# Supplementary material for: Comparative transcriptome analysis of persimmon somatic mutants (Diospyros kaki) identifies regulatory networks for fruit maturation and size
Source: Front Plant Sci. 2024 Aug 2;15:1448851. doi: 10.3389/fpls.2024.1448851 (PMC11327018; doi:10.3389/fpls.2024.1448851)
Supplement: Supplementary file 6 [file Table_1.xlsx]

## Sheet: M1
Tags	GO ID	GO Name	GO Category	FDR	P-Value	Nr Test	Nr Reference	Non Annot Test	Non Annot Reference
[OVER]	GO:0110165	cellular anatomical entity	CELLULAR_COMPONENT	2.97036e-124	3.42523e-128	3039	13253	2348	20824
[OVER]	GO:0016020	membrane	CELLULAR_COMPONENT	1.99969e-83	4.61182e-87	1975	8051	3412	26026
[OVER]	GO:0005488	binding	MOLECULAR_FUNCTION	3.79259e-69	1.31201e-72	2323	10407	3064	23670
[OVER]	GO:0009987	cellular process	BIOLOGICAL_PROCESS	1.13783e-66	5.26425e-70	2567	11927	2820	22150
[OVER]	GO:0003824	catalytic activity	MOLECULAR_FUNCTION	1.13783e-66	6.56037e-70	2049	8907	3338	25170
[OVER]	GO:0008152	metabolic process	BIOLOGICAL_PROCESS	1.32447e-64	9.16375e-68	2364	10790	3023	23287
[OVER]	GO:0071704	organic substance metabolic process	BIOLOGICAL_PROCESS	4.54412e-57	3.668e-60	2200	10064	3187	24013
[OVER]	GO:0005622	intracellular anatomical structure	CELLULAR_COMPONENT	9.07781e-56	8.37436e-59	1913	8456	3474	25621
[OVER]	GO:0044238	primary metabolic process	BIOLOGICAL_PROCESS	2.70599e-48	2.80834e-51	2044	9445	3343	24632
[OVER]	GO:0044237	cellular metabolic process	BIOLOGICAL_PROCESS	3.9611e-41	4.56769e-44	1849	8566	3538	25511
[OVER]	GO:0043229	intracellular organelle	CELLULAR_COMPONENT	4.0009e-41	5.07494e-44	1613	7227	3774	26850
[OVER]	GO:0043231	intracellular membrane-bounded organelle	CELLULAR_COMPONENT	4.4869e-40	6.20881e-43	1462	6421	3925	27656
[OVER]	GO:0043226	organelle	CELLULAR_COMPONENT	2.54025e-39	3.80804e-42	1622	7340	3765	26737
[OVER]	GO:0043227	membrane-bounded organelle	CELLULAR_COMPONENT	9.41299e-38	1.51962e-40	1471	6548	3916	27529
[OVER]	GO:0005737	cytoplasm	CELLULAR_COMPONENT	1.04778e-35	1.81236e-38	1217	5220	4170	28857
[OVER]	GO:0006807	nitrogen compound metabolic process	BIOLOGICAL_PROCESS	1.09403e-33	2.01851e-36	1787	8489	3600	25588
[OVER]	GO:0043167	ion binding	MOLECULAR_FUNCTION	4.70301e-33	9.21945e-36	1166	5028	4221	29049
[OVER]	GO:1901363	heterocyclic compound binding	MOLECULAR_FUNCTION	4.69429e-32	9.74369e-35	1469	6737	3918	27340
[OVER]	GO:0097159	organic cyclic compound binding	MOLECULAR_FUNCTION	5.7356e-32	1.25665e-34	1469	6741	3918	27336
[OVER]	GO:1901564	organonitrogen compound metabolic process	BIOLOGICAL_PROCESS	1.60986e-31	3.71279e-34	1082	4625	4305	29452
[OVER]	GO:0016740	transferase activity	MOLECULAR_FUNCTION	2.45393e-28	5.94241e-31	917	3843	4470	30234
[OVER]	GO:0044281	small molecule metabolic process	BIOLOGICAL_PROCESS	9.30006e-27	2.35933e-29	590	2208	4797	31869
[OVER]	GO:0050896	response to stimulus	BIOLOGICAL_PROCESS	1.71046e-26	4.53652e-29	791	3237	4596	30840
[OVER]	GO:0043170	macromolecule metabolic process	BIOLOGICAL_PROCESS	3.82725e-24	1.0592e-26	1622	7934	3765	26143
[OVER]	GO:0036094	small molecule binding	MOLECULAR_FUNCTION	8.59654e-24	2.47824e-26	679	2735	4708	31342
[OVER]	GO:0043168	anion binding	MOLECULAR_FUNCTION	8.91144e-24	2.67179e-26	610	2384	4777	31693
[OVER]	GO:0006793	phosphorus metabolic process	BIOLOGICAL_PROCESS	1.62798e-23	5.06867e-26	561	2145	4826	31932
[OVER]	GO:0006796	phosphate-containing compound metabolic process	BIOLOGICAL_PROCESS	8.92034e-23	2.88018e-25	550	2109	4837	31968
[OVER]	GO:0140096	catalytic activity, acting on a protein	MOLECULAR_FUNCTION	3.10312e-22	1.03771e-24	605	2401	4782	31676
[OVER]	GO:0005515	protein binding	MOLECULAR_FUNCTION	3.52414e-22	1.21914e-24	677	2773	4710	31304
[OVER]	GO:0030554	adenyl nucleotide binding	MOLECULAR_FUNCTION	6.14738e-21	2.19752e-23	502	1917	4885	32160
[OVER]	GO:1901265	nucleoside phosphate binding	MOLECULAR_FUNCTION	6.5777e-21	2.50305e-23	630	2568	4757	31509
[OVER]	GO:0000166	nucleotide binding	MOLECULAR_FUNCTION	6.5777e-21	2.50305e-23	630	2568	4757	31509
[OVER]	GO:0036211	protein modification process	BIOLOGICAL_PROCESS	2.23325e-20	8.75581e-23	537	2108	4850	31969
[OVER]	GO:0017076	purine nucleotide binding	MOLECULAR_FUNCTION	3.69658e-20	1.49193e-22	549	2175	4838	31902
[OVER]	GO:0006082	organic acid metabolic process	BIOLOGICAL_PROCESS	3.88162e-20	1.61137e-22	425	1559	4962	32518
[OVER]	GO:0043436	oxoacid metabolic process	BIOLOGICAL_PROCESS	4.95512e-20	2.11415e-22	423	1552	4964	32525
[OVER]	GO:0019752	carboxylic acid metabolic process	BIOLOGICAL_PROCESS	5.10972e-20	2.23904e-22	420	1538	4967	32539
[OVER]	GO:0032559	adenyl ribonucleotide binding	MOLECULAR_FUNCTION	1.01773e-19	4.57696e-22	470	1791	4917	32286
[OVER]	GO:0097367	carbohydrate derivative binding	MOLECULAR_FUNCTION	1.99771e-19	9.21452e-22	528	2090	4859	31987
[OVER]	GO:1901576	organic substance biosynthetic process	BIOLOGICAL_PROCESS	2.13074e-19	1.00738e-21	949	4329	4438	29748
[OVER]	GO:0032553	ribonucleotide binding	MOLECULAR_FUNCTION	5.45743e-19	2.64313e-21	521	2067	4866	32010
[OVER]	GO:0032555	purine ribonucleotide binding	MOLECULAR_FUNCTION	1.08282e-18	5.36917e-21	515	2045	4872	32032
[OVER]	GO:0005524	ATP binding	MOLECULAR_FUNCTION	1.11597e-18	5.6622e-21	455	1744	4932	32333
[OVER]	GO:0043412	macromolecule modification	BIOLOGICAL_PROCESS	2.62362e-18	1.36143e-20	605	2520	4782	31557
[OVER]	GO:0009058	biosynthetic process	BIOLOGICAL_PROCESS	2.8342e-18	1.50338e-20	960	4436	4427	29641
[OVER]	GO:0065007	biological regulation	BIOLOGICAL_PROCESS	2.95111e-18	1.59942e-20	958	4426	4429	29651
[OVER]	GO:0071944	cell periphery	CELLULAR_COMPONENT	3.69897e-18	2.0474e-20	404	1506	4983	32571
[OVER]	GO:0035639	purine ribonucleoside triphosphate binding	MOLECULAR_FUNCTION	1.17703e-17	6.65066e-20	499	1994	4888	32083
[OVER]	GO:0019538	protein metabolic process	BIOLOGICAL_PROCESS	1.97547e-17	1.13899e-19	778	3472	4609	30605
[OVER]	GO:0006457	protein folding	BIOLOGICAL_PROCESS	8.87188e-17	5.21755e-19	91	164	5296	33913
[OVER]	GO:0005886	plasma membrane	CELLULAR_COMPONENT	1.34155e-16	8.04433e-19	369	1373	5018	32704
[OVER]	GO:0050789	regulation of biological process	BIOLOGICAL_PROCESS	1.76288e-15	1.07741e-17	862	4010	4525	30067
[OVER]	GO:0006520	amino acid metabolic process	BIOLOGICAL_PROCESS	3.29121e-15	2.04942e-17	300	1072	5087	33005
[OVER]	GO:0016301	kinase activity	MOLECULAR_FUNCTION	3.45923e-15	2.19393e-17	378	1453	5009	32624
[OVER]	GO:0044249	cellular biosynthetic process	BIOLOGICAL_PROCESS	4.60793e-15	2.9756e-17	850	3962	4537	30115
[OVER]	GO:0006950	response to stress	BIOLOGICAL_PROCESS	1.04313e-14	6.85638e-17	394	1546	4993	32531
[OVER]	GO:1901605	alpha-amino acid metabolic process	BIOLOGICAL_PROCESS	4.00967e-14	2.68174e-16	281	1006	5106	33071
[OVER]	GO:0009628	response to abiotic stimulus	BIOLOGICAL_PROCESS	5.21377e-14	3.54719e-16	174	519	5213	33558
[OVER]	GO:0016310	phosphorylation	BIOLOGICAL_PROCESS	7.91869e-14	5.4788e-16	352	1360	5035	32717
[OVER]	GO:0050794	regulation of cellular process	BIOLOGICAL_PROCESS	9.7818e-14	6.88065e-16	776	3610	4611	30467
[OVER]	GO:0016773	phosphotransferase activity, alcohol group as acceptor	MOLECULAR_FUNCTION	1.30131e-13	9.30366e-16	307	1144	5080	32933
[OVER]	GO:0004672	protein kinase activity	MOLECULAR_FUNCTION	2.05685e-13	1.49425e-15	275	994	5112	33083
[OVER]	GO:0042221	response to chemical	BIOLOGICAL_PROCESS	3.22612e-13	2.3809e-15	318	1208	5069	32869
[OVER]	GO:0051082	unfolded protein binding	MOLECULAR_FUNCTION	9.70887e-13	7.27717e-15	56	83	5331	33994
[OVER]	GO:0005634	nucleus	CELLULAR_COMPONENT	1.96886e-12	1.49844e-14	756	3557	4631	30520
[OVER]	GO:1901362	organic cyclic compound biosynthetic process	BIOLOGICAL_PROCESS	2.73215e-12	2.14237e-14	611	2767	4776	31310
[OVER]	GO:0016787	hydrolase activity	MOLECULAR_FUNCTION	2.73215e-12	2.14185e-14	670	3089	4717	30988
[OVER]	GO:0012505	endomembrane system	CELLULAR_COMPONENT	6.48076e-12	5.15651e-14	331	1308	5056	32769
[OVER]	GO:1901360	organic cyclic compound metabolic process	BIOLOGICAL_PROCESS	2.82939e-11	2.28387e-13	1045	5253	4342	28824
[OVER]	GO:0006629	lipid metabolic process	BIOLOGICAL_PROCESS	2.85073e-11	2.36593e-13	231	833	5156	33244
[OVER]	GO:0009521	photosystem	CELLULAR_COMPONENT	2.85073e-11	2.36684e-13	31	25	5356	34052
[OVER]	GO:0009523	photosystem II	CELLULAR_COMPONENT	3.16392e-11	2.66335e-13	27	17	5360	34060
[OVER]	GO:0044255	cellular lipid metabolic process	BIOLOGICAL_PROCESS	5.0497e-11	4.30902e-13	194	664	5193	33413
[OVER]	GO:0034357	photosynthetic membrane	CELLULAR_COMPONENT	9.28536e-11	8.03046e-13	50	78	5337	33999
[OVER]	GO:0046872	metal ion binding	MOLECULAR_FUNCTION	1.02233e-10	8.95956e-13	616	2861	4771	31216
[OVER]	GO:0043169	cation binding	MOLECULAR_FUNCTION	1.06484e-10	9.45492e-13	622	2895	4765	31182
[OVER]	GO:0016772	transferase activity, transferring phosphorus-containing groups	MOLECULAR_FUNCTION	1.36973e-10	1.232e-12	425	1836	4962	32241
[OVER]	GO:0010468	regulation of gene expression	BIOLOGICAL_PROCESS	1.5463e-10	1.40864e-12	495	2211	4892	31866
[OVER]	GO:0016053	organic acid biosynthetic process	BIOLOGICAL_PROCESS	1.712e-10	1.57933e-12	145	452	5242	33625
[OVER]	GO:0019438	aromatic compound biosynthetic process	BIOLOGICAL_PROCESS	1.91697e-10	1.79053e-12	575	2649	4812	31428
[OVER]	GO:0010467	gene expression	BIOLOGICAL_PROCESS	2.11663e-10	2.00143e-12	712	3409	4675	30668
[OVER]	GO:0098588	bounding membrane of organelle	CELLULAR_COMPONENT	2.12723e-10	2.03598e-12	169	562	5218	33515
[OVER]	GO:0046394	carboxylic acid biosynthetic process	BIOLOGICAL_PROCESS	3.57813e-10	3.4659e-12	143	449	5244	33628
[OVER]	GO:0051716	cellular response to stimulus	BIOLOGICAL_PROCESS	3.61705e-10	3.54531e-12	414	1794	4973	32283
[OVER]	GO:0006468	protein phosphorylation	BIOLOGICAL_PROCESS	6.64021e-10	6.58508e-12	242	921	5145	33156
[OVER]	GO:0006725	cellular aromatic compound metabolic process	BIOLOGICAL_PROCESS	7.72896e-10	7.75391e-12	1004	5103	4383	28974
[OVER]	GO:0003677	DNA binding	MOLECULAR_FUNCTION	1.63726e-09	1.66142e-11	420	1850	4967	32227
[OVER]	GO:0018130	heterocycle biosynthetic process	BIOLOGICAL_PROCESS	1.69217e-09	1.73666e-11	566	2642	4821	31435
[OVER]	GO:0005975	carbohydrate metabolic process	BIOLOGICAL_PROCESS	1.72982e-09	1.79524e-11	248	962	5139	33115
[OVER]	GO:0031090	organelle membrane	CELLULAR_COMPONENT	1.88676e-09	1.97988e-11	257	1008	5130	33069
[OVER]	GO:0016070	RNA metabolic process	BIOLOGICAL_PROCESS	2.14253e-09	2.27298e-11	657	3152	4730	30925
[OVER]	GO:0009579	thylakoid	CELLULAR_COMPONENT	2.25077e-09	2.41376e-11	63	133	5324	33944
[OVER]	GO:0046483	heterocycle metabolic process	BIOLOGICAL_PROCESS	2.32541e-09	2.52956e-11	996	5087	4391	28990
[OVER]	GO:1901700	response to oxygen-containing compound	BIOLOGICAL_PROCESS	2.32541e-09	2.54744e-11	146	478	5241	33599
[OVER]	GO:0019222	regulation of metabolic process	BIOLOGICAL_PROCESS	3.66739e-09	4.05984e-11	588	2780	4799	31297
[OVER]	GO:0019219	regulation of nucleobase-containing compound metabolic process	BIOLOGICAL_PROCESS	4.01309e-09	4.48881e-11	457	2065	4930	32012
[OVER]	GO:0016491	oxidoreductase activity	MOLECULAR_FUNCTION	4.49065e-09	5.07477e-11	335	1419	5052	32658
[OVER]	GO:0010033	response to organic substance	BIOLOGICAL_PROCESS	4.83337e-09	5.5178e-11	224	856	5163	33221
[OVER]	GO:0044283	small molecule biosynthetic process	BIOLOGICAL_PROCESS	6.30836e-09	7.27441e-11	187	679	5200	33398
[OVER]	GO:0016043	cellular component organization	BIOLOGICAL_PROCESS	8.55646e-09	9.96543e-11	377	1650	5010	32427
[OVER]	GO:0042651	thylakoid membrane	CELLULAR_COMPONENT	9.52552e-09	1.12039e-10	44	74	5343	34003
[OVER]	GO:0009069	serine family amino acid metabolic process	BIOLOGICAL_PROCESS	1.02436e-08	1.21666e-10	174	622	5213	33455
[OVER]	GO:0009535	chloroplast thylakoid membrane	CELLULAR_COMPONENT	1.48864e-08	1.80243e-10	36	51	5351	34026
[OVER]	GO:0055035	plastid thylakoid membrane	CELLULAR_COMPONENT	1.48864e-08	1.80243e-10	36	51	5351	34026
[OVER]	GO:0019867	outer membrane	CELLULAR_COMPONENT	1.57835e-08	1.92925e-10	57	120	5330	33957
[OVER]	GO:0051252	regulation of RNA metabolic process	BIOLOGICAL_PROCESS	1.59931e-08	1.97331e-10	440	1999	4947	32078
[OVER]	GO:0009605	response to external stimulus	BIOLOGICAL_PROCESS	2.15733e-08	2.68672e-10	189	702	5198	33375
[OVER]	GO:0031323	regulation of cellular metabolic process	BIOLOGICAL_PROCESS	2.26301e-08	2.84442e-10	530	2498	4857	31579
[OVER]	GO:0060255	regulation of macromolecule metabolic process	BIOLOGICAL_PROCESS	2.54416e-08	3.22714e-10	566	2700	4821	31377
[OVER]	GO:0070887	cellular response to chemical stimulus	BIOLOGICAL_PROCESS	2.82721e-08	3.61877e-10	190	710	5197	33367
[OVER]	GO:0010556	regulation of macromolecule biosynthetic process	BIOLOGICAL_PROCESS	2.90139e-08	3.74718e-10	439	2005	4948	32072
[OVER]	GO:0009889	regulation of biosynthetic process	BIOLOGICAL_PROCESS	3.18716e-08	4.15301e-10	444	2034	4943	32043
[OVER]	GO:0006355	regulation of DNA-templated transcription	BIOLOGICAL_PROCESS	3.32806e-08	4.37499e-10	386	1722	5001	32355
[OVER]	GO:1903506	regulation of nucleic acid-templated transcription	BIOLOGICAL_PROCESS	3.68517e-08	4.92943e-10	386	1724	5001	32353
[OVER]	GO:2001141	regulation of RNA biosynthetic process	BIOLOGICAL_PROCESS	3.68517e-08	4.92943e-10	386	1724	5001	32353
[OVER]	GO:0031326	regulation of cellular biosynthetic process	BIOLOGICAL_PROCESS	5.25389e-08	7.08839e-10	440	2022	4947	32055
[OVER]	GO:0032991	protein-containing complex	CELLULAR_COMPONENT	5.30952e-08	7.22467e-10	723	3602	4664	30475
[OVER]	GO:0009765	photosynthesis, light harvesting	BIOLOGICAL_PROCESS	5.97942e-08	8.20516e-10	15	5	5372	34072
[OVER]	GO:0080090	regulation of primary metabolic process	BIOLOGICAL_PROCESS	6.22957e-08	8.62025e-10	533	2537	4854	31540
[OVER]	GO:0034641	cellular nitrogen compound metabolic process	BIOLOGICAL_PROCESS	7.31929e-08	1.02126e-09	1050	5504	4337	28573
[OVER]	GO:0004674	protein serine/threonine kinase activity	MOLECULAR_FUNCTION	8.39551e-08	1.1811e-09	150	530	5237	33547
[OVER]	GO:0097659	nucleic acid-templated transcription	BIOLOGICAL_PROCESS	8.48615e-08	1.20364e-09	413	1885	4974	32192
[OVER]	GO:0032774	RNA biosynthetic process	BIOLOGICAL_PROCESS	8.49263e-08	1.21435e-09	415	1896	4972	32181
[OVER]	GO:0051171	regulation of nitrogen compound metabolic process	BIOLOGICAL_PROCESS	8.51882e-08	1.22792e-09	527	2511	4860	31566
[OVER]	GO:0006351	DNA-templated transcription	BIOLOGICAL_PROCESS	1.00171e-07	1.45544e-09	412	1883	4975	32194
[OVER]	GO:0005509	calcium ion binding	MOLECULAR_FUNCTION	1.28518e-07	1.88213e-09	71	184	5316	33893
[OVER]	GO:0009056	catabolic process	BIOLOGICAL_PROCESS	1.3605e-07	2.00811e-09	318	1385	5069	32692
[OVER]	GO:0044271	cellular nitrogen compound biosynthetic process	BIOLOGICAL_PROCESS	1.46256e-07	2.17563e-09	655	3242	4732	30835
[OVER]	GO:0016051	carbohydrate biosynthetic process	BIOLOGICAL_PROCESS	1.58201e-07	2.37155e-09	96	290	5291	33787
[OVER]	GO:0031968	organelle outer membrane	CELLULAR_COMPONENT	1.6883e-07	2.55037e-09	54	120	5333	33957
[OVER]	GO:0006952	defense response	BIOLOGICAL_PROCESS	2.31939e-07	3.53044e-09	148	531	5239	33546
[OVER]	GO:0003676	nucleic acid binding	MOLECULAR_FUNCTION	2.55775e-07	3.92276e-09	802	4098	4585	29979
[OVER]	GO:0005773	vacuole	CELLULAR_COMPONENT	3.26836e-07	5.05028e-09	178	680	5209	33397
[OVER]	GO:0015979	photosynthesis	BIOLOGICAL_PROCESS	3.72853e-07	5.80433e-09	45	91	5342	33986
[OVER]	GO:0009059	macromolecule biosynthetic process	BIOLOGICAL_PROCESS	4.76763e-07	7.4769e-09	620	3073	4767	31004
[OVER]	GO:0016168	chlorophyll binding	MOLECULAR_FUNCTION	4.95204e-07	7.82322e-09	13	4	5374	34073
[OVER]	GO:0009522	photosystem I	CELLULAR_COMPONENT	5.78516e-07	9.20609e-09	17	11	5370	34066
[OVER]	GO:0061077	chaperone-mediated protein folding	BIOLOGICAL_PROCESS	6.24112e-07	1.00036e-08	29	41	5358	34036
[OVER]	GO:0034654	nucleobase-containing compound biosynthetic process	BIOLOGICAL_PROCESS	6.43412e-07	1.03872e-08	495	2378	4892	31699
[OVER]	GO:1901575	organic substance catabolic process	BIOLOGICAL_PROCESS	6.89297e-07	1.12074e-08	300	1317	5087	32760
[OVER]	GO:0016071	mRNA metabolic process	BIOLOGICAL_PROCESS	7.3014e-07	1.19557e-08	114	383	5273	33694
[OVER]	GO:0009536	plastid	CELLULAR_COMPONENT	8.48806e-07	1.39967e-08	217	888	5170	33189
[OVER]	GO:1902221	erythrose 4-phosphate/phosphoenolpyruvate family amino acid metabolic process	BIOLOGICAL_PROCESS	1.08859e-06	1.82018e-08	34	58	5353	34019
[OVER]	GO:0006558	L-phenylalanine metabolic process	BIOLOGICAL_PROCESS	1.08859e-06	1.82018e-08	34	58	5353	34019
[OVER]	GO:0023052	signaling	BIOLOGICAL_PROCESS	1.21061e-06	2.03816e-08	248	1053	5139	33024
[OVER]	GO:0007154	cell communication	BIOLOGICAL_PROCESS	1.22932e-06	2.09097e-08	260	1116	5127	32961
[OVER]	GO:0005911	cell-cell junction	CELLULAR_COMPONENT	1.22932e-06	2.09801e-08	31	49	5356	34028
[OVER]	GO:0070161	anchoring junction	CELLULAR_COMPONENT	1.71991e-06	2.9551e-08	31	50	5356	34027
[OVER]	GO:0008610	lipid biosynthetic process	BIOLOGICAL_PROCESS	1.88603e-06	3.26228e-08	130	467	5257	33610
[OVER]	GO:0016788	hydrolase activity, acting on ester bonds	MOLECULAR_FUNCTION	1.89078e-06	3.2923e-08	227	951	5160	33126
[OVER]	GO:0140110	transcription regulator activity	MOLECULAR_FUNCTION	2.21617e-06	3.88444e-08	241	1026	5146	33051
[OVER]	GO:0007165	signal transduction	BIOLOGICAL_PROCESS	2.58091e-06	4.55349e-08	244	1044	5143	33033
[OVER]	GO:0006139	nucleobase-containing compound metabolic process	BIOLOGICAL_PROCESS	2.92096e-06	5.18713e-08	896	4719	4491	29358
[OVER]	GO:0051234	establishment of localization	BIOLOGICAL_PROCESS	3.09299e-06	5.56396e-08	463	2236	4924	31841
[OVER]	GO:0019637	organophosphate metabolic process	BIOLOGICAL_PROCESS	3.09299e-06	5.53765e-08	171	673	5216	33404
[OVER]	GO:0031984	organelle subcompartment	CELLULAR_COMPONENT	3.16464e-06	5.72935e-08	105	355	5282	33722
[OVER]	GO:0006810	transport	BIOLOGICAL_PROCESS	3.19967e-06	5.82965e-08	456	2198	4931	31879
[OVER]	GO:0051179	localization	BIOLOGICAL_PROCESS	3.35578e-06	6.15278e-08	483	2350	4904	31727
[OVER]	GO:0098796	membrane protein complex	CELLULAR_COMPONENT	4.02225e-06	7.42113e-08	118	418	5269	33659
[OVER]	GO:0046417	chorismate metabolic process	BIOLOGICAL_PROCESS	4.47326e-06	8.30483e-08	14	8	5373	34069
[OVER]	GO:0005667	transcription regulator complex	CELLULAR_COMPONENT	5.36121e-06	1.00152e-07	222	941	5165	33136
[OVER]	GO:0016746	acyltransferase activity	MOLECULAR_FUNCTION	6.18916e-06	1.16332e-07	159	622	5228	33455
[OVER]	GO:1902223	erythrose 4-phosphate/phosphoenolpyruvate family amino acid biosynthetic process	BIOLOGICAL_PROCESS	6.425e-06	1.22988e-07	29	48	5358	34029
[OVER]	GO:0009095	aromatic amino acid family biosynthetic process, prephenate pathway	BIOLOGICAL_PROCESS	6.425e-06	1.22988e-07	29	48	5358	34029
[OVER]	GO:0009094	L-phenylalanine biosynthetic process	BIOLOGICAL_PROCESS	6.425e-06	1.22988e-07	29	48	5358	34029
[OVER]	GO:0033500	carbohydrate homeostasis	BIOLOGICAL_PROCESS	6.80432e-06	1.31033e-07	12	5	5375	34072
[OVER]	GO:0009416	response to light stimulus	BIOLOGICAL_PROCESS	6.9519e-06	1.34677e-07	68	197	5319	33880
[OVER]	GO:0016042	lipid catabolic process	BIOLOGICAL_PROCESS	7.60758e-06	1.50011e-07	58	156	5329	33921
[OVER]	GO:0030246	carbohydrate binding	MOLECULAR_FUNCTION	7.60758e-06	1.50011e-07	58	156	5329	33921
[OVER]	GO:0042430	indole-containing compound metabolic process	BIOLOGICAL_PROCESS	7.60758e-06	1.49576e-07	44	101	5343	33976
[OVER]	GO:0042435	indole-containing compound biosynthetic process	BIOLOGICAL_PROCESS	8.58428e-06	1.7026e-07	35	69	5352	34008
[OVER]	GO:0005783	endoplasmic reticulum	CELLULAR_COMPONENT	9.38142e-06	1.87152e-07	147	568	5240	33509
[OVER]	GO:0009314	response to radiation	BIOLOGICAL_PROCESS	9.71453e-06	1.94918e-07	70	208	5317	33869
[OVER]	GO:0009408	response to heat	BIOLOGICAL_PROCESS	1.1001e-05	2.21999e-07	35	70	5352	34007
[OVER]	GO:0072330	monocarboxylic acid biosynthetic process	BIOLOGICAL_PROCESS	1.1791e-05	2.39301e-07	60	167	5327	33910
[OVER]	GO:0032787	monocarboxylic acid metabolic process	BIOLOGICAL_PROCESS	1.23352e-05	2.51767e-07	129	483	5258	33594
[OVER]	GO:1901135	carbohydrate derivative metabolic process	BIOLOGICAL_PROCESS	1.25457e-05	2.5751e-07	170	687	5217	33390
[OVER]	GO:0140662	ATP-dependent protein folding chaperone	MOLECULAR_FUNCTION	1.27509e-05	2.63285e-07	27	44	5360	34033
[OVER]	GO:0003700	DNA-binding transcription factor activity	MOLECULAR_FUNCTION	1.27509e-05	2.64663e-07	211	898	5176	33179
[OVER]	GO:0009073	aromatic amino acid family biosynthetic process	BIOLOGICAL_PROCESS	1.53024e-05	3.19389e-07	29	51	5358	34026
[OVER]	GO:0055086	nucleobase-containing small molecule metabolic process	BIOLOGICAL_PROCESS	1.57792e-05	3.3116e-07	139	535	5248	33542
[OVER]	GO:0016192	vesicle-mediated transport	BIOLOGICAL_PROCESS	1.57985e-05	3.33387e-07	112	404	5275	33673
[OVER]	GO:0006571	tyrosine biosynthetic process	BIOLOGICAL_PROCESS	1.61371e-05	3.44253e-07	28	48	5359	34029
[OVER]	GO:0009423	chorismate biosynthetic process	BIOLOGICAL_PROCESS	1.61371e-05	3.43877e-07	12	6	5375	34071
[OVER]	GO:0009072	aromatic amino acid metabolic process	BIOLOGICAL_PROCESS	1.69038e-05	3.62559e-07	45	109	5342	33968
[OVER]	GO:0043207	response to external biotic stimulus	BIOLOGICAL_PROCESS	1.88591e-05	4.08846e-07	123	459	5264	33618
[OVER]	GO:0051707	response to other organism	BIOLOGICAL_PROCESS	1.88591e-05	4.08846e-07	123	459	5264	33618
[OVER]	GO:0044419	biological process involved in interspecies interaction between organisms	BIOLOGICAL_PROCESS	1.94934e-05	4.24845e-07	126	474	5261	33603
[OVER]	GO:0004842	ubiquitin-protein transferase activity	MOLECULAR_FUNCTION	1.98349e-05	4.34574e-07	86	285	5301	33792
[OVER]	GO:0044183	protein folding chaperone	MOLECULAR_FUNCTION	2.13708e-05	4.7069e-07	28	49	5359	34028
[OVER]	GO:0030054	cell junction	CELLULAR_COMPONENT	2.1961e-05	4.86222e-07	33	66	5354	34011
[OVER]	GO:0005794	Golgi apparatus	CELLULAR_COMPONENT	2.32096e-05	5.16541e-07	142	555	5245	33522
[OVER]	GO:0009507	chloroplast	CELLULAR_COMPONENT	2.75891e-05	6.17191e-07	175	724	5212	33353
[OVER]	GO:0071310	cellular response to organic substance	BIOLOGICAL_PROCESS	2.77914e-05	6.24923e-07	128	488	5259	33589
[OVER]	GO:0046219	indolalkylamine biosynthetic process	BIOLOGICAL_PROCESS	2.8125e-05	6.38911e-07	28	50	5359	34027
[OVER]	GO:0000162	tryptophan biosynthetic process	BIOLOGICAL_PROCESS	2.8125e-05	6.38911e-07	28	50	5359	34027
[OVER]	GO:1901617	organic hydroxy compound biosynthetic process	BIOLOGICAL_PROCESS	2.95544e-05	6.7479e-07	49	128	5338	33949
[OVER]	GO:0006397	mRNA processing	BIOLOGICAL_PROCESS	3.05482e-05	7.01002e-07	86	289	5301	33788
[OVER]	GO:0098542	defense response to other organism	BIOLOGICAL_PROCESS	3.2554e-05	7.50784e-07	93	322	5294	33755
[OVER]	GO:0006720	isoprenoid metabolic process	BIOLOGICAL_PROCESS	3.5752e-05	8.36908e-07	56	158	5331	33919
[OVER]	GO:0010088	phloem development	BIOLOGICAL_PROCESS	3.5752e-05	8.34243e-07	13	9	5374	34068
[OVER]	GO:0019684	photosynthesis, light reaction	BIOLOGICAL_PROCESS	3.5752e-05	8.35391e-07	22	32	5365	34045
[OVER]	GO:0031976	plastid thylakoid	CELLULAR_COMPONENT	3.59769e-05	8.5047e-07	36	79	5351	33998
[OVER]	GO:0009534	chloroplast thylakoid	CELLULAR_COMPONENT	3.59769e-05	8.5047e-07	36	79	5351	33998
[OVER]	GO:0042578	phosphoric ester hydrolase activity	MOLECULAR_FUNCTION	3.65911e-05	8.69208e-07	101	361	5286	33716
[OVER]	GO:0006568	tryptophan metabolic process	BIOLOGICAL_PROCESS	3.80925e-05	9.13657e-07	37	83	5350	33994
[OVER]	GO:0006586	indolalkylamine metabolic process	BIOLOGICAL_PROCESS	3.80925e-05	9.13657e-07	37	83	5350	33994
[OVER]	GO:0044248	cellular catabolic process	BIOLOGICAL_PROCESS	3.85627e-05	9.29383e-07	189	802	5198	33275
[OVER]	GO:0000271	polysaccharide biosynthetic process	BIOLOGICAL_PROCESS	4.00911e-05	9.7084e-07	45	114	5342	33963
[OVER]	GO:0016567	protein ubiquitination	BIOLOGICAL_PROCESS	4.46388e-05	1.08611e-06	119	450	5268	33627
[OVER]	GO:0016757	glycosyltransferase activity	MOLECULAR_FUNCTION	4.47147e-05	1.09312e-06	136	534	5251	33543
[OVER]	GO:0044042	glucan metabolic process	BIOLOGICAL_PROCESS	4.56632e-05	1.12585e-06	99	354	5288	33723
[OVER]	GO:0016755	aminoacyltransferase activity	MOLECULAR_FUNCTION	4.56632e-05	1.12684e-06	89	307	5298	33770
[OVER]	GO:0016614	oxidoreductase activity, acting on CH-OH group of donors	MOLECULAR_FUNCTION	5.32194e-05	1.31944e-06	66	204	5321	33873
[OVER]	GO:0044242	cellular lipid catabolic process	BIOLOGICAL_PROCESS	5.675e-05	1.41351e-06	46	120	5341	33957
[OVER]	GO:0009607	response to biotic stimulus	BIOLOGICAL_PROCESS	5.97476e-05	1.49507e-06	126	488	5261	33589
[OVER]	GO:0009725	response to hormone	BIOLOGICAL_PROCESS	6.39084e-05	1.60655e-06	147	594	5240	33483
[OVER]	GO:0009266	response to temperature stimulus	BIOLOGICAL_PROCESS	7.83941e-05	1.97974e-06	54	155	5333	33922
[OVER]	GO:0009719	response to endogenous stimulus	BIOLOGICAL_PROCESS	7.90244e-05	2.00477e-06	149	607	5238	33470
[OVER]	GO:0019787	ubiquitin-like protein transferase activity	MOLECULAR_FUNCTION	7.99285e-05	2.03692e-06	87	303	5300	33774
[OVER]	GO:0009768	photosynthesis, light harvesting in photosystem I	BIOLOGICAL_PROCESS	9.50011e-05	2.43199e-06	9	3	5378	34074
[OVER]	GO:0008081	phosphoric diester hydrolase activity	MOLECULAR_FUNCTION	9.60563e-05	2.47008e-06	22	35	5365	34042
[OVER]	GO:0042401	biogenic amine biosynthetic process	BIOLOGICAL_PROCESS	0.000104502	2.73547e-06	33	73	5354	34004
[OVER]	GO:0009309	amine biosynthetic process	BIOLOGICAL_PROCESS	0.000104502	2.73547e-06	33	73	5354	34004
[OVER]	GO:0008652	amino acid biosynthetic process	BIOLOGICAL_PROCESS	0.000104502	2.72192e-06	75	250	5312	33827
[OVER]	GO:0044262	obsolete cellular carbohydrate metabolic process	BIOLOGICAL_PROCESS	0.000104502	2.73547e-06	33	73	5354	34004
[OVER]	GO:0009526	plastid envelope	CELLULAR_COMPONENT	0.000114448	3.00902e-06	61	188	5326	33889
[OVER]	GO:0071840	cellular component organization or biogenesis	BIOLOGICAL_PROCESS	0.000120128	3.17221e-06	439	2196	4948	31881
[OVER]	GO:0061024	membrane organization	BIOLOGICAL_PROCESS	0.000144693	3.83758e-06	66	212	5321	33865
[OVER]	GO:0140657	ATP-dependent activity	MOLECULAR_FUNCTION	0.000146	3.88907e-06	169	719	5218	33358
[OVER]	GO:1901615	organic hydroxy compound metabolic process	BIOLOGICAL_PROCESS	0.0001484	3.97011e-06	73	244	5314	33833
[OVER]	GO:0006570	tyrosine metabolic process	BIOLOGICAL_PROCESS	0.000150345	4.03949e-06	32	71	5355	34006
[OVER]	GO:0042170	plastid membrane	CELLULAR_COMPONENT	0.000178563	4.81825e-06	51	148	5336	33929
[OVER]	GO:0016758	hexosyltransferase activity	MOLECULAR_FUNCTION	0.000182652	4.94964e-06	81	283	5306	33794
[OVER]	GO:0006753	nucleoside phosphate metabolic process	BIOLOGICAL_PROCESS	0.000203888	5.54861e-06	109	419	5278	33658
[OVER]	GO:0010255	glucose mediated signaling pathway	BIOLOGICAL_PROCESS	0.000232238	6.45402e-06	6	0	5381	34077
[OVER]	GO:0071333	cellular response to glucose stimulus	BIOLOGICAL_PROCESS	0.000232238	6.45402e-06	6	0	5381	34077
[OVER]	GO:0071331	cellular response to hexose stimulus	BIOLOGICAL_PROCESS	0.000232238	6.45402e-06	6	0	5381	34077
[OVER]	GO:0071326	cellular response to monosaccharide stimulus	BIOLOGICAL_PROCESS	0.000232238	6.45402e-06	6	0	5381	34077
[OVER]	GO:0009757	hexose mediated signaling	BIOLOGICAL_PROCESS	0.000232238	6.45402e-06	6	0	5381	34077
[OVER]	GO:0042593	glucose homeostasis	BIOLOGICAL_PROCESS	0.000248638	6.93847e-06	9	4	5378	34073
[OVER]	GO:0048519	negative regulation of biological process	BIOLOGICAL_PROCESS	0.000251161	7.03783e-06	132	537	5255	33540
[OVER]	GO:1901607	alpha-amino acid biosynthetic process	BIOLOGICAL_PROCESS	0.000252091	7.12204e-06	68	226	5319	33851
[OVER]	GO:0051087	protein-folding chaperone binding	MOLECULAR_FUNCTION	0.000252091	7.09723e-06	21	35	5366	34042
[OVER]	GO:0003723	RNA binding	MOLECULAR_FUNCTION	0.000276922	7.85549e-06	291	1388	5096	32689
[OVER]	GO:0031048	small ncRNA-mediated heterochromatin formation	BIOLOGICAL_PROCESS	0.000278484	7.93191e-06	11	8	5376	34069
[OVER]	GO:0005777	peroxisome	CELLULAR_COMPONENT	0.000284945	8.18165e-06	29	63	5358	34014
[OVER]	GO:0042579	microbody	CELLULAR_COMPONENT	0.000284945	8.18165e-06	29	63	5358	34014
[OVER]	GO:0008380	RNA splicing	BIOLOGICAL_PROCESS	0.000292838	8.44205e-06	69	232	5318	33845
[OVER]	GO:0006576	biogenic amine metabolic process	BIOLOGICAL_PROCESS	0.00030069	8.70309e-06	42	114	5345	33963
[OVER]	GO:0006631	fatty acid metabolic process	BIOLOGICAL_PROCESS	0.000302423	8.78813e-06	61	196	5326	33881
[OVER]	GO:0007034	vacuolar transport	BIOLOGICAL_PROCESS	0.000320934	9.36305e-06	31	71	5356	34006
[OVER]	GO:0005976	polysaccharide metabolic process	BIOLOGICAL_PROCESS	0.00032238	9.44241e-06	114	450	5273	33627
[OVER]	GO:0016853	isomerase activity	MOLECULAR_FUNCTION	0.000367298	1.08004e-05	72	248	5315	33829
[OVER]	GO:0032446	protein modification by small protein conjugation	BIOLOGICAL_PROCESS	0.000371635	1.09708e-05	121	487	5266	33590
[OVER]	GO:0016298	lipase activity	MOLECULAR_FUNCTION	0.000393281	1.16551e-05	31	72	5356	34005
[OVER]	GO:0009117	nucleotide metabolic process	BIOLOGICAL_PROCESS	0.000403324	1.19993e-05	106	413	5281	33664
[OVER]	GO:0033993	response to lipid	BIOLOGICAL_PROCESS	0.000419828	1.25387e-05	73	254	5314	33823
[OVER]	GO:0009308	amine metabolic process	BIOLOGICAL_PROCESS	0.000433219	1.29886e-05	49	146	5338	33931
[OVER]	GO:0001678	intracellular glucose homeostasis	BIOLOGICAL_PROCESS	0.000446874	1.34495e-05	8	3	5379	34074
[OVER]	GO:1901565	organonitrogen compound catabolic process	BIOLOGICAL_PROCESS	0.000455417	1.37591e-05	146	618	5241	33459
[OVER]	GO:0006996	organelle organization	BIOLOGICAL_PROCESS	0.000508569	1.54236e-05	225	1040	5162	33037
[OVER]	GO:1901701	cellular response to oxygen-containing compound	BIOLOGICAL_PROCESS	0.000514935	1.56761e-05	70	242	5317	33835
[OVER]	GO:0120254	olefinic compound metabolic process	BIOLOGICAL_PROCESS	0.000587246	1.79451e-05	27	59	5360	34018
[OVER]	GO:0031047	RNA-mediated gene silencing	BIOLOGICAL_PROCESS	0.000620728	1.90399e-05	25	52	5362	34025
[OVER]	GO:0009250	glucan biosynthetic process	BIOLOGICAL_PROCESS	0.000690231	2.12513e-05	30	71	5357	34006
[OVER]	GO:0070647	protein modification by small protein conjugation or removal	BIOLOGICAL_PROCESS	0.000705019	2.1788e-05	137	578	5250	33499
[OVER]	GO:0051085	chaperone cofactor-dependent protein refolding	BIOLOGICAL_PROCESS	0.000729409	2.26258e-05	18	29	5369	34048
[OVER]	GO:0016829	lyase activity	MOLECULAR_FUNCTION	0.000736055	2.29168e-05	95	366	5292	33711
[OVER]	GO:0009395	phospholipid catabolic process	BIOLOGICAL_PROCESS	0.000771102	2.40969e-05	28	64	5359	34013
[OVER]	GO:0009755	hormone-mediated signaling pathway	BIOLOGICAL_PROCESS	0.00081379	2.55248e-05	101	397	5286	33680
[OVER]	GO:0004620	phospholipase activity	MOLECULAR_FUNCTION	0.000909369	2.86275e-05	22	43	5365	34034
[OVER]	GO:0051641	cellular localization	BIOLOGICAL_PROCESS	0.00091105	2.87855e-05	189	857	5198	33220
[OVER]	GO:0006699	bile acid biosynthetic process	BIOLOGICAL_PROCESS	0.00106856	3.40326e-05	10	8	5377	34069
[OVER]	GO:0008194	UDP-glycosyltransferase activity	MOLECULAR_FUNCTION	0.00106856	3.41318e-05	67	235	5320	33842
[OVER]	GO:0008206	bile acid metabolic process	BIOLOGICAL_PROCESS	0.00106856	3.40326e-05	10	8	5377	34069
[OVER]	GO:0016899	oxidoreductase activity, acting on the CH-OH group of donors, oxygen as acceptor	MOLECULAR_FUNCTION	0.00110691	3.54845e-05	8	4	5379	34073
[OVER]	GO:0006970	response to osmotic stress	BIOLOGICAL_PROCESS	0.00117533	3.78133e-05	37	102	5350	33975
[OVER]	GO:0031224	obsolete intrinsic component of membrane	CELLULAR_COMPONENT	0.00123748	3.99556e-05	57	190	5330	33887
[OVER]	GO:0051084	'de novo' post-translational protein folding	BIOLOGICAL_PROCESS	0.00134549	4.3598e-05	18	31	5369	34046
[OVER]	GO:0005982	starch metabolic process	BIOLOGICAL_PROCESS	0.00142935	4.64801e-05	82	310	5305	33767
[OVER]	GO:0010619	adenylate cyclase-activating glucose-activated G protein-coupled receptor signaling pathway	BIOLOGICAL_PROCESS	0.00144489	4.73187e-05	5	0	5382	34077
[OVER]	GO:0140453	protein aggregate center	CELLULAR_COMPONENT	0.00144489	4.73187e-05	5	0	5382	34077
[OVER]	GO:0031647	regulation of protein stability	BIOLOGICAL_PROCESS	0.00147154	4.83614e-05	14	19	5373	34058
[OVER]	GO:0016616	oxidoreductase activity, acting on the CH-OH group of donors, NAD or NADP as acceptor	MOLECULAR_FUNCTION	0.00165207	5.44848e-05	56	188	5331	33889
[OVER]	GO:0031982	vesicle	CELLULAR_COMPONENT	0.0017278	5.71817e-05	85	327	5302	33750
[OVER]	GO:0051273	beta-glucan metabolic process	BIOLOGICAL_PROCESS	0.00176092	5.84808e-05	24	53	5363	34024
[OVER]	GO:0031975	envelope	CELLULAR_COMPONENT	0.00181021	6.03264e-05	116	484	5271	33593
[OVER]	GO:0048523	negative regulation of cellular process	BIOLOGICAL_PROCESS	0.0018867	6.30932e-05	87	338	5300	33739
[OVER]	GO:0006749	glutathione metabolic process	BIOLOGICAL_PROCESS	0.00194644	6.53152e-05	26	61	5361	34016
[OVER]	GO:0006470	protein dephosphorylation	BIOLOGICAL_PROCESS	0.00195643	6.58762e-05	55	185	5332	33892
[OVER]	GO:0032870	cellular response to hormone stimulus	BIOLOGICAL_PROCESS	0.00199538	6.74178e-05	102	414	5285	33663
[OVER]	GO:0000398	mRNA splicing, via spliceosome	BIOLOGICAL_PROCESS	0.00227151	7.70094e-05	51	168	5336	33909
[OVER]	GO:1901566	organonitrogen compound biosynthetic process	BIOLOGICAL_PROCESS	0.00236641	8.04994e-05	301	1497	5086	32580
[OVER]	GO:0048471	perinuclear region of cytoplasm	CELLULAR_COMPONENT	0.00237772	8.11582e-05	8	5	5379	34072
[OVER]	GO:0071495	cellular response to endogenous stimulus	BIOLOGICAL_PROCESS	0.00244755	8.38239e-05	104	427	5283	33650
[OVER]	GO:0044260	obsolete cellular macromolecule metabolic process	BIOLOGICAL_PROCESS	0.00254789	8.75542e-05	285	1409	5102	32668
[OVER]	GO:0044264	obsolete cellular polysaccharide metabolic process	BIOLOGICAL_PROCESS	0.00275104	9.48524e-05	19	37	5368	34040
[OVER]	GO:0008202	steroid metabolic process	BIOLOGICAL_PROCESS	0.00289589	0.000100519	40	121	5347	33956
[OVER]	GO:0051649	establishment of localization in cell	BIOLOGICAL_PROCESS	0.00289589	0.000100318	137	601	5250	33476
[OVER]	GO:0046907	intracellular transport	BIOLOGICAL_PROCESS	0.00289589	0.000100849	129	559	5258	33518
[OVER]	GO:0008299	isoprenoid biosynthetic process	BIOLOGICAL_PROCESS	0.00302374	0.000105649	39	117	5348	33960
[OVER]	GO:0065008	regulation of biological quality	BIOLOGICAL_PROCESS	0.00334926	0.000117796	99	406	5288	33671
[OVER]	GO:0046434	organophosphate catabolic process	BIOLOGICAL_PROCESS	0.00334926	0.000117698	32	88	5355	33989
[OVER]	GO:0033554	cellular response to stress	BIOLOGICAL_PROCESS	0.00338792	0.000119546	141	625	5246	33452
[OVER]	GO:0017171	serine hydrolase activity	MOLECULAR_FUNCTION	0.003418	0.000121396	44	140	5343	33937
[OVER]	GO:0008236	serine-type peptidase activity	MOLECULAR_FUNCTION	0.003418	0.000121396	44	140	5343	33937
[OVER]	GO:0031410	cytoplasmic vesicle	CELLULAR_COMPONENT	0.00344445	0.00012313	80	311	5307	33766
[OVER]	GO:0097708	intracellular vesicle	CELLULAR_COMPONENT	0.00344445	0.00012313	80	311	5307	33766
[OVER]	GO:0031226	obsolete intrinsic component of plasma membrane	CELLULAR_COMPONENT	0.0034561	0.000123945	28	72	5359	34005
[OVER]	GO:0016311	dephosphorylation	BIOLOGICAL_PROCESS	0.00363418	0.00013075	62	224	5325	33853
[OVER]	GO:0035194	ncRNA-mediated post-transcriptional gene silencing	BIOLOGICAL_PROCESS	0.00391893	0.00014235	15	25	5372	34052
[OVER]	GO:0005802	trans-Golgi network	CELLULAR_COMPONENT	0.00391893	0.000142188	24	57	5363	34020
[OVER]	GO:0034637	obsolete cellular carbohydrate biosynthetic process	BIOLOGICAL_PROCESS	0.00391893	0.000141697	18	35	5369	34042
[OVER]	GO:0005996	monosaccharide metabolic process	BIOLOGICAL_PROCESS	0.00431779	0.000157336	76	294	5311	33783
[OVER]	GO:0120255	olefinic compound biosynthetic process	BIOLOGICAL_PROCESS	0.00439695	0.000161235	19	39	5368	34038
[OVER]	GO:0010087	phloem or xylem histogenesis	BIOLOGICAL_PROCESS	0.00439695	0.000161235	19	39	5368	34038
[OVER]	GO:0006458	'de novo' protein folding	BIOLOGICAL_PROCESS	0.00440029	0.000161865	22	50	5365	34027
[OVER]	GO:0005739	mitochondrion	CELLULAR_COMPONENT	0.0044652	0.000164767	143	641	5244	33436
[OVER]	GO:0019742	pentacyclic triterpenoid metabolic process	BIOLOGICAL_PROCESS	0.00450147	0.000166625	8	6	5379	34071
[OVER]	GO:0090304	nucleic acid metabolic process	BIOLOGICAL_PROCESS	0.00473549	0.000175834	767	4246	4620	29831
[OVER]	GO:0005829	cytosol	CELLULAR_COMPONENT	0.0047883	0.000178493	175	815	5212	33262
[OVER]	GO:0031967	organelle envelope	CELLULAR_COMPONENT	0.0047883	0.000178899	113	484	5274	33593
[OVER]	GO:0019842	vitamin binding	MOLECULAR_FUNCTION	0.00483051	0.000181033	37	112	5350	33965
[OVER]	GO:0004630	phospholipase D activity	MOLECULAR_FUNCTION	0.00493069	0.000185356	10	11	5377	34066
[OVER]	GO:0006643	membrane lipid metabolic process	BIOLOGICAL_PROCESS	0.00494613	0.000186507	33	95	5354	33982
[OVER]	GO:0005984	disaccharide metabolic process	BIOLOGICAL_PROCESS	0.00497103	0.000188019	77	301	5310	33776
[OVER]	GO:0016126	sterol biosynthetic process	BIOLOGICAL_PROCESS	0.00517419	0.000196299	15	26	5372	34051
[OVER]	GO:0009892	negative regulation of metabolic process	BIOLOGICAL_PROCESS	0.00517728	0.000197014	91	372	5296	33705
[OVER]	GO:0030243	cellulose metabolic process	BIOLOGICAL_PROCESS	0.00543975	0.000207629	19	40	5368	34037
[OVER]	GO:1901137	carbohydrate derivative biosynthetic process	BIOLOGICAL_PROCESS	0.00551159	0.000211006	100	419	5287	33658
[OVER]	GO:0050821	protein stabilization	BIOLOGICAL_PROCESS	0.00552354	0.000212101	11	14	5376	34063
[OVER]	GO:0005778	peroxisomal membrane	CELLULAR_COMPONENT	0.00576538	0.000222717	12	17	5375	34060
[OVER]	GO:0031903	microbody membrane	CELLULAR_COMPONENT	0.00576538	0.000222717	12	17	5375	34060
[OVER]	GO:0000375	RNA splicing, via transesterification reactions	BIOLOGICAL_PROCESS	0.00586351	0.000227184	55	196	5332	33881
[OVER]	GO:0016441	post-transcriptional gene silencing	BIOLOGICAL_PROCESS	0.00616265	0.000239485	16	30	5371	34047
[OVER]	GO:0048856	anatomical structure development	BIOLOGICAL_PROCESS	0.00622042	0.000242447	205	986	5182	33091
[OVER]	GO:0072524	pyridine-containing compound metabolic process	BIOLOGICAL_PROCESS	0.0062214	0.000243203	34	101	5353	33976
[OVER]	GO:0004030	aldehyde dehydrogenase [NAD(P)+] activity	MOLECULAR_FUNCTION	0.00627498	0.000246744	9	9	5378	34068
[OVER]	GO:0004029	aldehyde dehydrogenase (NAD+) activity	MOLECULAR_FUNCTION	0.00627498	0.000246744	9	9	5378	34068
[OVER]	GO:0071396	cellular response to lipid	BIOLOGICAL_PROCESS	0.00630818	0.000248777	48	164	5339	33913
[OVER]	GO:0004420	hydroxymethylglutaryl-CoA reductase (NADPH) activity	MOLECULAR_FUNCTION	0.00636222	0.000251642	5	1	5382	34076
[OVER]	GO:0006721	terpenoid metabolic process	BIOLOGICAL_PROCESS	0.0064168	0.000254541	36	110	5351	33967
[OVER]	GO:0016887	ATP hydrolysis activity	MOLECULAR_FUNCTION	0.00648005	0.000257797	85	345	5302	33732
[OVER]	GO:0006694	steroid biosynthetic process	BIOLOGICAL_PROCESS	0.00663964	0.000265659	32	93	5355	33984
[OVER]	GO:0048878	chemical homeostasis	BIOLOGICAL_PROCESS	0.00663964	0.000265678	53	188	5334	33889
[OVER]	GO:0046906	tetrapyrrole binding	MOLECULAR_FUNCTION	0.00702363	0.000281852	69	266	5318	33811
[OVER]	GO:0009311	oligosaccharide metabolic process	BIOLOGICAL_PROCESS	0.00711785	0.000286454	78	311	5309	33766
[OVER]	GO:0016462	pyrophosphatase activity	MOLECULAR_FUNCTION	0.00721509	0.000291199	135	608	5252	33469
[OVER]	GO:0006979	response to oxidative stress	BIOLOGICAL_PROCESS	0.00739256	0.000299215	58	213	5329	33864
[OVER]	GO:0009881	photoreceptor activity	MOLECULAR_FUNCTION	0.00772386	0.000313514	13	21	5374	34056
[OVER]	GO:0043650	dicarboxylic acid biosynthetic process	BIOLOGICAL_PROCESS	0.00775402	0.000317421	16	31	5371	34046
[OVER]	GO:0006396	RNA processing	BIOLOGICAL_PROCESS	0.00775402	0.000317089	159	739	5228	33338
[OVER]	GO:0006073	obsolete cellular glucan metabolic process	BIOLOGICAL_PROCESS	0.00775402	0.000317421	16	31	5371	34046
[OVER]	GO:0072521	purine-containing compound metabolic process	BIOLOGICAL_PROCESS	0.00787027	0.000323087	86	353	5301	33724
[OVER]	GO:0000377	RNA splicing, via transesterification reactions with bulged adenosine as nucleophile	BIOLOGICAL_PROCESS	0.0079832	0.000328644	53	190	5334	33887
[OVER]	GO:0043565	sequence-specific DNA binding	MOLECULAR_FUNCTION	0.00803922	0.000331877	157	729	5230	33348
[OVER]	GO:0005985	sucrose metabolic process	BIOLOGICAL_PROCESS	0.00819586	0.000339289	75	298	5312	33779
[OVER]	GO:0017111	ribonucleoside triphosphate phosphatase activity	MOLECULAR_FUNCTION	0.00820852	0.00034076	124	552	5263	33525
[OVER]	GO:0046577	long-chain-alcohol oxidase activity	MOLECULAR_FUNCTION	0.00833255	0.000346869	4	0	5383	34077
[OVER]	GO:0090332	stomatal closure	BIOLOGICAL_PROCESS	0.00888085	0.000373791	6	3	5381	34074
[OVER]	GO:0071322	cellular response to carbohydrate stimulus	BIOLOGICAL_PROCESS	0.00888085	0.000373791	6	3	5381	34074
[OVER]	GO:0010182	sugar mediated signaling pathway	BIOLOGICAL_PROCESS	0.00888085	0.000373791	6	3	5381	34074
[OVER]	GO:0009756	carbohydrate mediated signaling	BIOLOGICAL_PROCESS	0.00888085	0.000373791	6	3	5381	34074
[OVER]	GO:0016818	hydrolase activity, acting on acid anhydrides, in phosphorus-containing anhydrides	MOLECULAR_FUNCTION	0.00919355	0.000388012	135	613	5252	33464
[OVER]	GO:0051274	beta-glucan biosynthetic process	BIOLOGICAL_PROCESS	0.00935888	0.000396069	18	39	5369	34038
[OVER]	GO:0016817	hydrolase activity, acting on acid anhydrides	MOLECULAR_FUNCTION	0.00947276	0.000401981	136	619	5251	33458
[OVER]	GO:0006722	triterpenoid metabolic process	BIOLOGICAL_PROCESS	0.00965836	0.000412084	9	10	5378	34067
[OVER]	GO:0070290	N-acylphosphatidylethanolamine-specific phospholipase D activity	MOLECULAR_FUNCTION	0.00965836	0.000412084	9	10	5378	34067
[OVER]	GO:0031507	heterochromatin formation	BIOLOGICAL_PROCESS	0.0101559	0.000436823	13	22	5374	34055
[OVER]	GO:0048029	monosaccharide binding	MOLECULAR_FUNCTION	0.0101559	0.000436823	13	22	5374	34055
[OVER]	GO:0070828	heterochromatin organization	BIOLOGICAL_PROCESS	0.0101559	0.000436823	13	22	5374	34055
[OVER]	GO:0032502	developmental process	BIOLOGICAL_PROCESS	0.0105237	0.000453858	222	1095	5165	32982
[OVER]	GO:0006665	sphingolipid metabolic process	BIOLOGICAL_PROCESS	0.0105723	0.000457176	21	51	5366	34026
[OVER]	GO:0047262	polygalacturonate 4-alpha-galacturonosyltransferase activity	MOLECULAR_FUNCTION	0.0106878	0.0004634	10	13	5377	34064
[OVER]	GO:0016050	vesicle organization	BIOLOGICAL_PROCESS	0.0108791	0.000472952	39	128	5348	33949
[OVER]	GO:0031418	L-ascorbic acid binding	MOLECULAR_FUNCTION	0.0109207	0.000477278	11	16	5376	34061
[OVER]	GO:0005991	trehalose metabolic process	BIOLOGICAL_PROCESS	0.0109207	0.000477278	11	16	5376	34061
[OVER]	GO:0031667	response to nutrient levels	BIOLOGICAL_PROCESS	0.0112418	0.000492605	45	156	5342	33921
[OVER]	GO:0043531	ADP binding	MOLECULAR_FUNCTION	0.0114203	0.000501744	18	40	5369	34037
[OVER]	GO:0006163	purine nucleotide metabolic process	BIOLOGICAL_PROCESS	0.0117296	0.000516688	70	278	5317	33799
[OVER]	GO:0019852	L-ascorbic acid metabolic process	BIOLOGICAL_PROCESS	0.0121543	0.000538198	14	26	5373	34051
[OVER]	GO:0034605	cellular response to heat	BIOLOGICAL_PROCESS	0.0121543	0.000538198	14	26	5373	34051
[OVER]	GO:0019482	beta-alanine metabolic process	BIOLOGICAL_PROCESS	0.0121748	0.000540509	16	33	5371	34044
[OVER]	GO:0098791	Golgi apparatus subcompartment	CELLULAR_COMPONENT	0.0126171	0.0005616	29	85	5358	33992
[OVER]	GO:0016702	oxidoreductase activity, acting on single donors with incorporation of molecular oxygen, incorporation of two atoms of oxygen	MOLECULAR_FUNCTION	0.013231	0.000591979	17	37	5370	34040
[OVER]	GO:0055082	intracellular chemical homeostasis	BIOLOGICAL_PROCESS	0.013231	0.000591815	31	94	5356	33983
[OVER]	GO:0071702	organic substance transport	BIOLOGICAL_PROCESS	0.0136454	0.000612092	220	1091	5167	32986
[OVER]	GO:1901334	lactone metabolic process	BIOLOGICAL_PROCESS	0.0138947	0.000624876	15	30	5372	34047
[OVER]	GO:0009991	response to extracellular stimulus	BIOLOGICAL_PROCESS	0.014498	0.000653681	47	168	5340	33909
[OVER]	GO:0009620	response to fungus	BIOLOGICAL_PROCESS	0.0148353	0.000670601	48	173	5339	33904
[OVER]	GO:0031408	oxylipin biosynthetic process	BIOLOGICAL_PROCESS	0.0156202	0.000707878	7	6	5380	34071
[OVER]	GO:0019318	hexose metabolic process	BIOLOGICAL_PROCESS	0.0159374	0.000724092	66	262	5321	33815
[OVER]	GO:0016791	phosphatase activity	MOLECULAR_FUNCTION	0.0161338	0.000734876	78	323	5309	33754
[OVER]	GO:0003729	mRNA binding	MOLECULAR_FUNCTION	0.0162352	0.000741369	77	318	5310	33759
[OVER]	GO:0003849	3-deoxy-7-phosphoheptulonate synthase activity	MOLECULAR_FUNCTION	0.0170601	0.000781005	5	2	5382	34075
[OVER]	GO:0046486	glycerolipid metabolic process	BIOLOGICAL_PROCESS	0.0171021	0.000784898	61	238	5326	33839
[OVER]	GO:0010605	negative regulation of macromolecule metabolic process	BIOLOGICAL_PROCESS	0.01732	0.000796894	84	355	5303	33722
[OVER]	GO:0004721	phosphoprotein phosphatase activity	MOLECULAR_FUNCTION	0.0174873	0.000806611	47	170	5340	33907
[OVER]	GO:1902531	regulation of intracellular signal transduction	BIOLOGICAL_PROCESS	0.0175237	0.000812332	19	46	5368	34031
[OVER]	GO:0009066	aspartate family amino acid metabolic process	BIOLOGICAL_PROCESS	0.0175237	0.000810839	53	199	5334	33878
[OVER]	GO:0010017	red or far-red light signaling pathway	BIOLOGICAL_PROCESS	0.0176465	0.000826163	6	4	5381	34073
[OVER]	GO:0071489	cellular response to red or far red light	BIOLOGICAL_PROCESS	0.0176465	0.000826163	6	4	5381	34073
[OVER]	GO:0009581	detection of external stimulus	BIOLOGICAL_PROCESS	0.0176465	0.000826163	6	4	5381	34073
[OVER]	GO:0009582	detection of abiotic stimulus	BIOLOGICAL_PROCESS	0.0176465	0.000826163	6	4	5381	34073
[OVER]	GO:0004252	serine-type endopeptidase activity	MOLECULAR_FUNCTION	0.0177719	0.000834082	30	92	5357	33985
[OVER]	GO:0055085	transmembrane transport	BIOLOGICAL_PROCESS	0.0180704	0.000850175	229	1150	5158	32927
[OVER]	GO:0098827	endoplasmic reticulum subcompartment	CELLULAR_COMPONENT	0.0180915	0.000856161	61	239	5326	33838
[OVER]	GO:0042175	nuclear outer membrane-endoplasmic reticulum membrane network	CELLULAR_COMPONENT	0.0180915	0.000857427	62	244	5325	33833
[OVER]	GO:0009064	glutamine family amino acid metabolic process	BIOLOGICAL_PROCESS	0.0180915	0.000855914	34	110	5353	33967
[OVER]	GO:0043648	dicarboxylic acid metabolic process	BIOLOGICAL_PROCESS	0.018289	0.000868898	39	133	5348	33944
[OVER]	GO:0006551	leucine metabolic process	BIOLOGICAL_PROCESS	0.0183177	0.000872374	26	75	5361	34002
[OVER]	GO:1901606	alpha-amino acid catabolic process	BIOLOGICAL_PROCESS	0.0191503	0.000914233	33	106	5354	33971
[OVER]	GO:0010104	regulation of ethylene-activated signaling pathway	BIOLOGICAL_PROCESS	0.0191858	0.000920351	8	9	5379	34068
[OVER]	GO:0070297	regulation of phosphorelay signal transduction system	BIOLOGICAL_PROCESS	0.0191858	0.000920351	8	9	5379	34068
[OVER]	GO:0042592	homeostatic process	BIOLOGICAL_PROCESS	0.0192542	0.000925883	58	225	5329	33852
[OVER]	GO:0002376	immune system process	BIOLOGICAL_PROCESS	0.0192542	0.000928074	28	84	5359	33993
[OVER]	GO:0016125	sterol metabolic process	BIOLOGICAL_PROCESS	0.0199527	0.000964042	23	63	5364	34014
[OVER]	GO:0031347	regulation of defense response	BIOLOGICAL_PROCESS	0.0210803	0.00102096	26	76	5361	34001
[OVER]	GO:0009723	response to ethylene	BIOLOGICAL_PROCESS	0.0219401	0.00106513	25	72	5362	34005
[OVER]	GO:0016798	hydrolase activity, acting on glycosyl bonds	MOLECULAR_FUNCTION	0.0221513	0.00107794	95	417	5292	33660
[OVER]	GO:0060089	molecular transducer activity	MOLECULAR_FUNCTION	0.0246607	0.00120573	42	150	5345	33927
[OVER]	GO:0005789	endoplasmic reticulum membrane	CELLULAR_COMPONENT	0.0246607	0.0012037	60	238	5327	33839
[OVER]	GO:0019725	cellular homeostasis	BIOLOGICAL_PROCESS	0.0249452	0.00122252	36	122	5351	33955
[OVER]	GO:0006091	generation of precursor metabolites and energy	BIOLOGICAL_PROCESS	0.0251037	0.00123318	87	377	5300	33700
[OVER]	GO:0031407	oxylipin metabolic process	BIOLOGICAL_PROCESS	0.0251918	0.00124913	7	7	5380	34070
[OVER]	GO:1903509	liposaccharide metabolic process	BIOLOGICAL_PROCESS	0.0251918	0.00124279	28	86	5359	33991
[OVER]	GO:0009813	flavonoid biosynthetic process	BIOLOGICAL_PROCESS	0.0251918	0.00124913	7	7	5380	34070
[OVER]	GO:0009812	flavonoid metabolic process	BIOLOGICAL_PROCESS	0.0251918	0.00124913	7	7	5380	34070
[OVER]	GO:0008104	protein localization	BIOLOGICAL_PROCESS	0.0267035	0.00132717	135	636	5252	33441
[OVER]	GO:0006767	water-soluble vitamin metabolic process	BIOLOGICAL_PROCESS	0.0269285	0.00135388	48	180	5339	33897
[OVER]	GO:0031406	carboxylic acid binding	MOLECULAR_FUNCTION	0.0269285	0.00135118	23	65	5364	34012
[OVER]	GO:0009610	response to symbiotic fungus	BIOLOGICAL_PROCESS	0.0269285	0.00135124	11	19	5376	34058
[OVER]	GO:0009608	response to symbiont	BIOLOGICAL_PROCESS	0.0269285	0.00135124	11	19	5376	34058
[OVER]	GO:0043177	organic acid binding	MOLECULAR_FUNCTION	0.0269285	0.00135118	23	65	5364	34012
[OVER]	GO:0030244	cellulose biosynthetic process	BIOLOGICAL_PROCESS	0.0281009	0.00141606	13	26	5374	34051
[OVER]	GO:0009063	amino acid catabolic process	BIOLOGICAL_PROCESS	0.0285523	0.0014421	32	105	5355	33972
[OVER]	GO:0051606	detection of stimulus	BIOLOGICAL_PROCESS	0.0288257	0.00145924	8	10	5379	34067
[OVER]	GO:0015031	protein transport	BIOLOGICAL_PROCESS	0.0290231	0.00147257	117	540	5270	33537
[OVER]	GO:0019748	secondary metabolic process	BIOLOGICAL_PROCESS	0.0295367	0.00150545	49	186	5338	33891
[OVER]	GO:0070727	cellular macromolecule localization	BIOLOGICAL_PROCESS	0.0295367	0.00150503	136	644	5251	33433
[OVER]	GO:0006633	fatty acid biosynthetic process	BIOLOGICAL_PROCESS	0.0297097	0.00152265	33	110	5354	33967
[OVER]	GO:0006664	glycolipid metabolic process	BIOLOGICAL_PROCESS	0.0297097	0.00151813	27	83	5360	33994
[OVER]	GO:0006739	NADP metabolic process	BIOLOGICAL_PROCESS	0.0297097	0.00152454	24	70	5363	34007
[OVER]	GO:0035019	somatic stem cell population maintenance	BIOLOGICAL_PROCESS	0.0299082	0.00154507	4	1	5383	34076
[OVER]	GO:1901965	endoplasmic reticulum to chloroplast transport	BIOLOGICAL_PROCESS	0.0299082	0.00154507	4	1	5383	34076
[OVER]	GO:1990052	ER to chloroplast lipid transport	BIOLOGICAL_PROCESS	0.0299082	0.00154507	4	1	5383	34076
[OVER]	GO:0016705	oxidoreductase activity, acting on paired donors, with incorporation or reduction of molecular oxygen	MOLECULAR_FUNCTION	0.0299742	0.00155194	70	292	5317	33785
[OVER]	GO:0030247	polysaccharide binding	MOLECULAR_FUNCTION	0.0302046	0.00156735	14	30	5373	34047
[OVER]	GO:0032501	multicellular organismal process	BIOLOGICAL_PROCESS	0.0302352	0.00157243	178	878	5209	33199
[OVER]	GO:0005215	transporter activity	MOLECULAR_FUNCTION	0.0303423	0.00158149	224	1138	5163	32939
[OVER]	GO:0045184	establishment of protein localization	BIOLOGICAL_PROCESS	0.0306908	0.0016032	118	547	5269	33530
[OVER]	GO:0030132	clathrin coat of coated pit	CELLULAR_COMPONENT	0.0307056	0.00160751	6	5	5381	34072
[OVER]	GO:0033692	obsolete cellular polysaccharide biosynthetic process	BIOLOGICAL_PROCESS	0.0309848	0.0016257	12	23	5375	34054
[OVER]	GO:0044282	small molecule catabolic process	BIOLOGICAL_PROCESS	0.0319886	0.00168206	52	202	5335	33875
[OVER]	GO:0031324	negative regulation of cellular metabolic process	BIOLOGICAL_PROCESS	0.0320207	0.00168744	53	207	5334	33870
[OVER]	GO:0016197	endosomal transport	BIOLOGICAL_PROCESS	0.0330522	0.00174748	20	54	5367	34023
[OVER]	GO:0046496	nicotinamide nucleotide metabolic process	BIOLOGICAL_PROCESS	0.0330522	0.00174942	27	84	5360	33993
[OVER]	GO:0006790	sulfur compound metabolic process	BIOLOGICAL_PROCESS	0.033263	0.00176825	64	263	5323	33814
[OVER]	GO:0019362	pyridine nucleotide metabolic process	BIOLOGICAL_PROCESS	0.033263	0.00176763	29	93	5358	33984
[OVER]	GO:0000302	response to reactive oxygen species	BIOLOGICAL_PROCESS	0.0335969	0.00178987	18	46	5369	34031
[OVER]	GO:0090333	regulation of stomatal closure	BIOLOGICAL_PROCESS	0.0343847	0.0018477	5	3	5382	34074
[OVER]	GO:0000774	adenyl-nucleotide exchange factor activity	MOLECULAR_FUNCTION	0.0343847	0.0018477	5	3	5382	34074
[OVER]	GO:0007189	adenylate cyclase-activating G protein-coupled receptor signaling pathway	BIOLOGICAL_PROCESS	0.0343847	0.0018477	5	3	5382	34074
[OVER]	GO:0089701	U2AF complex	CELLULAR_COMPONENT	0.0343847	0.0018477	5	3	5382	34074
[OVER]	GO:0045934	negative regulation of nucleobase-containing compound metabolic process	BIOLOGICAL_PROCESS	0.0360604	0.00194191	36	126	5351	33951
[OVER]	GO:0005681	spliceosomal complex	CELLULAR_COMPONENT	0.0371386	0.00200425	37	131	5350	33946
[OVER]	GO:0005543	phospholipid binding	MOLECULAR_FUNCTION	0.0371715	0.00201032	27	85	5360	33992
[OVER]	GO:0035556	intracellular signal transduction	BIOLOGICAL_PROCESS	0.0377338	0.00204507	84	369	5303	33708
[OVER]	GO:0060590	ATPase regulator activity	MOLECULAR_FUNCTION	0.0378992	0.00206715	7	8	5380	34069
[OVER]	GO:0010105	negative regulation of ethylene-activated signaling pathway	BIOLOGICAL_PROCESS	0.0378992	0.00206715	7	8	5380	34069
[OVER]	GO:0070298	negative regulation of phosphorelay signal transduction system	BIOLOGICAL_PROCESS	0.0378992	0.00206715	7	8	5380	34069
[OVER]	GO:1901657	glycosyl compound metabolic process	BIOLOGICAL_PROCESS	0.0389247	0.00213206	19	51	5368	34026
[OVER]	GO:0016903	oxidoreductase activity, acting on the aldehyde or oxo group of donors	MOLECULAR_FUNCTION	0.0389247	0.00213206	19	51	5368	34026
[OVER]	GO:0016604	nuclear body	CELLULAR_COMPONENT	0.0392133	0.00215239	16	39	5371	34038
[OVER]	GO:0010629	negative regulation of gene expression	BIOLOGICAL_PROCESS	0.0394253	0.00217182	49	190	5338	33887
[OVER]	GO:0031072	heat shock protein binding	MOLECULAR_FUNCTION	0.0394253	0.00217312	17	43	5370	34034
[OVER]	GO:0000139	Golgi membrane	CELLULAR_COMPONENT	0.0395843	0.00218645	52	205	5335	33872
[OVER]	GO:0071010	prespliceosome	CELLULAR_COMPONENT	0.0400391	0.0022208	8	11	5379	34066
[OVER]	GO:0071004	U2-type prespliceosome	CELLULAR_COMPONENT	0.0400391	0.0022208	8	11	5379	34066
[OVER]	GO:0038023	signaling receptor activity	MOLECULAR_FUNCTION	0.0412457	0.00229248	38	137	5349	33940
[OVER]	GO:0072522	purine-containing compound biosynthetic process	BIOLOGICAL_PROCESS	0.0420936	0.00234447	39	142	5348	33935
[OVER]	GO:0006766	vitamin metabolic process	BIOLOGICAL_PROCESS	0.0423814	0.00236538	48	186	5339	33891
[OVER]	GO:0022857	transmembrane transporter activity	MOLECULAR_FUNCTION	0.0436401	0.00244067	217	1110	5170	32967
[OVER]	GO:0030313	cell envelope	CELLULAR_COMPONENT	0.0438941	0.00254231	3	0	5384	34077
[OVER]	GO:0031379	RNA-directed RNA polymerase complex	CELLULAR_COMPONENT	0.0438941	0.00254231	3	0	5384	34077
[OVER]	GO:0009279	cell outer membrane	CELLULAR_COMPONENT	0.0438941	0.00254231	3	0	5384	34077
[OVER]	GO:0009268	response to pH	BIOLOGICAL_PROCESS	0.0438941	0.00254231	3	0	5384	34077
[OVER]	GO:0004555	alpha,alpha-trehalase activity	MOLECULAR_FUNCTION	0.0438941	0.00254231	3	0	5384	34077
[OVER]	GO:0042549	photosystem II stabilization	BIOLOGICAL_PROCESS	0.0438941	0.00254231	3	0	5384	34077
[OVER]	GO:0042470	melanosome	CELLULAR_COMPONENT	0.0438941	0.00254231	3	0	5384	34077
[OVER]	GO:0048770	pigment granule	CELLULAR_COMPONENT	0.0438941	0.00254231	3	0	5384	34077
[OVER]	GO:0009187	cyclic nucleotide metabolic process	BIOLOGICAL_PROCESS	0.0438941	0.00254231	3	0	5384	34077
[OVER]	GO:0051213	dioxygenase activity	MOLECULAR_FUNCTION	0.0438941	0.00254598	38	138	5349	33939
[OVER]	GO:0032051	clathrin light chain binding	MOLECULAR_FUNCTION	0.0438941	0.00254231	3	0	5384	34077
[OVER]	GO:0010447	response to acidic pH	BIOLOGICAL_PROCESS	0.0438941	0.00254231	3	0	5384	34077
[OVER]	GO:0071439	clathrin complex	CELLULAR_COMPONENT	0.0438941	0.00254231	3	0	5384	34077
[OVER]	GO:1900425	negative regulation of defense response to bacterium	BIOLOGICAL_PROCESS	0.0438941	0.00254231	3	0	5384	34077
[OVER]	GO:0033765	steroid dehydrogenase activity, acting on the CH-CH group of donors	MOLECULAR_FUNCTION	0.0438941	0.00254231	3	0	5384	34077
[OVER]	GO:0003968	RNA-dependent RNA polymerase activity	MOLECULAR_FUNCTION	0.0438941	0.00254231	3	0	5384	34077
[OVER]	GO:0015927	trehalase activity	MOLECULAR_FUNCTION	0.0438941	0.00254231	3	0	5384	34077
[OVER]	GO:0003865	3-oxo-5-alpha-steroid 4-dehydrogenase activity	MOLECULAR_FUNCTION	0.0438941	0.00254231	3	0	5384	34077
[OVER]	GO:0048511	rhythmic process	BIOLOGICAL_PROCESS	0.0451088	0.0026355	17	44	5370	34033
[OVER]	GO:0006522	alanine metabolic process	BIOLOGICAL_PROCESS	0.0451088	0.0026355	17	44	5370	34033
[OVER]	GO:0009078	pyruvate family amino acid metabolic process	BIOLOGICAL_PROCESS	0.0451088	0.0026355	17	44	5370	34033
[OVER]	GO:0016620	oxidoreductase activity, acting on the aldehyde or oxo group of donors, NAD or NADP as acceptor	MOLECULAR_FUNCTION	0.0451088	0.00263724	16	40	5371	34037
[OVER]	GO:0048583	regulation of response to stimulus	BIOLOGICAL_PROCESS	0.0455161	0.00267155	67	284	5320	33793
[OVER]	GO:0002831	regulation of response to biotic stimulus	BIOLOGICAL_PROCESS	0.0455161	0.00266721	22	65	5365	34012
[OVER]	GO:0098869	cellular oxidant detoxification	BIOLOGICAL_PROCESS	0.046591	0.00274002	30	101	5357	33976
[OVER]	GO:0097237	cellular response to toxic substance	BIOLOGICAL_PROCESS	0.0466308	0.00275311	33	115	5354	33962
[OVER]	GO:1990748	cellular detoxification	BIOLOGICAL_PROCESS	0.0466308	0.00275311	33	115	5354	33962
[OVER]	GO:1902532	negative regulation of intracellular signal transduction	BIOLOGICAL_PROCESS	0.0466752	0.00278264	10	18	5377	34059
[OVER]	GO:0034284	response to monosaccharide	BIOLOGICAL_PROCESS	0.0466752	0.00278264	10	18	5377	34059
[OVER]	GO:0009749	response to glucose	BIOLOGICAL_PROCESS	0.0466752	0.00278264	10	18	5377	34059
[OVER]	GO:0009746	response to hexose	BIOLOGICAL_PROCESS	0.0466752	0.00278264	10	18	5377	34059
[OVER]	GO:0070589	obsolete cellular component macromolecule biosynthetic process	BIOLOGICAL_PROCESS	0.0466752	0.00278264	10	18	5377	34059
[OVER]	GO:0009890	negative regulation of biosynthetic process	BIOLOGICAL_PROCESS	0.0467354	0.00279162	45	173	5342	33904
[OVER]	GO:0007275	multicellular organism development	BIOLOGICAL_PROCESS	0.046768	0.00279896	157	774	5230	33303
[OVER]	GO:0098727	maintenance of cell number	BIOLOGICAL_PROCESS	0.0469875	0.00284461	6	6	5381	34071
[OVER]	GO:0019827	stem cell population maintenance	BIOLOGICAL_PROCESS	0.0469875	0.00284461	6	6	5381	34071
[OVER]	GO:0070006	metalloaminopeptidase activity	MOLECULAR_FUNCTION	0.0469875	0.00284461	6	6	5381	34071
[OVER]	GO:0018899	1,2-dichloroethane metabolic process	BIOLOGICAL_PROCESS	0.0469875	0.00284461	6	6	5381	34071
[OVER]	GO:0006164	purine nucleotide biosynthetic process	BIOLOGICAL_PROCESS	0.0469875	0.00282326	38	139	5349	33938
[OVER]	GO:0019260	1,2-dichloroethane catabolic process	BIOLOGICAL_PROCESS	0.0469875	0.00284461	6	6	5381	34071
[OVER]	GO:0034645	obsolete cellular macromolecule biosynthetic process	BIOLOGICAL_PROCESS	0.0488429	0.00296256	148	725	5239	33352
[OVER]	GO:0071370	cellular response to gibberellin stimulus	BIOLOGICAL_PROCESS	0.0488577	0.00299706	13	29	5374	34048
[OVER]	GO:0009740	gibberellic acid mediated signaling pathway	BIOLOGICAL_PROCESS	0.0488577	0.00299706	13	29	5374	34048
[OVER]	GO:0044038	cell wall macromolecule biosynthetic process	BIOLOGICAL_PROCESS	0.0488577	0.00299706	13	29	5374	34048
[OVER]	GO:0010476	gibberellin mediated signaling pathway	BIOLOGICAL_PROCESS	0.0488577	0.00299706	13	29	5374	34048
[OVER]	GO:0045814	negative regulation of gene expression, epigenetic	BIOLOGICAL_PROCESS	0.0488577	0.00299706	13	29	5374	34048
[OVER]	GO:0043228	non-membrane-bounded organelle	CELLULAR_COMPONENT	0.0488577	0.0030029	321	1718	5066	32359
[OVER]	GO:0043232	intracellular non-membrane-bounded organelle	CELLULAR_COMPONENT	0.0488577	0.0030029	321	1718	5066	32359
[OVER]	GO:0031327	negative regulation of cellular biosynthetic process	BIOLOGICAL_PROCESS	0.0493828	0.00304087	44	169	5343	33908

## Sheet: M2
Tags	GO ID	GO Name	GO Category	FDR	P-Value	Nr Test	Nr Reference	Non Annot Test	Non Annot Reference
[OVER]	GO:0110165	cellular anatomical entity	CELLULAR_COMPONENT	1.00387e-136	1.1576e-140	2659	13633	1861	21311
[OVER]	GO:0009987	cellular process	BIOLOGICAL_PROCESS	3.49039e-72	8.04978e-76	2230	12264	2290	22680
[OVER]	GO:0016020	membrane	CELLULAR_COMPONENT	1.53545e-69	5.31174e-73	1663	8363	2857	26581
[OVER]	GO:0008152	metabolic process	BIOLOGICAL_PROCESS	2.09006e-53	9.64052e-57	1988	11166	2532	23778
[OVER]	GO:0005488	binding	MOLECULAR_FUNCTION	9.12018e-48	5.2584e-51	1910	10820	2610	24124
[OVER]	GO:0003824	catalytic activity	MOLECULAR_FUNCTION	4.96705e-47	3.43661e-50	1687	9269	2833	25675
[OVER]	GO:0071704	organic substance metabolic process	BIOLOGICAL_PROCESS	1.58274e-43	1.27758e-46	1832	10432	2688	24512
[OVER]	GO:0005622	intracellular anatomical structure	CELLULAR_COMPONENT	6.40177e-42	5.90569e-45	1589	8780	2931	26164
[OVER]	GO:0043229	intracellular organelle	CELLULAR_COMPONENT	4.55973e-41	4.73219e-44	1391	7449	3129	27495
[OVER]	GO:0043226	organelle	CELLULAR_COMPONENT	1.92567e-38	2.22056e-41	1394	7568	3126	27376
[OVER]	GO:0007049	cell cycle	BIOLOGICAL_PROCESS	3.47017e-38	4.40174e-41	195	426	4325	34518
[OVER]	GO:0044238	primary metabolic process	BIOLOGICAL_PROCESS	6.66474e-36	9.22243e-39	1697	9792	2823	25152
[OVER]	GO:0022402	cell cycle process	BIOLOGICAL_PROCESS	2.19459e-35	3.42879e-38	159	310	4361	34634
[OVER]	GO:0044237	cellular metabolic process	BIOLOGICAL_PROCESS	2.19459e-35	3.54293e-38	1561	8854	2959	26090
[OVER]	GO:0005634	nucleus	CELLULAR_COMPONENT	2.6726e-33	4.65281e-36	755	3558	3765	31386
[OVER]	GO:0003677	DNA binding	MOLECULAR_FUNCTION	2.6726e-33	4.93099e-36	460	1810	4060	33134
[OVER]	GO:0000278	mitotic cell cycle	BIOLOGICAL_PROCESS	1.12306e-29	2.20158e-32	111	179	4409	34765
[OVER]	GO:0043170	macromolecule metabolic process	BIOLOGICAL_PROCESS	7.74016e-29	1.60658e-31	1418	8138	3102	26806
[OVER]	GO:1901363	heterocyclic compound binding	MOLECULAR_FUNCTION	1.67764e-28	3.67563e-31	1246	6960	3274	27984
[OVER]	GO:0097159	organic cyclic compound binding	MOLECULAR_FUNCTION	1.98052e-28	4.56762e-31	1246	6964	3274	27980
[OVER]	GO:0050794	regulation of cellular process	BIOLOGICAL_PROCESS	2.11848e-28	5.13008e-31	744	3642	3776	31302
[OVER]	GO:0043231	intracellular membrane-bounded organelle	CELLULAR_COMPONENT	3.25457e-28	8.25651e-31	1203	6680	3317	28264
[OVER]	GO:0065007	biological regulation	BIOLOGICAL_PROCESS	4.31956e-28	1.14564e-30	877	4507	3643	30437
[OVER]	GO:1903047	mitotic cell cycle process	BIOLOGICAL_PROCESS	4.80403e-28	1.32953e-30	105	170	4415	34774
[OVER]	GO:0000280	nuclear division	BIOLOGICAL_PROCESS	6.05295e-28	1.74497e-30	103	164	4417	34780
[OVER]	GO:0050789	regulation of biological process	BIOLOGICAL_PROCESS	2.11762e-27	6.34895e-30	805	4067	3715	30877
[OVER]	GO:0005856	cytoskeleton	CELLULAR_COMPONENT	3.48379e-26	1.08467e-28	137	304	4383	34640
[OVER]	GO:0043227	membrane-bounded organelle	CELLULAR_COMPONENT	6.89759e-26	2.22708e-28	1207	6812	3313	28132
[OVER]	GO:0006793	phosphorus metabolic process	BIOLOGICAL_PROCESS	1.33926e-25	4.4786e-28	497	2209	4023	32735
[OVER]	GO:0016740	transferase activity	MOLECULAR_FUNCTION	1.54056e-25	5.32943e-28	781	3979	3739	30965
[OVER]	GO:0050896	response to stimulus	BIOLOGICAL_PROCESS	2.28403e-25	8.16477e-28	681	3347	3839	31597
[OVER]	GO:0016310	phosphorylation	BIOLOGICAL_PROCESS	4.44239e-25	1.63926e-27	348	1364	4172	33580
[OVER]	GO:0006796	phosphate-containing compound metabolic process	BIOLOGICAL_PROCESS	4.58757e-25	1.74573e-27	488	2171	4032	32773
[OVER]	GO:0048285	organelle fission	BIOLOGICAL_PROCESS	8.87771e-25	3.52329e-27	106	197	4414	34747
[OVER]	GO:0016301	kinase activity	MOLECULAR_FUNCTION	8.87771e-25	3.58302e-27	365	1466	4155	33478
[OVER]	GO:0015630	microtubule cytoskeleton	CELLULAR_COMPONENT	1.28012e-24	5.31415e-27	107	202	4413	34742
[OVER]	GO:0043167	ion binding	MOLECULAR_FUNCTION	1.40245e-24	6.05531e-27	965	5229	3555	29715
[OVER]	GO:0019438	aromatic compound biosynthetic process	BIOLOGICAL_PROCESS	1.40245e-24	6.14544e-27	566	2658	3954	32286
[OVER]	GO:1901362	organic cyclic compound biosynthetic process	BIOLOGICAL_PROCESS	3.11707e-24	1.40182e-26	586	2792	3934	32152
[OVER]	GO:0009058	biosynthetic process	BIOLOGICAL_PROCESS	6.44704e-24	2.97373e-26	857	4539	3663	30405
[OVER]	GO:0140014	mitotic nuclear division	BIOLOGICAL_PROCESS	1.49015e-23	7.04523e-26	79	113	4441	34831
[OVER]	GO:0006468	protein phosphorylation	BIOLOGICAL_PROCESS	1.60608e-23	7.77853e-26	257	906	4263	34038
[OVER]	GO:0005515	protein binding	MOLECULAR_FUNCTION	3.98267e-23	2.02073e-25	591	2859	3929	32085
[OVER]	GO:0007017	microtubule-based process	BIOLOGICAL_PROCESS	3.98267e-23	1.99718e-25	87	142	4433	34802
[OVER]	GO:1901576	organic substance biosynthetic process	BIOLOGICAL_PROCESS	6.67337e-23	3.46289e-25	836	4442	3684	30502
[OVER]	GO:1903506	regulation of nucleic acid-templated transcription	BIOLOGICAL_PROCESS	1.91476e-22	1.03775e-24	398	1712	4122	33232
[OVER]	GO:2001141	regulation of RNA biosynthetic process	BIOLOGICAL_PROCESS	1.91476e-22	1.03775e-24	398	1712	4122	33232
[OVER]	GO:0034654	nucleobase-containing compound biosynthetic process	BIOLOGICAL_PROCESS	2.47454e-22	1.36967e-24	507	2366	4013	32578
[OVER]	GO:0032774	RNA biosynthetic process	BIOLOGICAL_PROCESS	3.98875e-22	2.25379e-24	426	1885	4094	33059
[OVER]	GO:0006355	regulation of DNA-templated transcription	BIOLOGICAL_PROCESS	5.27744e-22	3.0428e-24	396	1712	4124	33232
[OVER]	GO:0005874	microtubule	CELLULAR_COMPONENT	8.86719e-22	5.21479e-24	79	124	4441	34820
[OVER]	GO:0097659	nucleic acid-templated transcription	BIOLOGICAL_PROCESS	1.31073e-21	8.11112e-24	422	1876	4098	33068
[OVER]	GO:0099081	supramolecular polymer	CELLULAR_COMPONENT	1.31073e-21	8.31298e-24	81	132	4439	34812
[OVER]	GO:0099512	supramolecular fiber	CELLULAR_COMPONENT	1.31073e-21	8.31298e-24	81	132	4439	34812
[OVER]	GO:0099513	polymeric cytoskeletal fiber	CELLULAR_COMPONENT	1.31073e-21	8.31298e-24	81	132	4439	34812
[OVER]	GO:0006807	nitrogen compound metabolic process	BIOLOGICAL_PROCESS	2.11509e-21	1.36584e-23	1459	8817	3061	26127
[OVER]	GO:1901265	nucleoside phosphate binding	MOLECULAR_FUNCTION	2.17749e-21	1.45635e-23	548	2650	3972	32294
[OVER]	GO:0000166	nucleotide binding	MOLECULAR_FUNCTION	2.17749e-21	1.45635e-23	548	2650	3972	32294
[OVER]	GO:0018130	heterocycle biosynthetic process	BIOLOGICAL_PROCESS	2.61693e-21	1.78043e-23	549	2659	3971	32285
[OVER]	GO:0006351	DNA-templated transcription	BIOLOGICAL_PROCESS	2.9954e-21	2.07246e-23	420	1875	4100	33069
[OVER]	GO:0030554	adenyl nucleotide binding	MOLECULAR_FUNCTION	4.70408e-21	3.30891e-23	437	1982	4083	32962
[OVER]	GO:0036094	small molecule binding	MOLECULAR_FUNCTION	5.0756e-21	3.62877e-23	576	2838	3944	32106
[OVER]	GO:0017076	purine nucleotide binding	MOLECULAR_FUNCTION	1.60253e-20	1.1642e-22	478	2246	4042	32698
[OVER]	GO:0003690	double-stranded DNA binding	MOLECULAR_FUNCTION	2.11562e-20	1.56135e-22	180	569	4340	34375
[OVER]	GO:0008017	microtubule binding	MOLECULAR_FUNCTION	5.86903e-20	4.45857e-22	64	87	4456	34857
[OVER]	GO:0005524	ATP binding	MOLECULAR_FUNCTION	5.86903e-20	4.46674e-22	401	1798	4119	33146
[OVER]	GO:0044249	cellular biosynthetic process	BIOLOGICAL_PROCESS	1.5856e-19	1.22503e-21	756	4056	3764	30888
[OVER]	GO:0015631	tubulin binding	MOLECULAR_FUNCTION	1.69799e-19	1.39019e-21	66	96	4454	34848
[OVER]	GO:0045298	tubulin complex	CELLULAR_COMPONENT	1.69799e-19	1.39019e-21	66	96	4454	34848
[OVER]	GO:0043228	non-membrane-bounded organelle	CELLULAR_COMPONENT	1.69799e-19	1.38245e-21	376	1663	4144	33281
[OVER]	GO:0043232	intracellular non-membrane-bounded organelle	CELLULAR_COMPONENT	1.69799e-19	1.38245e-21	376	1663	4144	33281
[OVER]	GO:0035639	purine ribonucleoside triphosphate binding	MOLECULAR_FUNCTION	2.81064e-19	2.33356e-21	440	2053	4080	32891
[OVER]	GO:0032559	adenyl ribonucleotide binding	MOLECULAR_FUNCTION	2.85037e-19	2.39941e-21	407	1854	4113	33090
[OVER]	GO:0032553	ribonucleotide binding	MOLECULAR_FUNCTION	9.91507e-19	8.46074e-21	451	2137	4069	32807
[OVER]	GO:0032555	purine ribonucleotide binding	MOLECULAR_FUNCTION	1.01661e-18	8.79218e-21	447	2113	4073	32831
[OVER]	GO:0016773	phosphotransferase activity, alcohol group as acceptor	MOLECULAR_FUNCTION	1.20913e-18	1.05966e-20	286	1165	4234	33779
[OVER]	GO:0097367	carbohydrate derivative binding	MOLECULAR_FUNCTION	1.80829e-18	1.60561e-20	454	2164	4066	32780
[OVER]	GO:0016772	transferase activity, transferring phosphorus-containing groups	MOLECULAR_FUNCTION	4.5136e-18	4.05974e-20	402	1859	4118	33085
[OVER]	GO:0004672	protein kinase activity	MOLECULAR_FUNCTION	5.95793e-18	5.42755e-20	256	1013	4264	33931
[OVER]	GO:0009059	macromolecule biosynthetic process	BIOLOGICAL_PROCESS	8.0361e-18	7.41337e-20	598	3095	3922	31849
[OVER]	GO:0043168	anion binding	MOLECULAR_FUNCTION	8.36815e-18	7.81619e-20	503	2491	4017	32453
[OVER]	GO:0043565	sequence-specific DNA binding	MOLECULAR_FUNCTION	1.22174e-17	1.15524e-19	195	691	4325	34253
[OVER]	GO:0051171	regulation of nitrogen compound metabolic process	BIOLOGICAL_PROCESS	1.35763e-17	1.29939e-19	508	2530	4012	32414
[OVER]	GO:0003700	DNA-binding transcription factor activity	MOLECULAR_FUNCTION	1.46175e-17	1.41591e-19	230	879	4290	34065
[OVER]	GO:0008092	cytoskeletal protein binding	MOLECULAR_FUNCTION	1.5912e-17	1.55964e-19	92	206	4428	34738
[OVER]	GO:0019219	regulation of nucleobase-containing compound metabolic process	BIOLOGICAL_PROCESS	1.81542e-17	1.80035e-19	436	2086	4084	32858
[OVER]	GO:0060255	regulation of macromolecule metabolic process	BIOLOGICAL_PROCESS	3.47445e-17	3.51244e-19	537	2729	3983	32215
[OVER]	GO:0005576	extracellular region	CELLULAR_COMPONENT	3.47445e-17	3.52573e-19	137	409	4383	34535
[OVER]	GO:0080090	regulation of primary metabolic process	BIOLOGICAL_PROCESS	4.00226e-17	4.10749e-19	510	2560	4010	32384
[OVER]	GO:1990837	sequence-specific double-stranded DNA binding	MOLECULAR_FUNCTION	9.80731e-17	1.01783e-18	154	498	4366	34446
[OVER]	GO:0031323	regulation of cellular metabolic process	BIOLOGICAL_PROCESS	1.1599e-16	1.21715e-18	502	2526	4018	32418
[OVER]	GO:0019222	regulation of metabolic process	BIOLOGICAL_PROCESS	1.90788e-16	2.02404e-18	547	2821	3973	32123
[OVER]	GO:0140110	transcription regulator activity	MOLECULAR_FUNCTION	2.58547e-16	2.7727e-18	250	1017	4270	33927
[OVER]	GO:0010556	regulation of macromolecule biosynthetic process	BIOLOGICAL_PROCESS	3.97993e-16	4.31404e-18	419	2025	4101	32919
[OVER]	GO:0044271	cellular nitrogen compound biosynthetic process	BIOLOGICAL_PROCESS	5.98991e-16	6.56183e-18	615	3282	3905	31662
[OVER]	GO:0005976	polysaccharide metabolic process	BIOLOGICAL_PROCESS	6.23036e-16	6.89708e-18	137	427	4383	34517
[OVER]	GO:0051276	chromosome organization	BIOLOGICAL_PROCESS	6.26242e-16	7.00478e-18	86	197	4434	34747
[OVER]	GO:0051252	regulation of RNA metabolic process	BIOLOGICAL_PROCESS	7.43476e-16	8.40183e-18	417	2022	4103	32922
[OVER]	GO:0051726	regulation of cell cycle	BIOLOGICAL_PROCESS	8.33398e-16	9.51412e-18	82	182	4438	34762
[OVER]	GO:0099080	supramolecular complex	CELLULAR_COMPONENT	1.28521e-15	1.48202e-17	91	221	4429	34723
[OVER]	GO:0031326	regulation of cellular biosynthetic process	BIOLOGICAL_PROCESS	2.18092e-15	2.54005e-17	418	2044	4102	32900
[OVER]	GO:0009889	regulation of biosynthetic process	BIOLOGICAL_PROCESS	2.40448e-15	2.82815e-17	420	2058	4100	32886
[OVER]	GO:0009725	response to hormone	BIOLOGICAL_PROCESS	4.68471e-15	5.56418e-17	164	577	4356	34367
[OVER]	GO:0051301	cell division	BIOLOGICAL_PROCESS	7.57996e-15	9.09036e-17	72	151	4448	34793
[OVER]	GO:0000226	microtubule cytoskeleton organization	BIOLOGICAL_PROCESS	1.02935e-14	1.24633e-16	53	83	4467	34861
[OVER]	GO:0009734	auxin-activated signaling pathway	BIOLOGICAL_PROCESS	1.33768e-14	1.63508e-16	60	108	4460	34836
[OVER]	GO:0009719	response to endogenous stimulus	BIOLOGICAL_PROCESS	1.41495e-14	1.74584e-16	165	591	4355	34353
[OVER]	GO:0044770	cell cycle phase transition	BIOLOGICAL_PROCESS	1.45104e-14	1.8071e-16	53	84	4467	34860
[OVER]	GO:0000976	transcription cis-regulatory region binding	MOLECULAR_FUNCTION	1.8328e-14	2.32481e-16	143	480	4377	34464
[OVER]	GO:0001067	transcription regulatory region nucleic acid binding	MOLECULAR_FUNCTION	1.8328e-14	2.32481e-16	143	480	4377	34464
[OVER]	GO:0009733	response to auxin	BIOLOGICAL_PROCESS	2.52208e-14	3.22821e-16	78	180	4442	34764
[OVER]	GO:0071365	cellular response to auxin stimulus	BIOLOGICAL_PROCESS	3.25318e-14	4.23904e-16	60	111	4460	34833
[OVER]	GO:0071840	cellular component organization or biogenesis	BIOLOGICAL_PROCESS	3.25318e-14	4.21106e-16	436	2199	4084	32745
[OVER]	GO:0043412	macromolecule modification	BIOLOGICAL_PROCESS	3.72601e-14	4.89813e-16	502	2623	4018	32321
[OVER]	GO:0046983	protein dimerization activity	MOLECULAR_FUNCTION	4.63859e-14	6.15127e-16	104	297	4416	34647
[OVER]	GO:0051716	cellular response to stimulus	BIOLOGICAL_PROCESS	5.60995e-14	7.50408e-16	376	1832	4144	33112
[OVER]	GO:0006996	organelle organization	BIOLOGICAL_PROCESS	6.06689e-14	8.18526e-16	241	1024	4279	33920
[OVER]	GO:0007165	signal transduction	BIOLOGICAL_PROCESS	7.75781e-14	1.05561e-15	244	1044	4276	33900
[OVER]	GO:0032502	developmental process	BIOLOGICAL_PROCESS	9.14898e-14	1.25545e-15	248	1069	4272	33875
[OVER]	GO:0023052	signaling	BIOLOGICAL_PROCESS	1.34662e-13	1.86646e-15	245	1056	4275	33888
[OVER]	GO:0007154	cell communication	BIOLOGICAL_PROCESS	1.34662e-13	1.87893e-15	256	1120	4264	33824
[OVER]	GO:0071554	cell wall organization or biogenesis	BIOLOGICAL_PROCESS	2.1917e-13	3.08334e-15	96	269	4424	34675
[OVER]	GO:0071944	cell periphery	CELLULAR_COMPONENT	2.95825e-13	4.19586e-15	331	1579	4189	33365
[OVER]	GO:0007010	cytoskeleton organization	BIOLOGICAL_PROCESS	3.3656e-13	4.81243e-15	75	179	4445	34765
[OVER]	GO:0010468	regulation of gene expression	BIOLOGICAL_PROCESS	3.90207e-13	5.62452e-15	440	2266	4080	32678
[OVER]	GO:0006725	cellular aromatic compound metabolic process	BIOLOGICAL_PROCESS	6.49706e-13	9.46318e-15	880	5227	3640	29717
[OVER]	GO:1901360	organic cyclic compound metabolic process	BIOLOGICAL_PROCESS	6.49706e-13	9.51484e-15	904	5394	3616	29550
[OVER]	GO:0032991	protein-containing complex	CELLULAR_COMPONENT	8.11964e-13	1.19847e-14	652	3673	3868	31271
[OVER]	GO:0044772	mitotic cell cycle phase transition	BIOLOGICAL_PROCESS	9.27238e-13	1.37931e-14	45	69	4475	34875
[OVER]	GO:0032993	protein-DNA complex	CELLULAR_COMPONENT	2.05003e-12	3.07315e-14	40	55	4480	34889
[OVER]	GO:0007059	chromosome segregation	BIOLOGICAL_PROCESS	3.18361e-12	4.8092e-14	52	97	4468	34847
[OVER]	GO:0000819	sister chromatid segregation	BIOLOGICAL_PROCESS	5.21084e-12	7.93164e-14	37	48	4483	34896
[OVER]	GO:0045491	xylan metabolic process	BIOLOGICAL_PROCESS	6.88355e-12	1.05571e-13	33	37	4487	34907
[OVER]	GO:0036211	protein modification process	BIOLOGICAL_PROCESS	7.12531e-12	1.10101e-13	425	2220	4095	32724
[OVER]	GO:0005667	transcription regulator complex	CELLULAR_COMPONENT	7.20736e-12	1.12199e-13	218	945	4302	33999
[OVER]	GO:0098813	nuclear chromosome segregation	BIOLOGICAL_PROCESS	7.31393e-12	1.14702e-13	43	68	4477	34876
[OVER]	GO:0009755	hormone-mediated signaling pathway	BIOLOGICAL_PROCESS	7.99015e-12	1.26228e-13	115	383	4405	34561
[OVER]	GO:0032870	cellular response to hormone stimulus	BIOLOGICAL_PROCESS	1.82608e-11	2.90589e-13	117	399	4403	34545
[OVER]	GO:0048856	anatomical structure development	BIOLOGICAL_PROCESS	2.47141e-11	3.96132e-13	220	971	4300	33973
[OVER]	GO:0005694	chromosome	CELLULAR_COMPONENT	3.84365e-11	6.24948e-13	120	420	4400	34524
[OVER]	GO:0005975	carbohydrate metabolic process	BIOLOGICAL_PROCESS	3.84365e-11	6.21486e-13	222	988	4298	33956
[OVER]	GO:0016043	cellular component organization	BIOLOGICAL_PROCESS	4.0346e-11	6.60648e-13	337	1690	4183	33254
[OVER]	GO:0071495	cellular response to endogenous stimulus	BIOLOGICAL_PROCESS	5.8869e-11	9.70741e-13	118	413	4402	34531
[OVER]	GO:0032501	multicellular organismal process	BIOLOGICAL_PROCESS	8.98623e-11	1.49218e-12	198	858	4322	34086
[OVER]	GO:0010033	response to organic substance	BIOLOGICAL_PROCESS	2.22547e-10	3.7211e-12	200	880	4320	34064
[OVER]	GO:0005886	plasma membrane	CELLULAR_COMPONENT	2.23883e-10	3.76925e-12	294	1448	4226	33496
[OVER]	GO:0003777	microtubule motor activity	MOLECULAR_FUNCTION	2.73991e-10	4.64445e-12	32	42	4488	34902
[OVER]	GO:0010410	hemicellulose metabolic process	BIOLOGICAL_PROCESS	2.79825e-10	4.77561e-12	37	58	4483	34886
[OVER]	GO:0042221	response to chemical	BIOLOGICAL_PROCESS	3.36429e-10	5.78604e-12	263	1263	4257	33681
[OVER]	GO:0046483	heterocycle metabolic process	BIOLOGICAL_PROCESS	3.36429e-10	5.81924e-12	856	5227	3664	29717
[OVER]	GO:0009888	tissue development	BIOLOGICAL_PROCESS	3.86358e-10	6.72741e-12	69	187	4451	34757
[OVER]	GO:0030527	structural constituent of chromatin	MOLECULAR_FUNCTION	4.4034e-10	7.76891e-12	26	26	4494	34918
[OVER]	GO:0000786	nucleosome	CELLULAR_COMPONENT	4.4034e-10	7.76891e-12	26	26	4494	34918
[OVER]	GO:0010383	cell wall polysaccharide metabolic process	BIOLOGICAL_PROCESS	4.83124e-10	8.57945e-12	38	63	4482	34881
[OVER]	GO:0048731	system development	BIOLOGICAL_PROCESS	5.18025e-10	9.25898e-12	146	582	4374	34362
[OVER]	GO:0016491	oxidoreductase activity	MOLECULAR_FUNCTION	7.4618e-10	1.3423e-11	293	1461	4227	33483
[OVER]	GO:0007018	microtubule-based movement	BIOLOGICAL_PROCESS	9.32769e-10	1.68871e-11	32	45	4488	34899
[OVER]	GO:0022414	reproductive process	BIOLOGICAL_PROCESS	1.02517e-09	1.86781e-11	135	528	4385	34416
[OVER]	GO:0016070	RNA metabolic process	BIOLOGICAL_PROCESS	1.21788e-09	2.23297e-11	564	3245	3956	31699
[OVER]	GO:0071103	DNA conformation change	BIOLOGICAL_PROCESS	1.30356e-09	2.40509e-11	38	66	4482	34878
[OVER]	GO:0000070	mitotic sister chromatid segregation	BIOLOGICAL_PROCESS	1.52153e-09	2.8248e-11	30	40	4490	34904
[OVER]	GO:0006139	nucleobase-containing compound metabolic process	BIOLOGICAL_PROCESS	1.55523e-09	2.9053e-11	792	4823	3728	30121
[OVER]	GO:0003774	cytoskeletal motor activity	MOLECULAR_FUNCTION	1.7843e-09	3.35379e-11	38	67	4482	34877
[OVER]	GO:0005819	spindle	CELLULAR_COMPONENT	2.06167e-09	3.89891e-11	35	57	4485	34887
[OVER]	GO:0007275	multicellular organism development	BIOLOGICAL_PROCESS	2.33306e-09	4.43906e-11	174	757	4346	34187
[OVER]	GO:0042546	cell wall biogenesis	BIOLOGICAL_PROCESS	2.91446e-09	5.57888e-11	44	91	4476	34853
[OVER]	GO:0022412	cellular process involved in reproduction in multicellular organism	BIOLOGICAL_PROCESS	3.4041e-09	6.55541e-11	26	30	4494	34914
[OVER]	GO:0007051	spindle organization	BIOLOGICAL_PROCESS	3.59185e-09	6.95838e-11	29	39	4491	34905
[OVER]	GO:0046982	protein heterodimerization activity	MOLECULAR_FUNCTION	4.04841e-09	7.88955e-11	35	59	4485	34885
[OVER]	GO:0019207	kinase regulator activity	MOLECULAR_FUNCTION	4.49539e-09	8.81245e-11	38	70	4482	34874
[OVER]	GO:0000003	reproduction	BIOLOGICAL_PROCESS	4.68319e-09	9.23462e-11	135	543	4385	34401
[OVER]	GO:0051338	regulation of transferase activity	BIOLOGICAL_PROCESS	4.94869e-09	9.8152e-11	46	101	4474	34843
[OVER]	GO:0044281	small molecule metabolic process	BIOLOGICAL_PROCESS	5.75056e-09	1.14719e-10	428	2370	4092	32574
[OVER]	GO:0006261	DNA-templated DNA replication	BIOLOGICAL_PROCESS	5.91876e-09	1.18757e-10	42	86	4478	34858
[OVER]	GO:1901564	organonitrogen compound metabolic process	BIOLOGICAL_PROCESS	8.93356e-09	1.80278e-10	797	4910	3723	30034
[OVER]	GO:1904029	regulation of cyclin-dependent protein kinase activity	BIOLOGICAL_PROCESS	1.339e-08	2.73297e-10	27	36	4493	34908
[OVER]	GO:0000079	regulation of cyclin-dependent protein serine/threonine kinase activity	BIOLOGICAL_PROCESS	1.339e-08	2.73297e-10	27	36	4493	34908
[OVER]	GO:0010564	regulation of cell cycle process	BIOLOGICAL_PROCESS	1.72705e-08	3.54492e-10	43	94	4477	34850
[OVER]	GO:0031399	regulation of protein modification process	BIOLOGICAL_PROCESS	2.10055e-08	4.33578e-10	56	150	4464	34794
[OVER]	GO:0030154	cell differentiation	BIOLOGICAL_PROCESS	2.2296e-08	4.62787e-10	67	201	4453	34743
[OVER]	GO:0034641	cellular nitrogen compound metabolic process	BIOLOGICAL_PROCESS	2.37847e-08	4.96429e-10	898	5656	3622	29288
[OVER]	GO:0071310	cellular response to organic substance	BIOLOGICAL_PROCESS	2.47384e-08	5.19186e-10	123	493	4397	34451
[OVER]	GO:0009653	anatomical structure morphogenesis	BIOLOGICAL_PROCESS	3.73478e-08	7.88129e-10	77	253	4443	34691
[OVER]	GO:0005985	sucrose metabolic process	BIOLOGICAL_PROCESS	4.10585e-08	8.71168e-10	84	289	4436	34655
[OVER]	GO:0045859	regulation of protein kinase activity	BIOLOGICAL_PROCESS	4.40148e-08	9.3897e-10	38	78	4482	34866
[OVER]	GO:0010026	trichome differentiation	BIOLOGICAL_PROCESS	4.8221e-08	1.03426e-09	23	27	4497	34917
[OVER]	GO:0019887	protein kinase regulator activity	MOLECULAR_FUNCTION	4.84542e-08	1.04485e-09	35	67	4485	34877
[OVER]	GO:0045786	negative regulation of cell cycle	BIOLOGICAL_PROCESS	6.65759e-08	1.4433e-09	27	40	4493	34904
[OVER]	GO:1902850	microtubule cytoskeleton organization involved in mitosis	BIOLOGICAL_PROCESS	7.18245e-08	1.56536e-09	19	17	4501	34927
[OVER]	GO:0048869	cellular developmental process	BIOLOGICAL_PROCESS	7.27089e-08	1.59302e-09	71	228	4449	34716
[OVER]	GO:0043549	regulation of kinase activity	BIOLOGICAL_PROCESS	7.37586e-08	1.62453e-09	38	80	4482	34864
[OVER]	GO:0005984	disaccharide metabolic process	BIOLOGICAL_PROCESS	7.72773e-08	1.71094e-09	84	294	4436	34650
[OVER]	GO:0010467	gene expression	BIOLOGICAL_PROCESS	7.9758e-08	1.77506e-09	590	3531	3930	31413
[OVER]	GO:0140096	catalytic activity, acting on a protein	MOLECULAR_FUNCTION	8.99433e-08	2.01211e-09	447	2559	4073	32385
[OVER]	GO:0071669	plant-type cell wall organization or biogenesis	BIOLOGICAL_PROCESS	9.23126e-08	2.07576e-09	37	77	4483	34867
[OVER]	GO:0090558	plant epidermis development	BIOLOGICAL_PROCESS	1.17931e-07	2.66542e-09	32	59	4488	34885
[OVER]	GO:0016538	cyclin-dependent protein serine/threonine kinase regulator activity	MOLECULAR_FUNCTION	1.1815e-07	2.68398e-09	23	29	4497	34915
[OVER]	GO:0032504	multicellular organism reproduction	BIOLOGICAL_PROCESS	1.28878e-07	2.94256e-09	33	63	4487	34881
[OVER]	GO:1901987	regulation of cell cycle phase transition	BIOLOGICAL_PROCESS	1.41661e-07	3.25076e-09	31	56	4489	34888
[OVER]	GO:0033043	regulation of organelle organization	BIOLOGICAL_PROCESS	1.52698e-07	3.52162e-09	40	91	4480	34853
[OVER]	GO:0007346	regulation of mitotic cell cycle	BIOLOGICAL_PROCESS	1.69583e-07	3.9306e-09	30	53	4490	34891
[OVER]	GO:0006334	nucleosome assembly	BIOLOGICAL_PROCESS	1.70126e-07	3.96281e-09	18	16	4502	34928
[OVER]	GO:0090304	nucleic acid metabolic process	BIOLOGICAL_PROCESS	1.77616e-07	4.15775e-09	699	4314	3821	30630
[OVER]	GO:0044036	cell wall macromolecule metabolic process	BIOLOGICAL_PROCESS	1.91141e-07	4.4964e-09	40	92	4480	34852
[OVER]	GO:0001932	regulation of protein phosphorylation	BIOLOGICAL_PROCESS	1.96261e-07	4.63946e-09	38	84	4482	34860
[OVER]	GO:0005982	starch metabolic process	BIOLOGICAL_PROCESS	1.98107e-07	4.70597e-09	85	307	4435	34637
[OVER]	GO:0070887	cellular response to chemical stimulus	BIOLOGICAL_PROCESS	2.48049e-07	5.9209e-09	161	739	4359	34205
[OVER]	GO:0043169	cation binding	MOLECULAR_FUNCTION	2.67923e-07	6.42619e-09	509	3008	4011	31936
[OVER]	GO:0000307	cyclin-dependent protein kinase holoenzyme complex	CELLULAR_COMPONENT	2.72817e-07	6.57504e-09	29	51	4491	34893
[OVER]	GO:0009311	oligosaccharide metabolic process	BIOLOGICAL_PROCESS	2.92204e-07	7.07598e-09	84	305	4436	34639
[OVER]	GO:0007052	mitotic spindle organization	BIOLOGICAL_PROCESS	2.99263e-07	7.28141e-09	18	17	4502	34927
[OVER]	GO:0042325	regulation of phosphorylation	BIOLOGICAL_PROCESS	3.13661e-07	7.66791e-09	38	86	4482	34858
[OVER]	GO:0007389	pattern specification process	BIOLOGICAL_PROCESS	3.19883e-07	7.85691e-09	28	48	4492	34896
[OVER]	GO:0019538	protein metabolic process	BIOLOGICAL_PROCESS	3.30182e-07	8.14795e-09	601	3649	3919	31295
[OVER]	GO:0034728	nucleosome organization	BIOLOGICAL_PROCESS	3.59484e-07	8.9125e-09	19	20	4501	34924
[OVER]	GO:0000272	polysaccharide catabolic process	BIOLOGICAL_PROCESS	3.68579e-07	9.18047e-09	40	95	4480	34849
[OVER]	GO:0099402	plant organ development	BIOLOGICAL_PROCESS	3.69005e-07	9.24285e-09	65	210	4455	34734
[OVER]	GO:0071900	regulation of protein serine/threonine kinase activity	BIOLOGICAL_PROCESS	3.69005e-07	9.27618e-09	27	45	4493	34899
[OVER]	GO:0009791	post-embryonic development	BIOLOGICAL_PROCESS	3.75874e-07	9.49221e-09	101	399	4419	34545
[OVER]	GO:0005657	replication fork	CELLULAR_COMPONENT	4.04089e-07	1.02513e-08	30	56	4490	34888
[OVER]	GO:0051321	meiotic cell cycle	BIOLOGICAL_PROCESS	4.41458e-07	1.12503e-08	44	113	4476	34831
[OVER]	GO:0046872	metal ion binding	MOLECULAR_FUNCTION	4.47691e-07	1.14607e-08	502	2975	4018	31969
[OVER]	GO:0044042	glucan metabolic process	BIOLOGICAL_PROCESS	6.19927e-07	1.59414e-08	93	360	4427	34584
[OVER]	GO:0048589	developmental growth	BIOLOGICAL_PROCESS	6.43773e-07	1.67773e-08	34	73	4486	34871
[OVER]	GO:0090378	seed trichome elongation	BIOLOGICAL_PROCESS	6.43773e-07	1.67283e-08	15	11	4505	34933
[OVER]	GO:0090376	seed trichome differentiation	BIOLOGICAL_PROCESS	6.43773e-07	1.67283e-08	15	11	4505	34933
[OVER]	GO:0006950	response to stress	BIOLOGICAL_PROCESS	7.61354e-07	1.99294e-08	301	1639	4219	33305
[OVER]	GO:0006260	DNA replication	BIOLOGICAL_PROCESS	9.63785e-07	2.53394e-08	60	192	4460	34752
[OVER]	GO:0003002	regionalization	BIOLOGICAL_PROCESS	9.83966e-07	2.59834e-08	21	28	4499	34916
[OVER]	GO:0016798	hydrolase activity, acting on glycosyl bonds	MOLECULAR_FUNCTION	1.25403e-06	3.32594e-08	101	411	4419	34533
[OVER]	GO:0000904	cell morphogenesis involved in differentiation	BIOLOGICAL_PROCESS	1.84317e-06	4.90972e-08	23	36	4497	34908
[OVER]	GO:1903046	meiotic cell cycle process	BIOLOGICAL_PROCESS	1.86797e-06	4.99734e-08	38	94	4482	34850
[OVER]	GO:0009069	serine family amino acid metabolic process	BIOLOGICAL_PROCESS	2.03321e-06	5.46284e-08	142	654	4378	34290
[OVER]	GO:1902554	serine/threonine protein kinase complex	CELLULAR_COMPONENT	2.25476e-06	6.0841e-08	33	74	4487	34870
[OVER]	GO:0140013	meiotic nuclear division	BIOLOGICAL_PROCESS	2.2609e-06	6.12676e-08	32	70	4488	34874
[OVER]	GO:0010948	negative regulation of cell cycle process	BIOLOGICAL_PROCESS	2.60855e-06	7.09891e-08	23	37	4497	34907
[OVER]	GO:0009606	tropism	BIOLOGICAL_PROCESS	3.65119e-06	9.97846e-08	25	45	4495	34899
[OVER]	GO:0030261	chromosome condensation	BIOLOGICAL_PROCESS	3.8072e-06	1.04487e-07	13	9	4507	34935
[OVER]	GO:0004674	protein serine/threonine kinase activity	MOLECULAR_FUNCTION	3.97441e-06	1.09535e-07	124	556	4396	34388
[OVER]	GO:0009832	plant-type cell wall biogenesis	BIOLOGICAL_PROCESS	5.45217e-06	1.5089e-07	26	50	4494	34894
[OVER]	GO:0006974	DNA damage response	BIOLOGICAL_PROCESS	6.1711e-06	1.71499e-07	85	338	4435	34606
[OVER]	GO:0048367	shoot system development	BIOLOGICAL_PROCESS	6.99176e-06	1.95918e-07	66	237	4454	34707
[OVER]	GO:0005198	structural molecule activity	MOLECULAR_FUNCTION	6.99176e-06	1.95113e-07	90	367	4430	34577
[OVER]	GO:0048608	reproductive structure development	BIOLOGICAL_PROCESS	7.53068e-06	2.11887e-07	85	340	4435	34604
[OVER]	GO:0061458	reproductive system development	BIOLOGICAL_PROCESS	8.32915e-06	2.35314e-07	85	341	4435	34603
[OVER]	GO:0061983	meiosis II cell cycle process	BIOLOGICAL_PROCESS	8.36038e-06	2.38124e-07	8	1	4512	34943
[OVER]	GO:0007135	meiosis II	BIOLOGICAL_PROCESS	8.36038e-06	2.38124e-07	8	1	4512	34943
[OVER]	GO:0045492	xylan biosynthetic process	BIOLOGICAL_PROCESS	8.59664e-06	2.45845e-07	16	18	4504	34926
[OVER]	GO:0009834	plant-type secondary cell wall biogenesis	BIOLOGICAL_PROCESS	8.92621e-06	2.56299e-07	18	24	4502	34920
[OVER]	GO:0016757	glycosyltransferase activity	MOLECULAR_FUNCTION	9.1397e-06	2.63483e-07	121	549	4399	34395
[OVER]	GO:0009698	phenylpropanoid metabolic process	BIOLOGICAL_PROCESS	9.27079e-06	2.68331e-07	38	102	4482	34842
[OVER]	GO:0040007	growth	BIOLOGICAL_PROCESS	9.51673e-06	2.76547e-07	43	125	4477	34819
[OVER]	GO:1901990	regulation of mitotic cell cycle phase transition	BIOLOGICAL_PROCESS	9.65231e-06	2.816e-07	23	41	4497	34903
[OVER]	GO:0006082	organic acid metabolic process	BIOLOGICAL_PROCESS	1.16004e-05	3.3977e-07	299	1685	4221	33259
[OVER]	GO:0033612	receptor serine/threonine kinase binding	MOLECULAR_FUNCTION	1.26101e-05	3.70799e-07	15	16	4505	34928
[OVER]	GO:1901605	alpha-amino acid metabolic process	BIOLOGICAL_PROCESS	1.35379e-05	4.00779e-07	206	1081	4314	33863
[OVER]	GO:0016787	hydrolase activity	MOLECULAR_FUNCTION	1.35379e-05	4.02718e-07	525	3234	3995	31710
[OVER]	GO:0000075	cell cycle checkpoint signaling	BIOLOGICAL_PROCESS	1.35379e-05	4.02764e-07	21	35	4499	34909
[OVER]	GO:0005102	signaling receptor binding	MOLECULAR_FUNCTION	1.43436e-05	4.28389e-07	24	46	4496	34898
[OVER]	GO:0043436	oxoacid metabolic process	BIOLOGICAL_PROCESS	1.50536e-05	4.51331e-07	297	1678	4223	33266
[OVER]	GO:0003006	developmental process involved in reproduction	BIOLOGICAL_PROCESS	1.72995e-05	5.2066e-07	93	394	4427	34550
[OVER]	GO:0009826	unidimensional cell growth	BIOLOGICAL_PROCESS	1.76087e-05	5.31997e-07	23	43	4497	34901
[OVER]	GO:0046274	lignin catabolic process	BIOLOGICAL_PROCESS	1.78941e-05	5.46811e-07	14	14	4506	34930
[OVER]	GO:0046271	phenylpropanoid catabolic process	BIOLOGICAL_PROCESS	1.78941e-05	5.46811e-07	14	14	4506	34930
[OVER]	GO:0052716	hydroquinone:oxygen oxidoreductase activity	MOLECULAR_FUNCTION	1.78941e-05	5.46811e-07	14	14	4506	34930
[OVER]	GO:0050790	regulation of catalytic activity	BIOLOGICAL_PROCESS	1.81291e-05	5.56082e-07	92	389	4428	34555
[OVER]	GO:1901988	negative regulation of cell cycle phase transition	BIOLOGICAL_PROCESS	1.84792e-05	5.68952e-07	21	36	4499	34908
[OVER]	GO:0019752	carboxylic acid metabolic process	BIOLOGICAL_PROCESS	1.90738e-05	5.89457e-07	294	1664	4226	33280
[OVER]	GO:0065009	regulation of molecular function	BIOLOGICAL_PROCESS	1.97434e-05	6.16199e-07	96	413	4424	34531
[OVER]	GO:0000902	cell morphogenesis	BIOLOGICAL_PROCESS	1.97434e-05	6.16981e-07	33	84	4487	34860
[OVER]	GO:0003676	nucleic acid binding	MOLECULAR_FUNCTION	1.97434e-05	6.16707e-07	665	4235	3855	30709
[OVER]	GO:0007140	male meiotic nuclear division	BIOLOGICAL_PROCESS	2.06237e-05	6.46869e-07	11	7	4509	34937
[OVER]	GO:0051174	regulation of phosphorus metabolic process	BIOLOGICAL_PROCESS	2.15734e-05	6.81632e-07	44	135	4476	34809
[OVER]	GO:0019220	regulation of phosphate metabolic process	BIOLOGICAL_PROCESS	2.15734e-05	6.81632e-07	44	135	4476	34809
[OVER]	GO:0000981	DNA-binding transcription factor activity, RNA polymerase II-specific	MOLECULAR_FUNCTION	2.35049e-05	7.45371e-07	52	175	4468	34769
[OVER]	GO:0005737	cytoplasm	CELLULAR_COMPONENT	2.38806e-05	7.60038e-07	852	5585	3668	29359
[OVER]	GO:0006281	DNA repair	BIOLOGICAL_PROCESS	2.54338e-05	8.12405e-07	76	303	4444	34641
[OVER]	GO:0045930	negative regulation of mitotic cell cycle	BIOLOGICAL_PROCESS	2.76072e-05	8.8501e-07	18	27	4502	34917
[OVER]	GO:0006270	DNA replication initiation	BIOLOGICAL_PROCESS	3.17755e-05	1.0223e-06	15	18	4505	34926
[OVER]	GO:0055085	transmembrane transport	BIOLOGICAL_PROCESS	3.2256e-05	1.04148e-06	216	1163	4304	33781
[OVER]	GO:0022857	transmembrane transporter activity	MOLECULAR_FUNCTION	3.26085e-05	1.05662e-06	209	1118	4311	33826
[OVER]	GO:0019900	kinase binding	MOLECULAR_FUNCTION	3.58716e-05	1.16649e-06	35	96	4485	34848
[OVER]	GO:0071824	protein-DNA complex subunit organization	BIOLOGICAL_PROCESS	4.10685e-05	1.34022e-06	27	62	4493	34882
[OVER]	GO:0065004	protein-DNA complex assembly	BIOLOGICAL_PROCESS	4.16227e-05	1.36791e-06	26	58	4494	34886
[OVER]	GO:1902911	protein kinase complex	CELLULAR_COMPONENT	4.16227e-05	1.36763e-06	37	106	4483	34838
[OVER]	GO:0005881	cytoplasmic microtubule	CELLULAR_COMPONENT	4.24325e-05	1.39941e-06	13	13	4507	34931
[OVER]	GO:0016049	cell growth	BIOLOGICAL_PROCESS	4.69075e-05	1.55241e-06	29	71	4491	34873
[OVER]	GO:0048046	apoplast	CELLULAR_COMPONENT	5.45796e-05	1.81261e-06	30	76	4490	34868
[OVER]	GO:0043596	nuclear replication fork	CELLULAR_COMPONENT	6.01676e-05	2.00512e-06	12	11	4508	34933
[OVER]	GO:0005215	transporter activity	MOLECULAR_FUNCTION	6.07779e-05	2.03247e-06	212	1150	4308	33794
[OVER]	GO:0019901	protein kinase binding	MOLECULAR_FUNCTION	6.13721e-05	2.05942e-06	28	68	4492	34876
[OVER]	GO:0030234	enzyme regulator activity	MOLECULAR_FUNCTION	6.84497e-05	2.30481e-06	86	370	4434	34574
[OVER]	GO:0090567	reproductive shoot system development	BIOLOGICAL_PROCESS	7.54795e-05	2.55022e-06	39	119	4481	34825
[OVER]	GO:0016747	acyltransferase activity, transferring groups other than amino-acyl groups	MOLECULAR_FUNCTION	8.23752e-05	2.7927e-06	69	276	4451	34668
[OVER]	GO:0098772	molecular function regulator activity	MOLECULAR_FUNCTION	9.00767e-05	3.06419e-06	92	408	4428	34536
[OVER]	GO:0045490	pectin catabolic process	BIOLOGICAL_PROCESS	9.1506e-05	3.13391e-06	19	34	4501	34910
[OVER]	GO:0016799	hydrolase activity, hydrolyzing N-glycosyl compounds	MOLECULAR_FUNCTION	9.1506e-05	3.13391e-06	19	34	4501	34910
[OVER]	GO:0009605	response to external stimulus	BIOLOGICAL_PROCESS	0.000101278	3.48028e-06	147	744	4373	34200
[OVER]	GO:0019953	sexual reproduction	BIOLOGICAL_PROCESS	0.000107915	3.72077e-06	46	156	4474	34788
[OVER]	GO:0044085	cellular component biogenesis	BIOLOGICAL_PROCESS	0.000108422	3.75074e-06	202	1097	4318	33847
[OVER]	GO:0009739	response to gibberellin	BIOLOGICAL_PROCESS	0.000112296	3.89773e-06	23	50	4497	34894
[OVER]	GO:0000725	recombinational repair	BIOLOGICAL_PROCESS	0.000114924	4.00221e-06	28	71	4492	34873
[OVER]	GO:0006520	amino acid metabolic process	BIOLOGICAL_PROCESS	0.000139454	4.87251e-06	211	1161	4309	33783
[OVER]	GO:0060560	developmental growth involved in morphogenesis	BIOLOGICAL_PROCESS	0.000140422	4.9471e-06	24	55	4496	34889
[OVER]	GO:0009808	lignin metabolic process	BIOLOGICAL_PROCESS	0.000140422	4.94104e-06	21	43	4499	34901
[OVER]	GO:0031226	obsolete intrinsic component of plasma membrane	CELLULAR_COMPONENT	0.000140422	4.95492e-06	28	72	4492	34872
[OVER]	GO:0019748	secondary metabolic process	BIOLOGICAL_PROCESS	0.000141801	5.01995e-06	51	184	4469	34760
[OVER]	GO:0045488	pectin metabolic process	BIOLOGICAL_PROCESS	0.000142053	5.04523e-06	23	51	4497	34893
[OVER]	GO:0072686	mitotic spindle	CELLULAR_COMPONENT	0.000144706	5.15614e-06	11	10	4509	34934
[OVER]	GO:0051128	regulation of cellular component organization	BIOLOGICAL_PROCESS	0.000151981	5.43291e-06	48	169	4472	34775
[OVER]	GO:0050793	regulation of developmental process	BIOLOGICAL_PROCESS	0.000161615	5.79592e-06	54	201	4466	34743
[OVER]	GO:0001708	cell fate specification	BIOLOGICAL_PROCESS	0.000171863	6.18325e-06	12	13	4508	34931
[OVER]	GO:0009262	deoxyribonucleotide metabolic process	BIOLOGICAL_PROCESS	0.000193447	7.02674e-06	10	8	4510	34936
[OVER]	GO:0033260	nuclear DNA replication	BIOLOGICAL_PROCESS	0.000193447	7.02674e-06	10	8	4510	34936
[OVER]	GO:1990538	xylan O-acetyltransferase activity	MOLECULAR_FUNCTION	0.000193447	7.02674e-06	10	8	4510	34936
[OVER]	GO:0031225	obsolete anchored component of membrane	CELLULAR_COMPONENT	0.000200363	7.30104e-06	18	33	4502	34911
[OVER]	GO:0045165	cell fate commitment	BIOLOGICAL_PROCESS	0.000206558	7.5506e-06	16	26	4504	34918
[OVER]	GO:0016614	oxidoreductase activity, acting on CH-OH group of donors	MOLECULAR_FUNCTION	0.000206731	7.58079e-06	56	214	4464	34730
[OVER]	GO:0010393	galacturonan metabolic process	BIOLOGICAL_PROCESS	0.000217218	7.99039e-06	24	57	4496	34887
[OVER]	GO:0000910	cytokinesis	BIOLOGICAL_PROCESS	0.000226561	8.36018e-06	20	41	4500	34903
[OVER]	GO:0005876	spindle microtubule	CELLULAR_COMPONENT	0.000237851	8.8042e-06	9	6	4511	34938
[OVER]	GO:0070592	cell wall polysaccharide biosynthetic process	BIOLOGICAL_PROCESS	0.000240577	8.93288e-06	17	30	4503	34914
[OVER]	GO:0090307	mitotic spindle assembly	BIOLOGICAL_PROCESS	0.000255174	9.50429e-06	8	4	4512	34940
[OVER]	GO:0020037	heme binding	MOLECULAR_FUNCTION	0.000269712	1.00769e-05	63	255	4457	34689
[OVER]	GO:0009908	flower development	BIOLOGICAL_PROCESS	0.000271197	1.01636e-05	36	113	4484	34831
[OVER]	GO:0022900	electron transport chain	BIOLOGICAL_PROCESS	0.000276327	1.03878e-05	32	94	4488	34850
[OVER]	GO:0010154	fruit development	BIOLOGICAL_PROCESS	0.000299516	1.1294e-05	45	159	4475	34785
[OVER]	GO:0009628	response to abiotic stimulus	BIOLOGICAL_PROCESS	0.00030525	1.15454e-05	117	576	4403	34368
[OVER]	GO:0051783	regulation of nuclear division	BIOLOGICAL_PROCESS	0.000333605	1.26564e-05	15	24	4505	34920
[OVER]	GO:0000076	DNA replication checkpoint signaling	BIOLOGICAL_PROCESS	0.000348583	1.3305e-05	10	9	4510	34935
[OVER]	GO:0051784	negative regulation of nuclear division	BIOLOGICAL_PROCESS	0.000348583	1.3305e-05	10	9	4510	34935
[OVER]	GO:0031492	nucleosomal DNA binding	MOLECULAR_FUNCTION	0.000371198	1.4211e-05	6	1	4514	34943
[OVER]	GO:0051493	regulation of cytoskeleton organization	BIOLOGICAL_PROCESS	0.000375329	1.44124e-05	20	43	4500	34901
[OVER]	GO:0051225	spindle assembly	BIOLOGICAL_PROCESS	0.000375998	1.44815e-05	14	21	4506	34923
[OVER]	GO:0048468	cell development	BIOLOGICAL_PROCESS	0.000381859	1.47953e-05	29	82	4491	34862
[OVER]	GO:0046906	tetrapyrrole binding	MOLECULAR_FUNCTION	0.000381859	1.47697e-05	65	270	4455	34674
[OVER]	GO:0004553	hydrolase activity, hydrolyzing O-glycosyl compounds	MOLECULAR_FUNCTION	0.000392996	1.52721e-05	78	345	4442	34599
[OVER]	GO:0032886	regulation of microtubule-based process	BIOLOGICAL_PROCESS	0.00040728	1.58742e-05	11	12	4509	34932
[OVER]	GO:0006338	chromatin remodeling	BIOLOGICAL_PROCESS	0.000419028	1.63804e-05	37	121	4483	34823
[OVER]	GO:0007088	regulation of mitotic nuclear division	BIOLOGICAL_PROCESS	0.000421614	1.65787e-05	12	15	4508	34929
[OVER]	GO:0016837	carbon-oxygen lyase activity, acting on polysaccharides	MOLECULAR_FUNCTION	0.000421614	1.65787e-05	12	15	4508	34929
[OVER]	GO:0009630	gravitropism	BIOLOGICAL_PROCESS	0.000427573	1.69116e-05	17	32	4503	34912
[OVER]	GO:0009629	response to gravity	BIOLOGICAL_PROCESS	0.000427573	1.69116e-05	17	32	4503	34912
[OVER]	GO:0045839	negative regulation of mitotic nuclear division	BIOLOGICAL_PROCESS	0.000455479	1.80679e-05	9	7	4511	34937
[OVER]	GO:1901575	organic substance catabolic process	BIOLOGICAL_PROCESS	0.000502615	1.99956e-05	239	1378	4281	33566
[OVER]	GO:0051233	spindle midzone	CELLULAR_COMPONENT	0.000564759	2.25331e-05	7	3	4513	34941
[OVER]	GO:0006302	double-strand break repair	BIOLOGICAL_PROCESS	0.000587663	2.35147e-05	31	94	4489	34850
[OVER]	GO:0000775	chromosome, centromeric region	CELLULAR_COMPONENT	0.000598313	2.40098e-05	18	37	4502	34907
[OVER]	GO:0034645	obsolete cellular macromolecule biosynthetic process	BIOLOGICAL_PROCESS	0.000623931	2.51098e-05	140	733	4380	34211
[OVER]	GO:0097599	xylanase activity	MOLECULAR_FUNCTION	0.000650843	2.62679e-05	11	13	4509	34931
[OVER]	GO:0061695	transferase complex, transferring phosphorus-containing groups	CELLULAR_COMPONENT	0.000762902	3.08785e-05	73	324	4447	34620
[OVER]	GO:0035556	intracellular signal transduction	BIOLOGICAL_PROCESS	0.000814337	3.30543e-05	81	372	4439	34572
[OVER]	GO:0010158	abaxial cell fate specification	BIOLOGICAL_PROCESS	0.000844579	3.44766e-05	9	8	4511	34936
[OVER]	GO:0070507	regulation of microtubule cytoskeleton organization	BIOLOGICAL_PROCESS	0.000844579	3.44766e-05	9	8	4511	34936
[OVER]	GO:0071370	cellular response to gibberellin stimulus	BIOLOGICAL_PROCESS	0.000860759	3.55341e-05	15	27	4505	34917
[OVER]	GO:0009740	gibberellic acid mediated signaling pathway	BIOLOGICAL_PROCESS	0.000860759	3.55341e-05	15	27	4505	34917
[OVER]	GO:0007093	mitotic cell cycle checkpoint signaling	BIOLOGICAL_PROCESS	0.000860759	3.55341e-05	15	27	4505	34917
[OVER]	GO:0010476	gibberellin mediated signaling pathway	BIOLOGICAL_PROCESS	0.000860759	3.55341e-05	15	27	4505	34917
[OVER]	GO:0010928	regulation of auxin mediated signaling pathway	BIOLOGICAL_PROCESS	0.000959288	3.97122e-05	12	17	4508	34927
[OVER]	GO:0044786	cell cycle DNA replication	BIOLOGICAL_PROCESS	0.00103872	4.32403e-05	14	24	4506	34920
[OVER]	GO:0016682	oxidoreductase activity, acting on diphenols and related substances as donors, oxygen as acceptor	MOLECULAR_FUNCTION	0.00103872	4.32403e-05	14	24	4506	34920
[OVER]	GO:0006629	lipid metabolic process	BIOLOGICAL_PROCESS	0.0011369	4.74583e-05	164	900	4356	34044
[OVER]	GO:0016052	carbohydrate catabolic process	BIOLOGICAL_PROCESS	0.00114577	4.79606e-05	63	271	4457	34673
[OVER]	GO:0071555	cell wall organization	BIOLOGICAL_PROCESS	0.00115705	4.8566e-05	43	160	4477	34784
[OVER]	GO:1901991	negative regulation of mitotic cell cycle phase transition	BIOLOGICAL_PROCESS	0.00122208	5.14367e-05	13	21	4507	34923
[OVER]	GO:0048523	negative regulation of cellular process	BIOLOGICAL_PROCESS	0.00133875	5.65018e-05	76	349	4444	34595
[OVER]	GO:0010639	negative regulation of organelle organization	BIOLOGICAL_PROCESS	0.00142644	6.03672e-05	14	25	4506	34919
[OVER]	GO:0016616	oxidoreductase activity, acting on the CH-OH group of donors, NAD or NADP as acceptor	MOLECULAR_FUNCTION	0.00151378	6.42379e-05	49	195	4471	34749
[OVER]	GO:0000724	double-strand break repair via homologous recombination	BIOLOGICAL_PROCESS	0.00154858	6.61735e-05	24	67	4496	34877
[OVER]	GO:0016679	oxidoreductase activity, acting on diphenols and related substances as donors	MOLECULAR_FUNCTION	0.00154858	6.62503e-05	15	29	4505	34915
[OVER]	GO:0051052	regulation of DNA metabolic process	BIOLOGICAL_PROCESS	0.00154858	6.61735e-05	24	67	4496	34877
[OVER]	GO:0045493	xylan catabolic process	BIOLOGICAL_PROCESS	0.00155518	6.72499e-05	10	12	4510	34932
[OVER]	GO:0006271	DNA strand elongation involved in DNA replication	BIOLOGICAL_PROCESS	0.00155518	6.72499e-05	10	12	4510	34932
[OVER]	GO:2000895	hemicellulose catabolic process	BIOLOGICAL_PROCESS	0.00155518	6.72499e-05	10	12	4510	34932
[OVER]	GO:0044347	cell wall polysaccharide catabolic process	BIOLOGICAL_PROCESS	0.00155518	6.72499e-05	10	12	4510	34932
[OVER]	GO:0048827	phyllome development	BIOLOGICAL_PROCESS	0.00162051	7.02621e-05	29	91	4491	34853
[OVER]	GO:0098687	chromosomal region	CELLULAR_COMPONENT	0.00187505	8.15146e-05	22	59	4498	34885
[OVER]	GO:0009226	nucleotide-sugar biosynthetic process	BIOLOGICAL_PROCESS	0.00190696	8.31214e-05	14	26	4506	34918
[OVER]	GO:0042555	MCM complex	CELLULAR_COMPONENT	0.00198346	8.66851e-05	12	19	4508	34925
[OVER]	GO:0045910	negative regulation of DNA recombination	BIOLOGICAL_PROCESS	0.0020439	8.97978e-05	8	7	4512	34937
[OVER]	GO:0055028	cortical microtubule	CELLULAR_COMPONENT	0.0020439	8.97978e-05	8	7	4512	34937
[OVER]	GO:0016829	lyase activity	MOLECULAR_FUNCTION	0.00235802	0.00010387	80	381	4440	34563
[OVER]	GO:0030570	pectate lyase activity	MOLECULAR_FUNCTION	0.00238646	0.000105686	9	10	4511	34934
[OVER]	GO:0022616	DNA strand elongation	BIOLOGICAL_PROCESS	0.00238646	0.00010677	10	13	4510	34931
[OVER]	GO:0009855	determination of bilateral symmetry	BIOLOGICAL_PROCESS	0.00238646	0.000106774	5	1	4515	34943
[OVER]	GO:0009799	specification of symmetry	BIOLOGICAL_PROCESS	0.00238646	0.000106774	5	1	4515	34943
[OVER]	GO:0007142	male meiosis II	BIOLOGICAL_PROCESS	0.00238646	0.000106774	5	1	4515	34943
[OVER]	GO:0019210	kinase inhibitor activity	MOLECULAR_FUNCTION	0.00238646	0.000105686	9	10	4511	34934
[OVER]	GO:0009225	nucleotide-sugar metabolic process	BIOLOGICAL_PROCESS	0.00240222	0.000108033	23	65	4497	34879
[OVER]	GO:0033554	cellular response to stress	BIOLOGICAL_PROCESS	0.00240222	0.000107929	122	644	4398	34300
[OVER]	GO:0051129	negative regulation of cellular component organization	BIOLOGICAL_PROCESS	0.00250575	0.000112978	14	27	4506	34917
[OVER]	GO:0045229	external encapsulating structure organization	BIOLOGICAL_PROCESS	0.0025862	0.000116904	44	173	4476	34771
[OVER]	GO:0030203	glycosaminoglycan metabolic process	BIOLOGICAL_PROCESS	0.00259783	0.000118029	15	31	4505	34913
[OVER]	GO:0033044	regulation of chromosome organization	BIOLOGICAL_PROCESS	0.00259783	0.000118029	15	31	4505	34913
[OVER]	GO:0102756	very-long-chain 3-ketoacyl-CoA synthase activity	MOLECULAR_FUNCTION	0.00264466	0.000120608	7	5	4513	34939
[OVER]	GO:0044260	obsolete cellular macromolecule metabolic process	BIOLOGICAL_PROCESS	0.00264466	0.000120766	243	1451	4277	33493
[OVER]	GO:0033045	regulation of sister chromatid segregation	BIOLOGICAL_PROCESS	0.00271483	0.000124284	12	20	4508	34924
[OVER]	GO:0009056	catabolic process	BIOLOGICAL_PROCESS	0.00274629	0.00012604	244	1459	4276	33485
[OVER]	GO:0006310	DNA recombination	BIOLOGICAL_PROCESS	0.00277776	0.000127805	48	196	4472	34748
[OVER]	GO:0031981	nuclear lumen	CELLULAR_COMPONENT	0.00278428	0.000128426	105	539	4415	34405
[OVER]	GO:0048232	male gamete generation	BIOLOGICAL_PROCESS	0.00313746	0.000146027	11	17	4509	34927
[OVER]	GO:0030071	regulation of mitotic metaphase/anaphase transition	BIOLOGICAL_PROCESS	0.00313746	0.000146027	11	17	4509	34927
[OVER]	GO:0005507	copper ion binding	MOLECULAR_FUNCTION	0.00313746	0.000146164	22	62	4498	34882
[OVER]	GO:1902099	regulation of metaphase/anaphase transition of cell cycle	BIOLOGICAL_PROCESS	0.00313746	0.000146027	11	17	4509	34927
[OVER]	GO:0048316	seed development	BIOLOGICAL_PROCESS	0.00320692	0.00014977	39	148	4481	34796
[OVER]	GO:0046658	obsolete anchored component of plasma membrane	CELLULAR_COMPONENT	0.00331313	0.000155112	15	32	4505	34912
[OVER]	GO:0048507	meristem development	BIOLOGICAL_PROCESS	0.00332272	0.000155944	23	67	4497	34877
[OVER]	GO:0097373	MCM core complex	CELLULAR_COMPONENT	0.00349156	0.000164271	10	14	4510	34930
[OVER]	GO:0035173	histone kinase activity	MOLECULAR_FUNCTION	0.00363558	0.000171885	4	0	4516	34944
[OVER]	GO:0004861	cyclin-dependent protein serine/threonine kinase inhibitor activity	MOLECULAR_FUNCTION	0.00363558	0.000171885	4	0	4516	34944
[OVER]	GO:0051983	regulation of chromosome segregation	BIOLOGICAL_PROCESS	0.00368406	0.000175027	12	21	4508	34923
[OVER]	GO:0051304	chromosome separation	BIOLOGICAL_PROCESS	0.00368406	0.000175027	12	21	4508	34923
[OVER]	GO:0005506	iron ion binding	MOLECULAR_FUNCTION	0.0037726	0.000179668	57	251	4463	34693
[OVER]	GO:0006000	fructose metabolic process	BIOLOGICAL_PROCESS	0.003801	0.000181459	20	54	4500	34890
[OVER]	GO:0009055	electron transfer activity	MOLECULAR_FUNCTION	0.00389316	0.000186308	23	68	4497	34876
[OVER]	GO:0031570	DNA integrity checkpoint signaling	BIOLOGICAL_PROCESS	0.00399579	0.000193062	13	25	4507	34919
[OVER]	GO:0008094	ATP-dependent activity, acting on DNA	MOLECULAR_FUNCTION	0.00399579	0.000193021	32	113	4488	34831
[OVER]	GO:0008194	UDP-glycosyltransferase activity	MOLECULAR_FUNCTION	0.00399579	0.000193058	56	246	4464	34698
[OVER]	GO:0045787	positive regulation of cell cycle	BIOLOGICAL_PROCESS	0.00399579	0.000193062	13	25	4507	34919
[OVER]	GO:0016758	hexosyltransferase activity	MOLECULAR_FUNCTION	0.00399631	0.000193548	65	299	4455	34645
[OVER]	GO:0005815	microtubule organizing center	CELLULAR_COMPONENT	0.00405002	0.000196617	16	37	4504	34907
[OVER]	GO:0008283	cell population proliferation	BIOLOGICAL_PROCESS	0.0041488	0.00020189	15	33	4505	34911
[OVER]	GO:0055086	nucleobase-containing small molecule metabolic process	BIOLOGICAL_PROCESS	0.00420399	0.000205061	108	566	4412	34378
[OVER]	GO:0044784	metaphase/anaphase transition of cell cycle	BIOLOGICAL_PROCESS	0.00430533	0.000210997	11	18	4509	34926
[OVER]	GO:0007091	metaphase/anaphase transition of mitotic cell cycle	BIOLOGICAL_PROCESS	0.00430533	0.000210997	11	18	4509	34926
[OVER]	GO:0000978	RNA polymerase II cis-regulatory region sequence-specific DNA binding	MOLECULAR_FUNCTION	0.00475253	0.000233462	37	141	4483	34803
[OVER]	GO:0016413	O-acetyltransferase activity	MOLECULAR_FUNCTION	0.0047585	0.000235301	17	42	4503	34902
[OVER]	GO:0009263	deoxyribonucleotide biosynthetic process	BIOLOGICAL_PROCESS	0.0047585	0.000235401	7	6	4513	34938
[OVER]	GO:0047429	nucleoside triphosphate diphosphatase activity	MOLECULAR_FUNCTION	0.0047585	0.000235401	7	6	4513	34938
[OVER]	GO:0016746	acyltransferase activity	MOLECULAR_FUNCTION	0.00488245	0.000242096	122	659	4398	34285
[OVER]	GO:0140657	ATP-dependent activity	MOLECULAR_FUNCTION	0.00532908	0.000264856	136	752	4384	34192
[OVER]	GO:0016036	cellular response to phosphate starvation	BIOLOGICAL_PROCESS	0.00544435	0.000271434	9	12	4511	34932
[OVER]	GO:0000911	cytokinesis by cell plate formation	BIOLOGICAL_PROCESS	0.00544435	0.000274462	8	9	4512	34935
[OVER]	GO:2001251	negative regulation of chromosome organization	BIOLOGICAL_PROCESS	0.00544435	0.000274462	8	9	4512	34935
[OVER]	GO:0016835	carbon-oxygen lyase activity	MOLECULAR_FUNCTION	0.00544435	0.00027498	36	137	4484	34807
[OVER]	GO:0030981	cortical microtubule cytoskeleton	CELLULAR_COMPONENT	0.00544435	0.000274462	8	9	4512	34935
[OVER]	GO:0000018	regulation of DNA recombination	BIOLOGICAL_PROCESS	0.00544435	0.000274462	8	9	4512	34935
[OVER]	GO:0009955	adaxial/abaxial pattern specification	BIOLOGICAL_PROCESS	0.00544435	0.000274462	8	9	4512	34935
[OVER]	GO:0000987	cis-regulatory region sequence-specific DNA binding	MOLECULAR_FUNCTION	0.00579884	0.000294222	37	143	4483	34801
[OVER]	GO:0003333	amino acid transmembrane transport	BIOLOGICAL_PROCESS	0.00579884	0.000293611	17	43	4503	34901
[OVER]	GO:1903825	organic acid transmembrane transport	BIOLOGICAL_PROCESS	0.00610149	0.000310984	23	71	4497	34873
[OVER]	GO:1905039	carboxylic acid transmembrane transport	BIOLOGICAL_PROCESS	0.00610149	0.000310984	23	71	4497	34873
[OVER]	GO:0009211	pyrimidine deoxyribonucleoside triphosphate metabolic process	BIOLOGICAL_PROCESS	0.00611875	0.000313275	6	4	4514	34940
[OVER]	GO:0007076	mitotic chromosome condensation	BIOLOGICAL_PROCESS	0.00611875	0.000313275	6	4	4514	34940
[OVER]	GO:0048366	leaf development	BIOLOGICAL_PROCESS	0.00617601	0.000317631	24	76	4496	34868
[OVER]	GO:0051287	NAD binding	MOLECULAR_FUNCTION	0.00617601	0.000317631	24	76	4496	34868
[OVER]	GO:0006325	chromatin organization	BIOLOGICAL_PROCESS	0.00622493	0.000320865	43	177	4477	34767
[OVER]	GO:0031224	obsolete intrinsic component of membrane	CELLULAR_COMPONENT	0.00639496	0.000331104	47	200	4473	34744
[OVER]	GO:0006275	regulation of DNA replication	BIOLOGICAL_PROCESS	0.00639496	0.0003307	12	23	4508	34921
[OVER]	GO:0009956	radial pattern formation	BIOLOGICAL_PROCESS	0.00651715	0.000338182	5	2	4515	34942
[OVER]	GO:0010817	regulation of hormone levels	BIOLOGICAL_PROCESS	0.00679755	0.000353516	33	123	4487	34821
[OVER]	GO:0051306	mitotic sister chromatid separation	BIOLOGICAL_PROCESS	0.00683294	0.000358509	10	16	4510	34928
[OVER]	GO:0051053	negative regulation of DNA metabolic process	BIOLOGICAL_PROCESS	0.00683294	0.000358509	10	16	4510	34928
[OVER]	GO:1905818	regulation of chromosome separation	BIOLOGICAL_PROCESS	0.00683294	0.000358509	10	16	4510	34928
[OVER]	GO:0010965	regulation of mitotic sister chromatid separation	BIOLOGICAL_PROCESS	0.00683294	0.000358509	10	16	4510	34928
[OVER]	GO:0031577	spindle checkpoint signaling	BIOLOGICAL_PROCESS	0.00774456	0.0004242	7	7	4513	34937
[OVER]	GO:0005200	structural constituent of cytoskeleton	MOLECULAR_FUNCTION	0.00774456	0.000412792	9	13	4511	34931
[OVER]	GO:0051985	negative regulation of chromosome segregation	BIOLOGICAL_PROCESS	0.00774456	0.0004242	7	7	4513	34937
[OVER]	GO:0030894	replisome	CELLULAR_COMPONENT	0.00774456	0.0004242	7	7	4513	34937
[OVER]	GO:0010305	leaf vascular tissue pattern formation	BIOLOGICAL_PROCESS	0.00774456	0.0004242	7	7	4513	34937
[OVER]	GO:0033048	negative regulation of mitotic sister chromatid segregation	BIOLOGICAL_PROCESS	0.00774456	0.0004242	7	7	4513	34937
[OVER]	GO:0033047	regulation of mitotic sister chromatid segregation	BIOLOGICAL_PROCESS	0.00774456	0.0004242	7	7	4513	34937
[OVER]	GO:0033046	negative regulation of sister chromatid segregation	BIOLOGICAL_PROCESS	0.00774456	0.0004242	7	7	4513	34937
[OVER]	GO:0009089	lysine biosynthetic process via diaminopimelate	BIOLOGICAL_PROCESS	0.00774456	0.000412792	9	13	4511	34931
[OVER]	GO:0009088	threonine biosynthetic process	BIOLOGICAL_PROCESS	0.00774456	0.0004242	7	7	4513	34937
[OVER]	GO:0071174	mitotic spindle checkpoint signaling	BIOLOGICAL_PROCESS	0.00774456	0.0004242	7	7	4513	34937
[OVER]	GO:0071173	spindle assembly checkpoint signaling	BIOLOGICAL_PROCESS	0.00774456	0.0004242	7	7	4513	34937
[OVER]	GO:0044092	negative regulation of molecular function	BIOLOGICAL_PROCESS	0.00774456	0.000416235	32	119	4488	34825
[OVER]	GO:0007094	mitotic spindle assembly checkpoint signaling	BIOLOGICAL_PROCESS	0.00774456	0.0004242	7	7	4513	34937
[OVER]	GO:0007098	centrosome cycle	BIOLOGICAL_PROCESS	0.00774456	0.0004242	7	7	4513	34937
[OVER]	GO:0046451	diaminopimelate metabolic process	BIOLOGICAL_PROCESS	0.00774456	0.000412792	9	13	4511	34931
[OVER]	GO:1902100	negative regulation of metaphase/anaphase transition of cell cycle	BIOLOGICAL_PROCESS	0.00774456	0.0004242	7	7	4513	34937
[OVER]	GO:0045841	negative regulation of mitotic metaphase/anaphase transition	BIOLOGICAL_PROCESS	0.00774456	0.0004242	7	7	4513	34937
[OVER]	GO:1905819	negative regulation of chromosome separation	BIOLOGICAL_PROCESS	0.00774456	0.0004242	7	7	4513	34937
[OVER]	GO:2000816	negative regulation of mitotic sister chromatid separation	BIOLOGICAL_PROCESS	0.00774456	0.0004242	7	7	4513	34937
[OVER]	GO:2000112	obsolete regulation of cellular macromolecule biosynthetic process	BIOLOGICAL_PROCESS	0.00788602	0.000432858	81	408	4439	34536
[OVER]	GO:0004497	monooxygenase activity	MOLECULAR_FUNCTION	0.0080074	0.000440444	53	238	4467	34706
[OVER]	GO:0005938	cell cortex	CELLULAR_COMPONENT	0.00843966	0.000465194	20	59	4500	34885
[OVER]	GO:0016705	oxidoreductase activity, acting on paired donors, with incorporation or reduction of molecular oxygen	MOLECULAR_FUNCTION	0.00883899	0.000488224	63	299	4457	34645
[OVER]	GO:0030332	cyclin binding	MOLECULAR_FUNCTION	0.00887619	0.000491302	16	41	4504	34903
[OVER]	GO:0000271	polysaccharide biosynthetic process	BIOLOGICAL_PROCESS	0.00912512	0.000506133	33	126	4487	34818
[OVER]	GO:0000808	origin recognition complex	CELLULAR_COMPONENT	0.00919804	0.000511238	10	17	4510	34927
[OVER]	GO:0048519	negative regulation of biological process	BIOLOGICAL_PROCESS	0.00949555	0.000530181	105	564	4415	34380
[OVER]	GO:0032508	DNA duplex unwinding	BIOLOGICAL_PROCESS	0.00949555	0.000531059	15	37	4505	34907
[OVER]	GO:0032392	DNA geometric change	BIOLOGICAL_PROCESS	0.00949555	0.000531059	15	37	4505	34907
[OVER]	GO:0042446	hormone biosynthetic process	BIOLOGICAL_PROCESS	0.0098058	0.000549541	17	46	4503	34898
[OVER]	GO:0090626	plant epidermis morphogenesis	BIOLOGICAL_PROCESS	0.0105076	0.000590083	12	25	4508	34919
[OVER]	GO:0015171	amino acid transmembrane transporter activity	MOLECULAR_FUNCTION	0.0107886	0.000607105	16	42	4504	34902
[OVER]	GO:0019692	deoxyribose phosphate metabolic process	BIOLOGICAL_PROCESS	0.0109678	0.000622249	6	5	4514	34939
[OVER]	GO:0009219	pyrimidine deoxyribonucleotide metabolic process	BIOLOGICAL_PROCESS	0.0109678	0.000622249	6	5	4514	34939
[OVER]	GO:0009394	2'-deoxyribonucleotide metabolic process	BIOLOGICAL_PROCESS	0.0109678	0.000622249	6	5	4514	34939
[OVER]	GO:0000727	double-strand break repair via break-induced replication	BIOLOGICAL_PROCESS	0.0109678	0.000622249	6	5	4514	34939
[OVER]	GO:0000977	RNA polymerase II transcription regulatory region sequence-specific DNA binding	MOLECULAR_FUNCTION	0.0111813	0.000635654	43	184	4477	34760
[OVER]	GO:0042445	hormone metabolic process	BIOLOGICAL_PROCESS	0.0119229	0.000679188	24	81	4496	34863
[OVER]	GO:0007163	establishment or maintenance of cell polarity	BIOLOGICAL_PROCESS	0.0120795	0.000690894	8	11	4512	34933
[OVER]	GO:0033202	DNA helicase complex	CELLULAR_COMPONENT	0.0120795	0.000690894	8	11	4512	34933
[OVER]	GO:0005794	Golgi apparatus	CELLULAR_COMPONENT	0.0123558	0.000708122	108	589	4412	34355
[OVER]	GO:0048609	multicellular organismal reproductive process	BIOLOGICAL_PROCESS	0.0124028	0.000717959	18	52	4502	34892
[OVER]	GO:0009117	nucleotide metabolic process	BIOLOGICAL_PROCESS	0.0124028	0.000714683	84	435	4436	34509
[OVER]	GO:0003678	DNA helicase activity	MOLECULAR_FUNCTION	0.0124028	0.000713551	14	34	4506	34910
[OVER]	GO:0046914	transition metal ion binding	MOLECULAR_FUNCTION	0.0124028	0.000717964	219	1337	4301	33607
[OVER]	GO:0031023	microtubule organizing center organization	BIOLOGICAL_PROCESS	0.0124028	0.000716803	7	8	4513	34936
[OVER]	GO:1901135	carbohydrate derivative metabolic process	BIOLOGICAL_PROCESS	0.0128863	0.000747442	129	728	4391	34216
[OVER]	GO:1902315	nuclear cell cycle DNA replication initiation	BIOLOGICAL_PROCESS	0.0131468	0.000780741	4	1	4516	34943
[OVER]	GO:0048263	determination of dorsal identity	BIOLOGICAL_PROCESS	0.0131468	0.000780741	4	1	4516	34943
[OVER]	GO:0048262	determination of dorsal/ventral asymmetry	BIOLOGICAL_PROCESS	0.0131468	0.000780741	4	1	4516	34943
[OVER]	GO:1902292	cell cycle DNA replication initiation	BIOLOGICAL_PROCESS	0.0131468	0.000780741	4	1	4516	34943
[OVER]	GO:1902975	mitotic DNA replication initiation	BIOLOGICAL_PROCESS	0.0131468	0.000780741	4	1	4516	34943
[OVER]	GO:0032465	regulation of cytokinesis	BIOLOGICAL_PROCESS	0.0131468	0.000780741	4	1	4516	34943
[OVER]	GO:0006284	base-excision repair	BIOLOGICAL_PROCESS	0.0131468	0.000773324	12	26	4508	34918
[OVER]	GO:0031222	arabinan catabolic process	BIOLOGICAL_PROCESS	0.0131468	0.000780741	4	1	4516	34943
[OVER]	GO:0031221	arabinan metabolic process	BIOLOGICAL_PROCESS	0.0131468	0.000780741	4	1	4516	34943
[OVER]	GO:0006269	DNA replication, synthesis of RNA primer	BIOLOGICAL_PROCESS	0.0131468	0.000780741	4	1	4516	34943
[OVER]	GO:0009953	dorsal/ventral pattern formation	BIOLOGICAL_PROCESS	0.0131468	0.000780741	4	1	4516	34943
[OVER]	GO:0080060	integument development	BIOLOGICAL_PROCESS	0.0131468	0.000780741	4	1	4516	34943
[OVER]	GO:0030312	external encapsulating structure	CELLULAR_COMPONENT	0.0131762	0.000784009	24	82	4496	34862
[OVER]	GO:0006753	nucleoside phosphate metabolic process	BIOLOGICAL_PROCESS	0.0132169	0.000787952	85	443	4435	34501
[OVER]	GO:0005342	organic acid transmembrane transporter activity	MOLECULAR_FUNCTION	0.0132206	0.000791222	21	67	4499	34877
[OVER]	GO:0046943	carboxylic acid transmembrane transporter activity	MOLECULAR_FUNCTION	0.0132206	0.000791222	21	67	4499	34877
[OVER]	GO:0005618	cell wall	CELLULAR_COMPONENT	0.0132267	0.000793117	23	77	4497	34867
[OVER]	GO:0009213	pyrimidine deoxyribonucleoside triphosphate catabolic process	BIOLOGICAL_PROCESS	0.0133573	0.000816349	5	3	4515	34941
[OVER]	GO:0009223	pyrimidine deoxyribonucleotide catabolic process	BIOLOGICAL_PROCESS	0.0133573	0.000816349	5	3	4515	34941
[OVER]	GO:0009264	deoxyribonucleotide catabolic process	BIOLOGICAL_PROCESS	0.0133573	0.000816349	5	3	4515	34941
[OVER]	GO:0046386	deoxyribose phosphate catabolic process	BIOLOGICAL_PROCESS	0.0133573	0.000816349	5	3	4515	34941
[OVER]	GO:0009149	pyrimidine nucleoside triphosphate catabolic process	BIOLOGICAL_PROCESS	0.0133573	0.000816349	5	3	4515	34941
[OVER]	GO:0033320	UDP-D-xylose biosynthetic process	BIOLOGICAL_PROCESS	0.0133573	0.000816349	5	3	4515	34941
[OVER]	GO:0033319	UDP-D-xylose metabolic process	BIOLOGICAL_PROCESS	0.0133573	0.000816349	5	3	4515	34941
[OVER]	GO:0006244	pyrimidine nucleotide catabolic process	BIOLOGICAL_PROCESS	0.0133573	0.000816349	5	3	4515	34941
[OVER]	GO:0048040	UDP-glucuronate decarboxylase activity	MOLECULAR_FUNCTION	0.0133573	0.000816349	5	3	4515	34941
[OVER]	GO:1904666	regulation of ubiquitin protein ligase activity	BIOLOGICAL_PROCESS	0.0133573	0.000816349	5	3	4515	34941
[OVER]	GO:0005875	microtubule associated complex	CELLULAR_COMPONENT	0.013424	0.000821975	15	39	4505	34905
[OVER]	GO:0019637	organophosphate metabolic process	BIOLOGICAL_PROCESS	0.0134913	0.000827652	127	717	4393	34227
[OVER]	GO:0008374	O-acyltransferase activity	MOLECULAR_FUNCTION	0.0139647	0.000858302	26	93	4494	34851
[OVER]	GO:0031396	regulation of protein ubiquitination	BIOLOGICAL_PROCESS	0.0140009	0.00087667	9	15	4511	34929
[OVER]	GO:0044839	cell cycle G2/M phase transition	BIOLOGICAL_PROCESS	0.0140009	0.00087667	9	15	4511	34929
[OVER]	GO:0010389	regulation of G2/M transition of mitotic cell cycle	BIOLOGICAL_PROCESS	0.0140009	0.00087667	9	15	4511	34929
[OVER]	GO:1902749	regulation of cell cycle G2/M phase transition	BIOLOGICAL_PROCESS	0.0140009	0.00087667	9	15	4511	34929
[OVER]	GO:0019104	DNA N-glycosylase activity	MOLECULAR_FUNCTION	0.0140009	0.00087667	9	15	4511	34929
[OVER]	GO:0004675	transmembrane receptor protein serine/threonine kinase activity	MOLECULAR_FUNCTION	0.0140009	0.00087667	9	15	4511	34929
[OVER]	GO:0000086	G2/M transition of mitotic cell cycle	BIOLOGICAL_PROCESS	0.0140009	0.00087667	9	15	4511	34929
[OVER]	GO:1903320	regulation of protein modification by small protein conjugation or removal	BIOLOGICAL_PROCESS	0.0140009	0.00087667	9	15	4511	34929
[OVER]	GO:0006024	glycosaminoglycan biosynthetic process	BIOLOGICAL_PROCESS	0.0140009	0.00087667	9	15	4511	34929
[OVER]	GO:0006023	aminoglycan biosynthetic process	BIOLOGICAL_PROCESS	0.0140009	0.00087667	9	15	4511	34929
[OVER]	GO:0006865	amino acid transport	BIOLOGICAL_PROCESS	0.0145969	0.000915675	20	63	4500	34881
[OVER]	GO:0000228	nuclear chromosome	CELLULAR_COMPONENT	0.0147248	0.000925392	21	68	4499	34876
[OVER]	GO:0016051	carbohydrate biosynthetic process	BIOLOGICAL_PROCESS	0.0155187	0.000977077	65	321	4455	34623
[OVER]	GO:0090329	regulation of DNA-templated DNA replication	BIOLOGICAL_PROCESS	0.0155199	0.000978942	10	19	4510	34925
[OVER]	GO:0009798	axis specification	BIOLOGICAL_PROCESS	0.0160503	0.00101425	11	23	4509	34921
[OVER]	GO:1990937	xylan acetylation	BIOLOGICAL_PROCESS	0.0162821	0.00103641	8	12	4512	34932
[OVER]	GO:0031400	negative regulation of protein modification process	BIOLOGICAL_PROCESS	0.0162821	0.00103641	8	12	4512	34932
[OVER]	GO:0009044	xylan 1,4-beta-xylosidase activity	MOLECULAR_FUNCTION	0.0162821	0.00103641	8	12	4512	34932
[OVER]	GO:0090148	membrane fission	BIOLOGICAL_PROCESS	0.0162821	0.00103641	8	12	4512	34932
[OVER]	GO:0009699	phenylpropanoid biosynthetic process	BIOLOGICAL_PROCESS	0.0165904	0.00105794	23	79	4497	34865
[OVER]	GO:0030291	protein serine/threonine kinase inhibitor activity	MOLECULAR_FUNCTION	0.0175295	0.00112389	6	6	4514	34938
[OVER]	GO:1902969	mitotic DNA replication	BIOLOGICAL_PROCESS	0.0175295	0.00112389	6	6	4514	34938
[OVER]	GO:0051438	regulation of ubiquitin-protein transferase activity	BIOLOGICAL_PROCESS	0.0175295	0.00112389	6	6	4514	34938
[OVER]	GO:0003688	DNA replication origin binding	MOLECULAR_FUNCTION	0.0177249	0.00114868	7	9	4513	34935
[OVER]	GO:0046809	replication compartment	CELLULAR_COMPONENT	0.0177249	0.00114868	7	9	4513	34935
[OVER]	GO:0009944	polarity specification of adaxial/abaxial axis	BIOLOGICAL_PROCESS	0.0177249	0.00114868	7	9	4513	34935
[OVER]	GO:0009943	adaxial/abaxial axis specification	BIOLOGICAL_PROCESS	0.0177249	0.00114868	7	9	4513	34935
[OVER]	GO:0039713	viral factory	CELLULAR_COMPONENT	0.0177249	0.00114868	7	9	4513	34935
[OVER]	GO:0039715	nuclear viral factory	CELLULAR_COMPONENT	0.0177249	0.00114868	7	9	4513	34935
[OVER]	GO:0070013	intracellular organelle lumen	CELLULAR_COMPONENT	0.0182579	0.00118954	119	672	4401	34272
[OVER]	GO:0031974	membrane-enclosed lumen	CELLULAR_COMPONENT	0.0182579	0.00118954	119	672	4401	34272
[OVER]	GO:0043233	organelle lumen	CELLULAR_COMPONENT	0.0182579	0.00118954	119	672	4401	34272
[OVER]	GO:0044264	obsolete cellular polysaccharide metabolic process	BIOLOGICAL_PROCESS	0.0189635	0.0012377	15	41	4505	34903
[OVER]	GO:0006013	mannose metabolic process	BIOLOGICAL_PROCESS	0.0190402	0.0012449	19	60	4501	34884
[OVER]	GO:0090068	positive regulation of cell cycle process	BIOLOGICAL_PROCESS	0.020138	0.001319	10	20	4510	34924
[OVER]	GO:0042973	glucan endo-1,3-beta-D-glucosidase activity	MOLECULAR_FUNCTION	0.0202328	0.00132755	11	24	4509	34920
[OVER]	GO:0043086	negative regulation of catalytic activity	BIOLOGICAL_PROCESS	0.020791	0.00136657	27	102	4493	34842
[OVER]	GO:0031401	positive regulation of protein modification process	BIOLOGICAL_PROCESS	0.0222097	0.00150848	13	33	4507	34911
[OVER]	GO:0050650	chondroitin sulfate proteoglycan biosynthetic process	BIOLOGICAL_PROCESS	0.0222097	0.00150161	3	0	4517	34944
[OVER]	GO:0050654	chondroitin sulfate proteoglycan metabolic process	BIOLOGICAL_PROCESS	0.0222097	0.00150161	3	0	4517	34944
[OVER]	GO:0030206	chondroitin sulfate biosynthetic process	BIOLOGICAL_PROCESS	0.0222097	0.00150161	3	0	4517	34944
[OVER]	GO:0030204	chondroitin sulfate metabolic process	BIOLOGICAL_PROCESS	0.0222097	0.00150161	3	0	4517	34944
[OVER]	GO:0010016	shoot system morphogenesis	BIOLOGICAL_PROCESS	0.0222097	0.00150848	13	33	4507	34911
[OVER]	GO:0015020	glucuronosyltransferase activity	MOLECULAR_FUNCTION	0.0222097	0.00150716	8	13	4512	34931
[OVER]	GO:0015018	galactosylgalactosylxylosylprotein 3-beta-glucuronosyltransferase activity	MOLECULAR_FUNCTION	0.0222097	0.00150161	3	0	4517	34944
[OVER]	GO:0140996	histone H3 kinase activity	MOLECULAR_FUNCTION	0.0222097	0.00150161	3	0	4517	34944
[OVER]	GO:0044022	histone H3S28 kinase activity	MOLECULAR_FUNCTION	0.0222097	0.00150161	3	0	4517	34944
[OVER]	GO:0051293	establishment of spindle localization	BIOLOGICAL_PROCESS	0.0222097	0.00150161	3	0	4517	34944
[OVER]	GO:0032133	chromosome passenger complex	CELLULAR_COMPONENT	0.0222097	0.00150161	3	0	4517	34944
[OVER]	GO:0010413	glucuronoxylan metabolic process	BIOLOGICAL_PROCESS	0.0222097	0.00150161	3	0	4517	34944
[OVER]	GO:0045144	meiotic sister chromatid segregation	BIOLOGICAL_PROCESS	0.0222097	0.00150161	3	0	4517	34944
[OVER]	GO:0051653	spindle localization	BIOLOGICAL_PROCESS	0.0222097	0.00150161	3	0	4517	34944
[OVER]	GO:0031261	DNA replication preinitiation complex	CELLULAR_COMPONENT	0.0222097	0.00150716	8	13	4512	34931
[OVER]	GO:0010930	negative regulation of auxin mediated signaling pathway	BIOLOGICAL_PROCESS	0.0222097	0.00150161	3	0	4517	34944
[OVER]	GO:0009933	meristem structural organization	BIOLOGICAL_PROCESS	0.0222097	0.00150716	8	13	4512	34931
[OVER]	GO:0044380	protein localization to cytoskeleton	BIOLOGICAL_PROCESS	0.0222097	0.00150161	3	0	4517	34944
[OVER]	GO:0051179	localization	BIOLOGICAL_PROCESS	0.0232423	0.00158129	374	2459	4146	32485
[OVER]	GO:0097472	cyclin-dependent protein kinase activity	MOLECULAR_FUNCTION	0.0234077	0.00159794	16	47	4504	34897
[OVER]	GO:0004693	cyclin-dependent protein serine/threonine kinase activity	MOLECULAR_FUNCTION	0.0234077	0.00159794	16	47	4504	34897
[OVER]	GO:0030054	cell junction	CELLULAR_COMPONENT	0.0239514	0.00164085	22	77	4498	34867
[OVER]	GO:0046942	carboxylic acid transport	BIOLOGICAL_PROCESS	0.0239514	0.00164334	28	109	4492	34835
[OVER]	GO:0015849	organic acid transport	BIOLOGICAL_PROCESS	0.0239514	0.00164334	28	109	4492	34835
[OVER]	GO:0060236	regulation of mitotic spindle organization	BIOLOGICAL_PROCESS	0.0240796	0.00166325	5	4	4515	34940
[OVER]	GO:0090224	regulation of spindle organization	BIOLOGICAL_PROCESS	0.0240796	0.00166325	5	4	4515	34940
[OVER]	GO:0009143	nucleoside triphosphate catabolic process	BIOLOGICAL_PROCESS	0.0240796	0.00166325	5	4	4515	34940
[OVER]	GO:0032147	activation of protein kinase activity	BIOLOGICAL_PROCESS	0.0240796	0.00166325	5	4	4515	34940
[OVER]	GO:0008378	galactosyltransferase activity	MOLECULAR_FUNCTION	0.0243647	0.00168575	14	38	4506	34906
[OVER]	GO:2000024	regulation of leaf development	BIOLOGICAL_PROCESS	0.0244398	0.00169377	9	17	4511	34927
[OVER]	GO:0005813	centrosome	CELLULAR_COMPONENT	0.0251983	0.00174924	10	21	4510	34923
[OVER]	GO:0010051	xylem and phloem pattern formation	BIOLOGICAL_PROCESS	0.0253205	0.00176064	7	10	4513	34934
[OVER]	GO:0004860	protein kinase inhibitor activity	MOLECULAR_FUNCTION	0.0270259	0.00188545	6	7	4514	34937
[OVER]	GO:0008622	epsilon DNA polymerase complex	CELLULAR_COMPONENT	0.0270259	0.00188545	6	7	4514	34937
[OVER]	GO:0008610	lipid biosynthetic process	BIOLOGICAL_PROCESS	0.0281917	0.00197004	92	505	4428	34439
[OVER]	GO:0005730	nucleolus	CELLULAR_COMPONENT	0.0285699	0.00199976	47	221	4473	34723
[OVER]	GO:0044038	cell wall macromolecule biosynthetic process	BIOLOGICAL_PROCESS	0.0291102	0.0020443	12	30	4508	34914
[OVER]	GO:0042995	cell projection	CELLULAR_COMPONENT	0.0291102	0.0020443	12	30	4508	34914
[OVER]	GO:0003682	chromatin binding	MOLECULAR_FUNCTION	0.0292473	0.00205729	28	111	4492	34833
[OVER]	GO:0030029	actin filament-based process	BIOLOGICAL_PROCESS	0.0294292	0.00207348	23	84	4497	34860
[OVER]	GO:0016174	NAD(P)H oxidase H2O2-forming activity	MOLECULAR_FUNCTION	0.0296782	0.00212867	4	2	4516	34942
[OVER]	GO:0000293	ferric-chelate reductase activity	MOLECULAR_FUNCTION	0.0296782	0.00212867	4	2	4516	34942
[OVER]	GO:0006546	glycine catabolic process	BIOLOGICAL_PROCESS	0.0296782	0.00212867	4	2	4516	34942
[OVER]	GO:0004478	methionine adenosyltransferase activity	MOLECULAR_FUNCTION	0.0296782	0.00212867	4	2	4516	34942
[OVER]	GO:0009090	homoserine biosynthetic process	BIOLOGICAL_PROCESS	0.0296782	0.00212867	4	2	4516	34942
[OVER]	GO:0000702	oxidized base lesion DNA N-glycosylase activity	MOLECULAR_FUNCTION	0.0296782	0.00212867	4	2	4516	34942
[OVER]	GO:0061731	ribonucleoside-diphosphate reductase activity	MOLECULAR_FUNCTION	0.0296782	0.00212867	4	2	4516	34942
[OVER]	GO:0009186	deoxyribonucleoside diphosphate metabolic process	BIOLOGICAL_PROCESS	0.0296782	0.00212867	4	2	4516	34942
[OVER]	GO:0005971	ribonucleoside-diphosphate reductase complex	CELLULAR_COMPONENT	0.0296782	0.00212867	4	2	4516	34942
[OVER]	GO:0016728	oxidoreductase activity, acting on CH or CH2 groups, disulfide as acceptor	MOLECULAR_FUNCTION	0.0296782	0.00212867	4	2	4516	34942
[OVER]	GO:0004748	ribonucleoside-diphosphate reductase activity, thioredoxin disulfide as acceptor	MOLECULAR_FUNCTION	0.0296782	0.00212867	4	2	4516	34942
[OVER]	GO:0048532	anatomical structure arrangement	BIOLOGICAL_PROCESS	0.029684	0.00213251	8	14	4512	34930
[OVER]	GO:0016765	transferase activity, transferring alkyl or aryl (other than methyl) groups	MOLECULAR_FUNCTION	0.0300356	0.00216123	29	117	4491	34827
[OVER]	GO:0061640	cytoskeleton-dependent cytokinesis	BIOLOGICAL_PROCESS	0.0303707	0.00219235	11	26	4509	34918
[OVER]	GO:0007276	gamete generation	BIOLOGICAL_PROCESS	0.0303707	0.00219235	11	26	4509	34918
[OVER]	GO:0140694	non-membrane-bounded organelle assembly	BIOLOGICAL_PROCESS	0.0311851	0.00225474	24	90	4496	34854
[OVER]	GO:0009085	lysine biosynthetic process	BIOLOGICAL_PROCESS	0.031519	0.00228503	9	18	4511	34926
[OVER]	GO:0007062	sister chromatid cohesion	BIOLOGICAL_PROCESS	0.031519	0.00228615	10	22	4510	34922
[OVER]	GO:0044550	secondary metabolite biosynthetic process	BIOLOGICAL_PROCESS	0.0332451	0.00241518	32	135	4488	34809
[OVER]	GO:0004180	carboxypeptidase activity	MOLECULAR_FUNCTION	0.0341338	0.00248368	14	40	4506	34904
[OVER]	GO:0061572	actin filament bundle organization	BIOLOGICAL_PROCESS	0.0354826	0.00259819	7	11	4513	34933
[OVER]	GO:0070403	NAD+ binding	MOLECULAR_FUNCTION	0.0354826	0.00259819	7	11	4513	34933
[OVER]	GO:0051017	actin filament bundle assembly	BIOLOGICAL_PROCESS	0.0354826	0.00259819	7	11	4513	34933
[OVER]	GO:0008202	steroid metabolic process	BIOLOGICAL_PROCESS	0.0354826	0.00258614	31	130	4489	34814
[OVER]	GO:0022804	active transmembrane transporter activity	MOLECULAR_FUNCTION	0.0355329	0.00260596	89	491	4431	34453
[OVER]	GO:0006952	defense response	BIOLOGICAL_PROCESS	0.0361283	0.00265379	102	577	4418	34367
[OVER]	GO:0006022	aminoglycan metabolic process	BIOLOGICAL_PROCESS	0.0367726	0.00270537	17	55	4503	34889
[OVER]	GO:0097435	supramolecular fiber organization	BIOLOGICAL_PROCESS	0.0391211	0.00288266	26	103	4494	34841
[OVER]	GO:0006357	regulation of transcription by RNA polymerase II	BIOLOGICAL_PROCESS	0.0392488	0.00289659	77	415	4443	34529
[OVER]	GO:0036387	pre-replicative complex	CELLULAR_COMPONENT	0.0397773	0.00294477	8	15	4512	34929
[OVER]	GO:0005656	nuclear pre-replicative complex	CELLULAR_COMPONENT	0.0397773	0.00294477	8	15	4512	34929
[OVER]	GO:0030427	site of polarized growth	CELLULAR_COMPONENT	0.0400226	0.00298139	6	8	4514	34936
[OVER]	GO:0004560	alpha-L-fucosidase activity	MOLECULAR_FUNCTION	0.0400226	0.00298139	6	8	4514	34936
[OVER]	GO:0009166	nucleotide catabolic process	BIOLOGICAL_PROCESS	0.0400226	0.00298139	6	8	4514	34936
[OVER]	GO:0015928	fucosidase activity	MOLECULAR_FUNCTION	0.0400226	0.00298139	6	8	4514	34936
[OVER]	GO:0048438	floral whorl development	BIOLOGICAL_PROCESS	0.0402894	0.00302914	9	19	4511	34925
[OVER]	GO:0042285	xylosyltransferase activity	MOLECULAR_FUNCTION	0.0402894	0.00301322	5	5	4515	34939
[OVER]	GO:0072527	pyrimidine-containing compound metabolic process	BIOLOGICAL_PROCESS	0.0402894	0.00302786	27	109	4493	34835
[OVER]	GO:0030865	cortical cytoskeleton organization	BIOLOGICAL_PROCESS	0.0402894	0.00302914	9	19	4511	34925
[OVER]	GO:0033314	mitotic DNA replication checkpoint signaling	BIOLOGICAL_PROCESS	0.0402894	0.00301322	5	5	4515	34939
[OVER]	GO:0015979	photosynthesis	BIOLOGICAL_PROCESS	0.0402894	0.00302786	27	109	4493	34835
[OVER]	GO:0051234	establishment of localization	BIOLOGICAL_PROCESS	0.0414395	0.00312038	354	2345	4166	32599
[OVER]	GO:0030036	actin cytoskeleton organization	BIOLOGICAL_PROCESS	0.0417601	0.00315416	22	82	4498	34862
[OVER]	GO:0007178	transmembrane receptor protein serine/threonine kinase signaling pathway	BIOLOGICAL_PROCESS	0.0417601	0.0031503	16	51	4504	34893
[OVER]	GO:0000287	magnesium ion binding	MOLECULAR_FUNCTION	0.0425454	0.00321838	26	104	4494	34840
[OVER]	GO:0044877	protein-containing complex binding	MOLECULAR_FUNCTION	0.0457374	0.00346511	38	174	4482	34770
[OVER]	GO:0005911	cell-cell junction	CELLULAR_COMPONENT	0.0475854	0.00361061	18	62	4502	34882
[OVER]	GO:1901137	carbohydrate derivative biosynthetic process	BIOLOGICAL_PROCESS	0.0482294	0.00366503	80	439	4440	34505
[OVER]	GO:0042025	host cell nucleus	CELLULAR_COMPONENT	0.0485367	0.00371077	7	12	4513	34932
[OVER]	GO:0016818	hydrolase activity, acting on acid anhydrides, in phosphorus-containing anhydrides	MOLECULAR_FUNCTION	0.0485367	0.00370433	110	638	4410	34306
[OVER]	GO:0006268	DNA unwinding involved in DNA replication	BIOLOGICAL_PROCESS	0.0485367	0.00371077	7	12	4513	34932
[OVER]	GO:0009965	leaf morphogenesis	BIOLOGICAL_PROCESS	0.0485367	0.00371077	7	12	4513	34932
[OVER]	GO:0000281	mitotic cytokinesis	BIOLOGICAL_PROCESS	0.0487258	0.00375332	10	24	4510	34920
[OVER]	GO:0044815	DNA packaging complex	CELLULAR_COMPONENT	0.0487258	0.00375332	10	24	4510	34920
[OVER]	GO:0005516	calmodulin binding	MOLECULAR_FUNCTION	0.0487258	0.00373921	27	111	4493	34833
[OVER]	GO:0045132	meiotic chromosome segregation	BIOLOGICAL_PROCESS	0.0487258	0.00375332	10	24	4510	34920
[OVER]	GO:0055065	obsolete metal ion homeostasis	BIOLOGICAL_PROCESS	0.0487258	0.00375332	10	24	4510	34920
[OVER]	GO:0009112	nucleobase metabolic process	BIOLOGICAL_PROCESS	0.0487584	0.00376146	38	175	4482	34769
[OVER]	GO:0033993	response to lipid	BIOLOGICAL_PROCESS	0.0487593	0.00376715	54	273	4466	34671

## Sheet: M3
Tags	GO ID	GO Name	GO Category	FDR	P-Value	Nr Test	Nr Reference	Non Annot Test	Non Annot Reference
[OVER]	GO:0110165	cellular anatomical entity	CELLULAR_COMPONENT	7.49721e-97	8.64531e-101	1595	14697	1005	22167
[OVER]	GO:0005737	cytoplasm	CELLULAR_COMPONENT	2.28823e-61	5.27728e-65	758	5679	1842	31185
[OVER]	GO:0016020	membrane	CELLULAR_COMPONENT	2.38365e-57	8.24601e-61	1029	8997	1571	27867
[OVER]	GO:0003824	catalytic activity	MOLECULAR_FUNCTION	1.47663e-48	6.81101e-52	1068	9888	1532	26976
[OVER]	GO:0009536	plastid	CELLULAR_COMPONENT	7.69511e-47	4.43675e-50	219	886	2381	35978
[OVER]	GO:0005622	intracellular anatomical structure	CELLULAR_COMPONENT	9.49639e-42	6.57038e-45	999	9370	1601	27494
[OVER]	GO:0009507	chloroplast	CELLULAR_COMPONENT	4.72908e-41	3.81729e-44	184	715	2416	36149
[OVER]	GO:0009987	cellular process	BIOLOGICAL_PROCESS	3.46718e-39	3.1985e-42	1283	13211	1317	23653
[OVER]	GO:0008152	metabolic process	BIOLOGICAL_PROCESS	4.35003e-35	4.51456e-38	1172	11982	1428	24882
[OVER]	GO:0043231	intracellular membrane-bounded organelle	CELLULAR_COMPONENT	5.39155e-29	6.21719e-32	761	7122	1839	29742
[OVER]	GO:0071704	organic substance metabolic process	BIOLOGICAL_PROCESS	3.03756e-28	3.853e-31	1078	11186	1522	25678
[OVER]	GO:0044281	small molecule metabolic process	BIOLOGICAL_PROCESS	4.54689e-28	6.29182e-31	345	2453	2255	34411
[OVER]	GO:0043227	membrane-bounded organelle	CELLULAR_COMPONENT	7.37558e-28	1.10566e-30	766	7253	1834	29611
[OVER]	GO:0043229	intracellular organelle	CELLULAR_COMPONENT	9.10514e-28	1.46993e-30	827	8013	1773	28851
[OVER]	GO:1901564	organonitrogen compound metabolic process	BIOLOGICAL_PROCESS	4.1551e-27	7.1871e-30	584	5123	2016	31741
[OVER]	GO:0043226	organelle	CELLULAR_COMPONENT	1.80165e-26	3.32408e-29	830	8132	1770	28732
[OVER]	GO:1901575	organic substance catabolic process	BIOLOGICAL_PROCESS	1.73265e-25	3.39657e-28	228	1389	2372	35475
[OVER]	GO:0009056	catabolic process	BIOLOGICAL_PROCESS	2.15043e-25	4.46352e-28	236	1467	2364	35397
[OVER]	GO:0016491	oxidoreductase activity	MOLECULAR_FUNCTION	4.59647e-21	1.00707e-23	229	1525	2371	35339
[OVER]	GO:0032787	monocarboxylic acid metabolic process	BIOLOGICAL_PROCESS	6.51002e-21	1.55088e-23	113	499	2487	36365
[OVER]	GO:0006810	transport	BIOLOGICAL_PROCESS	6.51002e-21	1.57646e-23	309	2345	2291	34519
[OVER]	GO:0044238	primary metabolic process	BIOLOGICAL_PROCESS	9.09081e-21	2.30625e-23	984	10505	1616	26359
[OVER]	GO:0006082	organic acid metabolic process	BIOLOGICAL_PROCESS	1.99272e-20	5.28513e-23	248	1736	2352	35128
[OVER]	GO:0051234	establishment of localization	BIOLOGICAL_PROCESS	2.08287e-20	5.76439e-23	311	2388	2289	34476
[OVER]	GO:0051179	localization	BIOLOGICAL_PROCESS	5.46787e-20	1.5763e-22	321	2512	2279	34352
[OVER]	GO:0044237	cellular metabolic process	BIOLOGICAL_PROCESS	7.91598e-20	2.37333e-22	902	9513	1698	27351
[OVER]	GO:0043436	oxoacid metabolic process	BIOLOGICAL_PROCESS	8.91746e-20	2.77642e-22	245	1730	2355	35134
[OVER]	GO:0050896	response to stimulus	BIOLOGICAL_PROCESS	3.23455e-19	1.08166e-21	417	3611	2183	33253
[OVER]	GO:0005488	binding	MOLECULAR_FUNCTION	3.23455e-19	1.06029e-21	1062	11668	1538	25196
[OVER]	GO:0019752	carboxylic acid metabolic process	BIOLOGICAL_PROCESS	5.09822e-19	1.76368e-21	241	1717	2359	35147
[OVER]	GO:0006629	lipid metabolic process	BIOLOGICAL_PROCESS	9.50227e-19	3.3968e-21	156	908	2444	35956
[OVER]	GO:0043167	ion binding	MOLECULAR_FUNCTION	3.23319e-18	1.19306e-20	582	5612	2018	31252
[OVER]	GO:0005215	transporter activity	MOLECULAR_FUNCTION	5.13593e-18	1.9544e-20	183	1179	2417	35685
[OVER]	GO:0022857	transmembrane transporter activity	MOLECULAR_FUNCTION	2.02741e-17	7.94881e-20	178	1149	2422	35715
[OVER]	GO:0036094	small molecule binding	MOLECULAR_FUNCTION	8.43606e-17	3.40478e-19	357	3057	2243	33807
[OVER]	GO:0044255	cellular lipid metabolic process	BIOLOGICAL_PROCESS	1.1492e-16	4.77066e-19	130	728	2470	36136
[OVER]	GO:1901576	organic substance biosynthetic process	BIOLOGICAL_PROCESS	4.92716e-16	2.10222e-18	501	4777	2099	32087
[OVER]	GO:0019637	organophosphate metabolic process	BIOLOGICAL_PROCESS	4.96572e-16	2.17594e-18	127	717	2473	36147
[OVER]	GO:0009058	biosynthetic process	BIOLOGICAL_PROCESS	7.77314e-16	3.49576e-18	509	4887	2091	31977
[OVER]	GO:1901265	nucleoside phosphate binding	MOLECULAR_FUNCTION	8.50095e-16	4.01913e-18	335	2863	2265	34001
[OVER]	GO:0000166	nucleotide binding	MOLECULAR_FUNCTION	8.50095e-16	4.01913e-18	335	2863	2265	34001
[OVER]	GO:0009532	plastid stroma	CELLULAR_COMPONENT	1.84638e-15	9.15527e-18	42	94	2558	36770
[OVER]	GO:0055085	transmembrane transport	BIOLOGICAL_PROCESS	1.84638e-15	9.09267e-18	177	1202	2423	35662
[OVER]	GO:0071702	organic substance transport	BIOLOGICAL_PROCESS	3.08087e-15	1.56317e-17	170	1141	2430	35723
[OVER]	GO:0044283	small molecule biosynthetic process	BIOLOGICAL_PROCESS	8.62248e-15	4.4743e-17	126	740	2474	36124
[OVER]	GO:1901565	organonitrogen compound catabolic process	BIOLOGICAL_PROCESS	4.3088e-14	2.28557e-16	114	650	2486	36214
[OVER]	GO:0008610	lipid biosynthetic process	BIOLOGICAL_PROCESS	2.38022e-13	1.29002e-15	95	502	2505	36362
[OVER]	GO:0006753	nucleoside phosphate metabolic process	BIOLOGICAL_PROCESS	4.6033e-13	2.54795e-15	87	441	2513	36423
[OVER]	GO:0009117	nucleotide metabolic process	BIOLOGICAL_PROCESS	4.65398e-13	2.62967e-15	86	433	2514	36431
[OVER]	GO:0006796	phosphate-containing compound metabolic process	BIOLOGICAL_PROCESS	9.29773e-13	5.36078e-15	278	2381	2322	34483
[OVER]	GO:0043168	anion binding	MOLECULAR_FUNCTION	1.08417e-12	6.37602e-15	305	2689	2295	34175
[OVER]	GO:0006793	phosphorus metabolic process	BIOLOGICAL_PROCESS	1.43612e-12	8.61145e-15	281	2425	2319	34439
[OVER]	GO:0006807	nitrogen compound metabolic process	BIOLOGICAL_PROCESS	2.86743e-12	1.75246e-14	845	9431	1755	27433
[OVER]	GO:0017076	purine nucleotide binding	MOLECULAR_FUNCTION	5.20552e-12	3.30113e-14	280	2444	2320	34420
[OVER]	GO:0022804	active transmembrane transporter activity	MOLECULAR_FUNCTION	5.20552e-12	3.30147e-14	90	490	2510	36374
[OVER]	GO:0042170	plastid membrane	CELLULAR_COMPONENT	7.84084e-12	5.06327e-14	46	153	2554	36711
[OVER]	GO:0031090	organelle membrane	CELLULAR_COMPONENT	8.45129e-12	5.55493e-14	155	1110	2445	35754
[OVER]	GO:0055086	nucleobase-containing small molecule metabolic process	BIOLOGICAL_PROCESS	8.77344e-12	5.86785e-14	99	575	2501	36289
[OVER]	GO:0006508	proteolysis	BIOLOGICAL_PROCESS	1.10436e-11	7.5135e-14	140	965	2460	35899
[OVER]	GO:0009526	plastid envelope	CELLULAR_COMPONENT	1.34302e-11	9.29209e-14	52	197	2548	36667
[OVER]	GO:0016052	carbohydrate catabolic process	BIOLOGICAL_PROCESS	1.69023e-11	1.18893e-13	62	272	2538	36592
[OVER]	GO:0006090	pyruvate metabolic process	BIOLOGICAL_PROCESS	2.1607e-11	1.54478e-13	51	193	2549	36671
[OVER]	GO:0044249	cellular biosynthetic process	BIOLOGICAL_PROCESS	2.55366e-11	1.85517e-13	440	4372	2160	32492
[OVER]	GO:0042221	response to chemical	BIOLOGICAL_PROCESS	3.3242e-11	2.45329e-13	176	1350	2424	35514
[OVER]	GO:1901135	carbohydrate derivative metabolic process	BIOLOGICAL_PROCESS	4.08492e-11	3.06181e-13	115	742	2485	36122
[OVER]	GO:0071705	nitrogen compound transport	BIOLOGICAL_PROCESS	4.1814e-11	3.18234e-13	131	897	2469	35967
[OVER]	GO:0140096	catalytic activity, acting on a protein	MOLECULAR_FUNCTION	4.97125e-11	3.8408e-13	298	2708	2302	34156
[OVER]	GO:0006790	sulfur compound metabolic process	BIOLOGICAL_PROCESS	6.31538e-11	4.9521e-13	60	267	2540	36597
[OVER]	GO:0016787	hydrolase activity	MOLECULAR_FUNCTION	8.94459e-11	7.11689e-13	356	3403	2244	33461
[OVER]	GO:0090407	organophosphate biosynthetic process	BIOLOGICAL_PROCESS	1.14212e-10	9.21912e-13	74	385	2526	36479
[OVER]	GO:0006631	fatty acid metabolic process	BIOLOGICAL_PROCESS	1.54571e-10	1.26551e-12	51	206	2549	36658
[OVER]	GO:0005996	monosaccharide metabolic process	BIOLOGICAL_PROCESS	1.60146e-10	1.32963e-12	64	306	2536	36558
[OVER]	GO:0030554	adenyl nucleotide binding	MOLECULAR_FUNCTION	1.77794e-10	1.49665e-12	248	2171	2352	34693
[OVER]	GO:0044248	cellular catabolic process	BIOLOGICAL_PROCESS	2.65938e-10	2.26931e-12	125	866	2475	35998
[OVER]	GO:0019538	protein metabolic process	BIOLOGICAL_PROCESS	2.82377e-10	2.47471e-12	391	3859	2209	33005
[OVER]	GO:0006163	purine nucleotide metabolic process	BIOLOGICAL_PROCESS	2.82377e-10	2.46712e-12	61	287	2539	36577
[OVER]	GO:0009570	chloroplast stroma	CELLULAR_COMPONENT	3.32615e-10	2.95334e-12	33	91	2567	36773
[OVER]	GO:0072521	purine-containing compound metabolic process	BIOLOGICAL_PROCESS	7.08267e-10	6.37048e-12	70	369	2530	36495
[OVER]	GO:0030163	protein catabolic process	BIOLOGICAL_PROCESS	8.1344e-10	7.41026e-12	76	422	2524	36442
[OVER]	GO:0019693	ribose phosphate metabolic process	BIOLOGICAL_PROCESS	9.70136e-10	8.94959e-12	54	242	2546	36622
[OVER]	GO:0032553	ribonucleotide binding	MOLECULAR_FUNCTION	1.061e-09	9.91021e-12	258	2330	2342	34534
[OVER]	GO:0031969	chloroplast membrane	CELLULAR_COMPONENT	1.23585e-09	1.16858e-11	28	68	2572	36796
[OVER]	GO:0006091	generation of precursor metabolites and energy	BIOLOGICAL_PROCESS	1.24204e-09	1.18876e-11	72	392	2528	36472
[OVER]	GO:0019318	hexose metabolic process	BIOLOGICAL_PROCESS	1.87566e-09	1.81683e-11	57	271	2543	36593
[OVER]	GO:0006096	glycolytic process	BIOLOGICAL_PROCESS	1.95611e-09	1.91731e-11	36	118	2564	36746
[OVER]	GO:0035639	purine ribonucleoside triphosphate binding	MOLECULAR_FUNCTION	1.97494e-09	1.95854e-11	249	2244	2351	34620
[OVER]	GO:0097367	carbohydrate derivative binding	MOLECULAR_FUNCTION	1.97864e-09	1.98503e-11	259	2359	2341	34505
[OVER]	GO:0009259	ribonucleotide metabolic process	BIOLOGICAL_PROCESS	3.1637e-09	3.2104e-11	52	236	2548	36628
[OVER]	GO:0016740	transferase activity	MOLECULAR_FUNCTION	3.48524e-09	3.57688e-11	423	4337	2177	32527
[OVER]	GO:0032555	purine ribonucleotide binding	MOLECULAR_FUNCTION	3.72106e-09	3.8618e-11	253	2307	2347	34557
[OVER]	GO:0006085	acetyl-CoA biosynthetic process	BIOLOGICAL_PROCESS	5.02857e-09	5.27675e-11	13	8	2587	36856
[OVER]	GO:0009057	macromolecule catabolic process	BIOLOGICAL_PROCESS	5.50661e-09	5.85172e-11	110	765	2490	36099
[OVER]	GO:0005975	carbohydrate metabolic process	BIOLOGICAL_PROCESS	5.50661e-09	5.93714e-11	140	1070	2460	35794
[OVER]	GO:0006084	acetyl-CoA metabolic process	BIOLOGICAL_PROCESS	5.50661e-09	5.96888e-11	17	21	2583	36843
[OVER]	GO:0034032	purine nucleoside bisphosphate metabolic process	BIOLOGICAL_PROCESS	7.10838e-09	7.95102e-11	26	64	2574	36800
[OVER]	GO:0033875	ribonucleoside bisphosphate metabolic process	BIOLOGICAL_PROCESS	7.10838e-09	7.95102e-11	26	64	2574	36800
[OVER]	GO:0033865	nucleoside bisphosphate metabolic process	BIOLOGICAL_PROCESS	7.10838e-09	7.95102e-11	26	64	2574	36800
[OVER]	GO:0009165	nucleotide biosynthetic process	BIOLOGICAL_PROCESS	7.22231e-09	8.16174e-11	48	212	2552	36652
[OVER]	GO:1901293	nucleoside phosphate biosynthetic process	BIOLOGICAL_PROCESS	8.20655e-09	9.36863e-11	48	213	2552	36651
[OVER]	GO:0031967	organelle envelope	CELLULAR_COMPONENT	9.18436e-09	1.05908e-10	83	514	2517	36350
[OVER]	GO:0035384	thioester biosynthetic process	BIOLOGICAL_PROCESS	9.39835e-09	1.10543e-10	15	15	2585	36849
[OVER]	GO:0071616	acyl-CoA biosynthetic process	BIOLOGICAL_PROCESS	9.39835e-09	1.10543e-10	15	15	2585	36849
[OVER]	GO:0046364	monosaccharide biosynthetic process	BIOLOGICAL_PROCESS	9.5002e-09	1.13932e-10	38	141	2562	36723
[OVER]	GO:0006006	glucose metabolic process	BIOLOGICAL_PROCESS	9.5002e-09	1.13932e-10	38	141	2562	36723
[OVER]	GO:0031975	envelope	CELLULAR_COMPONENT	1.12407e-08	1.36101e-10	83	517	2517	36347
[OVER]	GO:0006720	isoprenoid metabolic process	BIOLOGICAL_PROCESS	1.38241e-08	1.68975e-10	42	172	2558	36692
[OVER]	GO:0006633	fatty acid biosynthetic process	BIOLOGICAL_PROCESS	1.51781e-08	1.87276e-10	33	110	2567	36754
[OVER]	GO:0006094	gluconeogenesis	BIOLOGICAL_PROCESS	1.77855e-08	2.21498e-10	36	131	2564	36733
[OVER]	GO:0019319	hexose biosynthetic process	BIOLOGICAL_PROCESS	2.10165e-08	2.64161e-10	36	132	2564	36732
[OVER]	GO:0006637	acyl-CoA metabolic process	BIOLOGICAL_PROCESS	2.1035e-08	2.69244e-10	21	42	2579	36822
[OVER]	GO:0035383	thioester metabolic process	BIOLOGICAL_PROCESS	2.1035e-08	2.69244e-10	21	42	2579	36822
[OVER]	GO:0005524	ATP binding	MOLECULAR_FUNCTION	2.15397e-08	2.78188e-10	220	1979	2380	34885
[OVER]	GO:0006817	phosphate ion transport	BIOLOGICAL_PROCESS	2.40503e-08	3.16159e-10	37	140	2563	36724
[OVER]	GO:0051603	proteolysis involved in protein catabolic process	BIOLOGICAL_PROCESS	2.40503e-08	3.13467e-10	69	399	2531	36465
[OVER]	GO:1901566	organonitrogen compound biosynthetic process	BIOLOGICAL_PROCESS	2.45361e-08	3.25375e-10	187	1611	2413	35253
[OVER]	GO:0034030	ribonucleoside bisphosphate biosynthetic process	BIOLOGICAL_PROCESS	2.72714e-08	3.71082e-10	18	29	2582	36835
[OVER]	GO:0034033	purine nucleoside bisphosphate biosynthetic process	BIOLOGICAL_PROCESS	2.72714e-08	3.71082e-10	18	29	2582	36835
[OVER]	GO:0033866	nucleoside bisphosphate biosynthetic process	BIOLOGICAL_PROCESS	2.72714e-08	3.71082e-10	18	29	2582	36835
[OVER]	GO:1901362	organic cyclic compound biosynthetic process	BIOLOGICAL_PROCESS	2.81068e-08	3.88931e-10	312	3066	2288	33798
[OVER]	GO:0044282	small molecule catabolic process	BIOLOGICAL_PROCESS	2.81068e-08	3.86517e-10	46	208	2554	36656
[OVER]	GO:0032559	adenyl ribonucleotide binding	MOLECULAR_FUNCTION	3.24452e-08	4.52706e-10	224	2037	2376	34827
[OVER]	GO:0000502	proteasome complex	CELLULAR_COMPONENT	3.57593e-08	5.03071e-10	22	49	2578	36815
[OVER]	GO:0008299	isoprenoid biosynthetic process	BIOLOGICAL_PROCESS	3.59562e-08	5.09988e-10	34	122	2566	36742
[OVER]	GO:0043169	cation binding	MOLECULAR_FUNCTION	3.59703e-08	5.14336e-10	322	3195	2278	33669
[OVER]	GO:0009941	chloroplast envelope	CELLULAR_COMPONENT	3.82779e-08	5.51746e-10	32	109	2568	36755
[OVER]	GO:1901264	carbohydrate derivative transport	BIOLOGICAL_PROCESS	6.27713e-08	9.12037e-10	22	51	2578	36813
[OVER]	GO:0046390	ribose phosphate biosynthetic process	BIOLOGICAL_PROCESS	7.20674e-08	1.05542e-09	39	162	2561	36702
[OVER]	GO:0072330	monocarboxylic acid biosynthetic process	BIOLOGICAL_PROCESS	7.60677e-08	1.12277e-09	42	185	2558	36679
[OVER]	GO:1905368	peptidase complex	CELLULAR_COMPONENT	8.5293e-08	1.26877e-09	26	75	2574	36789
[OVER]	GO:0065007	biological regulation	BIOLOGICAL_PROCESS	9.86363e-08	1.47864e-09	459	4925	2141	31939
[OVER]	GO:0015291	secondary active transmembrane transporter activity	MOLECULAR_FUNCTION	1.01477e-07	1.53292e-09	53	276	2547	36588
[OVER]	GO:1901505	carbohydrate derivative transmembrane transporter activity	MOLECULAR_FUNCTION	1.06134e-07	1.61551e-09	22	53	2578	36811
[OVER]	GO:0046872	metal ion binding	MOLECULAR_FUNCTION	1.09474e-07	1.67898e-09	316	3161	2284	33703
[OVER]	GO:0009260	ribonucleotide biosynthetic process	BIOLOGICAL_PROCESS	1.13718e-07	1.75718e-09	38	158	2562	36706
[OVER]	GO:1901700	response to oxygen-containing compound	BIOLOGICAL_PROCESS	1.33507e-07	2.07835e-09	82	542	2518	36322
[OVER]	GO:0005839	proteasome core complex	CELLULAR_COMPONENT	1.44341e-07	2.26364e-09	12	10	2588	36854
[OVER]	GO:1905369	endopeptidase complex	CELLULAR_COMPONENT	1.77239e-07	2.80001e-09	22	55	2578	36809
[OVER]	GO:0044242	cellular lipid catabolic process	BIOLOGICAL_PROCESS	1.78217e-07	2.83601e-09	34	132	2566	36732
[OVER]	GO:0005886	plasma membrane	CELLULAR_COMPONENT	2.07681e-07	3.32884e-09	178	1564	2422	35300
[OVER]	GO:0009150	purine ribonucleotide metabolic process	BIOLOGICAL_PROCESS	2.6894e-07	4.34175e-09	43	203	2557	36661
[OVER]	GO:0006721	terpenoid metabolic process	BIOLOGICAL_PROCESS	3.47576e-07	5.65131e-09	31	115	2569	36749
[OVER]	GO:0097159	organic cyclic compound binding	MOLECULAR_FUNCTION	3.59181e-07	5.88142e-09	658	7552	1942	29312
[OVER]	GO:1901363	heterocyclic compound binding	MOLECULAR_FUNCTION	4.36019e-07	7.18988e-09	657	7549	1943	29315
[OVER]	GO:0098588	bounding membrane of organelle	CELLULAR_COMPONENT	5.3382e-07	8.86418e-09	90	641	2510	36223
[OVER]	GO:1901615	organic hydroxy compound metabolic process	BIOLOGICAL_PROCESS	5.37727e-07	8.99106e-09	50	267	2550	36597
[OVER]	GO:0043603	amide metabolic process	BIOLOGICAL_PROCESS	5.44888e-07	9.17362e-09	120	951	2480	35913
[OVER]	GO:1901137	carbohydrate derivative biosynthetic process	BIOLOGICAL_PROCESS	6.26599e-07	1.06216e-08	70	449	2530	36415
[OVER]	GO:0016054	organic acid catabolic process	BIOLOGICAL_PROCESS	7.39986e-07	1.26289e-08	35	149	2565	36715
[OVER]	GO:0016667	oxidoreductase activity, acting on a sulfur group of donors	MOLECULAR_FUNCTION	7.54158e-07	1.29577e-08	22	61	2578	36803
[OVER]	GO:0016053	organic acid biosynthetic process	BIOLOGICAL_PROCESS	8.33235e-07	1.44125e-08	77	520	2523	36344
[OVER]	GO:0044272	sulfur compound biosynthetic process	BIOLOGICAL_PROCESS	8.87769e-07	1.54581e-08	31	121	2569	36743
[OVER]	GO:0051716	cellular response to stimulus	BIOLOGICAL_PROCESS	9.92512e-07	1.73964e-08	212	1996	2388	34868
[OVER]	GO:0016114	terpenoid biosynthetic process	BIOLOGICAL_PROCESS	1.12319e-06	1.98163e-08	26	88	2574	36776
[OVER]	GO:0016042	lipid catabolic process	BIOLOGICAL_PROCESS	1.21753e-06	2.16908e-08	38	176	2562	36688
[OVER]	GO:0046394	carboxylic acid biosynthetic process	BIOLOGICAL_PROCESS	1.21753e-06	2.17617e-08	76	516	2524	36348
[OVER]	GO:0031976	plastid thylakoid	CELLULAR_COMPONENT	1.32614e-06	2.40088e-08	26	89	2574	36775
[OVER]	GO:0009534	chloroplast thylakoid	CELLULAR_COMPONENT	1.32614e-06	2.40088e-08	26	89	2574	36775
[OVER]	GO:0010033	response to organic substance	BIOLOGICAL_PROCESS	1.47868e-06	2.69408e-08	119	961	2481	35903
[OVER]	GO:0072522	purine-containing compound biosynthetic process	BIOLOGICAL_PROCESS	1.52894e-06	2.80329e-08	34	147	2566	36717
[OVER]	GO:0005739	mitochondrion	CELLULAR_COMPONENT	1.65441e-06	3.07075e-08	93	691	2507	36173
[OVER]	GO:0015711	organic anion transport	BIOLOGICAL_PROCESS	1.65441e-06	3.07149e-08	36	163	2564	36701
[OVER]	GO:1901698	response to nitrogen compound	BIOLOGICAL_PROCESS	1.65878e-06	3.09873e-08	28	104	2572	36760
[OVER]	GO:0071944	cell periphery	CELLULAR_COMPONENT	1.69879e-06	3.19306e-08	187	1723	2413	35141
[OVER]	GO:0046395	carboxylic acid catabolic process	BIOLOGICAL_PROCESS	1.96665e-06	3.71922e-08	34	149	2566	36715
[OVER]	GO:0008233	peptidase activity	MOLECULAR_FUNCTION	2.3511e-06	4.47337e-08	92	687	2508	36177
[OVER]	GO:0018130	heterocycle biosynthetic process	BIOLOGICAL_PROCESS	2.36768e-06	4.53224e-08	287	2921	2313	33943
[OVER]	GO:0006086	acetyl-CoA biosynthetic process from pyruvate	BIOLOGICAL_PROCESS	2.51397e-06	4.84124e-08	8	3	2592	36861
[OVER]	GO:0015932	nucleobase-containing compound transmembrane transporter activity	MOLECULAR_FUNCTION	2.55648e-06	4.9526e-08	19	49	2581	36815
[OVER]	GO:0006164	purine nucleotide biosynthetic process	BIOLOGICAL_PROCESS	2.75726e-06	5.37335e-08	33	144	2567	36720
[OVER]	GO:0070887	cellular response to chemical stimulus	BIOLOGICAL_PROCESS	3.43936e-06	6.7423e-08	102	798	2498	36066
[OVER]	GO:0009528	plastid inner membrane	CELLULAR_COMPONENT	3.71945e-06	7.33425e-08	12	16	2588	36848
[OVER]	GO:0050789	regulation of biological process	BIOLOGICAL_PROCESS	4.27898e-06	8.48691e-08	409	4463	2191	32401
[OVER]	GO:0016705	oxidoreductase activity, acting on paired donors, with incorporation or reduction of molecular oxygen	MOLECULAR_FUNCTION	5.37557e-06	1.07239e-07	52	310	2548	36554
[OVER]	GO:0015036	disulfide oxidoreductase activity	MOLECULAR_FUNCTION	5.74203e-06	1.15211e-07	17	41	2583	36823
[OVER]	GO:0015698	inorganic anion transport	BIOLOGICAL_PROCESS	6.06532e-06	1.22398e-07	41	215	2559	36649
[OVER]	GO:0009706	chloroplast inner membrane	CELLULAR_COMPONENT	9.19382e-06	1.8659e-07	11	14	2589	36850
[OVER]	GO:0009152	purine ribonucleotide biosynthetic process	BIOLOGICAL_PROCESS	9.87912e-06	2.01638e-07	29	123	2571	36741
[OVER]	GO:0009579	thylakoid	CELLULAR_COMPONENT	1.01436e-05	2.08206e-07	34	162	2566	36702
[OVER]	GO:0015035	protein-disulfide reductase activity	MOLECULAR_FUNCTION	1.11013e-05	2.29144e-07	16	38	2584	36826
[OVER]	GO:0012505	endomembrane system	CELLULAR_COMPONENT	1.16672e-05	2.42169e-07	161	1478	2439	35386
[OVER]	GO:0016462	pyrophosphatase activity	MOLECULAR_FUNCTION	1.39171e-05	2.90475e-07	86	657	2514	36207
[OVER]	GO:0016817	hydrolase activity, acting on acid anhydrides	MOLECULAR_FUNCTION	1.43363e-05	3.00876e-07	87	668	2513	36196
[OVER]	GO:0019438	aromatic compound biosynthetic process	BIOLOGICAL_PROCESS	1.43886e-05	3.03634e-07	283	2941	2317	33923
[OVER]	GO:0045254	pyruvate dehydrogenase complex	CELLULAR_COMPONENT	1.57847e-05	3.34914e-07	8	5	2592	36859
[OVER]	GO:0033036	macromolecule localization	BIOLOGICAL_PROCESS	1.65126e-05	3.52264e-07	104	851	2496	36013
[OVER]	GO:0016818	hydrolase activity, acting on acid anhydrides, in phosphorus-containing anhydrides	MOLECULAR_FUNCTION	1.8007e-05	3.86221e-07	86	662	2514	36202
[OVER]	GO:1902494	catalytic complex	CELLULAR_COMPONENT	1.81604e-05	3.91605e-07	153	1399	2447	35465
[OVER]	GO:0044271	cellular nitrogen compound biosynthetic process	BIOLOGICAL_PROCESS	2.09526e-05	4.54232e-07	332	3565	2268	33299
[OVER]	GO:1901605	alpha-amino acid metabolic process	BIOLOGICAL_PROCESS	2.31256e-05	5.04005e-07	131	1156	2469	35708
[OVER]	GO:0042626	ATPase-coupled transmembrane transporter activity	MOLECULAR_FUNCTION	2.78717e-05	6.10657e-07	37	196	2563	36668
[OVER]	GO:0016117	carotenoid biosynthetic process	BIOLOGICAL_PROCESS	3.52923e-05	7.8138e-07	10	13	2590	36851
[OVER]	GO:0016109	tetraterpenoid biosynthetic process	BIOLOGICAL_PROCESS	3.52923e-05	7.8138e-07	10	13	2590	36851
[OVER]	GO:0016108	tetraterpenoid metabolic process	BIOLOGICAL_PROCESS	5.06028e-05	1.13203e-06	11	18	2589	36846
[OVER]	GO:0016116	carotenoid metabolic process	BIOLOGICAL_PROCESS	5.06028e-05	1.13203e-06	11	18	2589	36846
[OVER]	GO:0017111	ribonucleoside triphosphate phosphatase activity	MOLECULAR_FUNCTION	5.10755e-05	1.14849e-06	78	598	2522	36266
[OVER]	GO:0009509	chromoplast	CELLULAR_COMPONENT	5.47221e-05	1.2368e-06	5	0	2595	36864
[OVER]	GO:0015399	primary active transmembrane transporter activity	MOLECULAR_FUNCTION	5.78483e-05	1.31413e-06	38	212	2562	36652
[OVER]	GO:0015318	inorganic molecular entity transmembrane transporter activity	MOLECULAR_FUNCTION	6.36335e-05	1.45289e-06	62	439	2538	36425
[OVER]	GO:0005773	vacuole	CELLULAR_COMPONENT	7.66075e-05	1.75924e-06	93	765	2507	36099
[OVER]	GO:0015980	energy derivation by oxidation of organic compounds	BIOLOGICAL_PROCESS	7.66075e-05	1.76678e-06	38	215	2562	36649
[OVER]	GO:0005777	peroxisome	CELLULAR_COMPONENT	7.94218e-05	1.85e-06	20	72	2580	36792
[OVER]	GO:0042579	microbody	CELLULAR_COMPONENT	7.94218e-05	1.85e-06	20	72	2580	36792
[OVER]	GO:0019941	modification-dependent protein catabolic process	BIOLOGICAL_PROCESS	8.33488e-05	1.95108e-06	53	355	2547	36509
[OVER]	GO:0004739	pyruvate dehydrogenase (acetyl-transferring) activity	MOLECULAR_FUNCTION	8.57964e-05	2.02817e-06	6	2	2594	36862
[OVER]	GO:0004738	pyruvate dehydrogenase activity	MOLECULAR_FUNCTION	8.57964e-05	2.02817e-06	6	2	2594	36862
[OVER]	GO:0006520	amino acid metabolic process	BIOLOGICAL_PROCESS	8.78385e-05	2.08657e-06	135	1237	2465	35627
[OVER]	GO:0046148	pigment biosynthetic process	BIOLOGICAL_PROCESS	9.29182e-05	2.21795e-06	21	80	2579	36784
[OVER]	GO:0072329	monocarboxylic acid catabolic process	BIOLOGICAL_PROCESS	0.000100157	2.40228e-06	13	30	2587	36834
[OVER]	GO:0050794	regulation of cellular process	BIOLOGICAL_PROCESS	0.000113333	2.73138e-06	362	4024	2238	32840
[OVER]	GO:0006511	ubiquitin-dependent protein catabolic process	BIOLOGICAL_PROCESS	0.000113482	2.74807e-06	52	350	2548	36514
[OVER]	GO:0005783	endoplasmic reticulum	CELLULAR_COMPONENT	0.000113584	2.77673e-06	80	635	2520	36229
[OVER]	GO:0005506	iron ion binding	MOLECULAR_FUNCTION	0.000113584	2.76945e-06	43	265	2557	36599
[OVER]	GO:0006801	superoxide metabolic process	BIOLOGICAL_PROCESS	0.000113934	2.79844e-06	8	8	2592	36856
[OVER]	GO:0005829	cytosol	CELLULAR_COMPONENT	0.000129066	3.18497e-06	103	887	2497	35977
[OVER]	GO:0043632	modification-dependent macromolecule catabolic process	BIOLOGICAL_PROCESS	0.000140418	3.48131e-06	53	363	2547	36501
[OVER]	GO:0031968	organelle outer membrane	CELLULAR_COMPONENT	0.00014518	3.61611e-06	29	145	2571	36719
[OVER]	GO:0000287	magnesium ion binding	MOLECULAR_FUNCTION	0.000159825	3.99932e-06	24	106	2576	36758
[OVER]	GO:0016051	carbohydrate biosynthetic process	BIOLOGICAL_PROCESS	0.000160935	4.0642e-06	50	336	2550	36528
[OVER]	GO:0042440	pigment metabolic process	BIOLOGICAL_PROCESS	0.000160935	4.04588e-06	22	91	2578	36773
[OVER]	GO:0016746	acyltransferase activity	MOLECULAR_FUNCTION	0.000162128	4.11303e-06	85	696	2515	36168
[OVER]	GO:0006950	response to stress	BIOLOGICAL_PROCESS	0.000172178	4.38784e-06	178	1762	2422	35102
[OVER]	GO:0006766	vitamin metabolic process	BIOLOGICAL_PROCESS	0.000190337	4.87256e-06	35	199	2565	36665
[OVER]	GO:0019867	outer membrane	CELLULAR_COMPONENT	0.00019901	5.11753e-06	29	148	2571	36716
[OVER]	GO:0015165	pyrimidine nucleotide-sugar transmembrane transporter activity	MOLECULAR_FUNCTION	0.000201087	5.21731e-06	9	13	2591	36851
[OVER]	GO:0090481	pyrimidine nucleotide-sugar transmembrane transport	BIOLOGICAL_PROCESS	0.000201087	5.21731e-06	9	13	2591	36851
[OVER]	GO:0120252	hydrocarbon metabolic process	BIOLOGICAL_PROCESS	0.000206681	5.38629e-06	16	51	2584	36813
[OVER]	GO:0009060	aerobic respiration	BIOLOGICAL_PROCESS	0.000221979	5.81056e-06	34	192	2566	36672
[OVER]	GO:0045333	cellular respiration	BIOLOGICAL_PROCESS	0.00022469	5.90744e-06	35	201	2565	36663
[OVER]	GO:0004176	ATP-dependent peptidase activity	MOLECULAR_FUNCTION	0.000257353	6.88491e-06	11	23	2589	36841
[OVER]	GO:0006510	obsolete ATP-dependent proteolysis	BIOLOGICAL_PROCESS	0.000257353	6.88491e-06	11	23	2589	36841
[OVER]	GO:0015297	antiporter activity	MOLECULAR_FUNCTION	0.000257353	6.8288e-06	30	159	2570	36705
[OVER]	GO:0008202	steroid metabolic process	BIOLOGICAL_PROCESS	0.000257353	6.84734e-06	27	134	2573	36730
[OVER]	GO:0006767	water-soluble vitamin metabolic process	BIOLOGICAL_PROCESS	0.000262737	7.05925e-06	34	194	2566	36670
[OVER]	GO:0019751	polyol metabolic process	BIOLOGICAL_PROCESS	0.000265181	7.15548e-06	17	59	2583	36805
[OVER]	GO:0009064	glutamine family amino acid metabolic process	BIOLOGICAL_PROCESS	0.000291093	7.92182e-06	25	119	2575	36745
[OVER]	GO:0051239	regulation of multicellular organismal process	BIOLOGICAL_PROCESS	0.000291093	7.92182e-06	25	119	2575	36745
[OVER]	GO:0006118	obsolete electron transport	BIOLOGICAL_PROCESS	0.000293029	8.0083e-06	29	152	2571	36712
[OVER]	GO:0042651	thylakoid membrane	CELLULAR_COMPONENT	0.000306894	8.4226e-06	22	96	2578	36768
[OVER]	GO:0016624	oxidoreductase activity, acting on the aldehyde or oxo group of donors, disulfide as acceptor	MOLECULAR_FUNCTION	0.000440446	1.21387e-05	7	7	2593	36857
[OVER]	GO:0045184	establishment of protein localization	BIOLOGICAL_PROCESS	0.000515188	1.4258e-05	73	592	2527	36272
[OVER]	GO:1901617	organic hydroxy compound biosynthetic process	BIOLOGICAL_PROCESS	0.000522399	1.45178e-05	28	149	2572	36715
[OVER]	GO:0006644	phospholipid metabolic process	BIOLOGICAL_PROCESS	0.000529565	1.48391e-05	39	248	2561	36616
[OVER]	GO:0007154	cell communication	BIOLOGICAL_PROCESS	0.000529565	1.48318e-05	131	1245	2469	35619
[OVER]	GO:0016853	isomerase activity	MOLECULAR_FUNCTION	0.000595399	1.67525e-05	42	278	2558	36586
[OVER]	GO:0022853	active monoatomic ion transmembrane transporter activity	MOLECULAR_FUNCTION	0.000596567	1.68541e-05	29	159	2571	36705
[OVER]	GO:0009062	fatty acid catabolic process	BIOLOGICAL_PROCESS	0.000655698	1.86003e-05	10	21	2590	36843
[OVER]	GO:0110102	ribulose bisphosphate carboxylase complex assembly	BIOLOGICAL_PROCESS	0.000660047	1.87998e-05	4	0	2596	36864
[OVER]	GO:0004497	monooxygenase activity	MOLECULAR_FUNCTION	0.000714631	2.04369e-05	39	252	2561	36612
[OVER]	GO:0006694	steroid biosynthetic process	BIOLOGICAL_PROCESS	0.000756304	2.17158e-05	22	103	2578	36761
[OVER]	GO:0015078	proton transmembrane transporter activity	MOLECULAR_FUNCTION	0.000804683	2.32905e-05	25	128	2575	36736
[OVER]	GO:0019217	regulation of fatty acid metabolic process	BIOLOGICAL_PROCESS	0.000804683	2.32062e-05	5	2	2595	36862
[OVER]	GO:0009605	response to external stimulus	BIOLOGICAL_PROCESS	0.000814017	2.36546e-05	91	800	2509	36064
[OVER]	GO:0042592	homeostatic process	BIOLOGICAL_PROCESS	0.000847399	2.482e-05	38	245	2562	36619
[OVER]	GO:0009410	response to xenobiotic stimulus	BIOLOGICAL_PROCESS	0.000847399	2.48094e-05	16	59	2584	36805
[OVER]	GO:0034220	monoatomic ion transmembrane transport	BIOLOGICAL_PROCESS	0.000870986	2.56113e-05	56	424	2544	36440
[OVER]	GO:0051240	positive regulation of multicellular organismal process	BIOLOGICAL_PROCESS	0.000872155	2.57463e-05	9	17	2591	36847
[OVER]	GO:0015931	nucleobase-containing compound transport	BIOLOGICAL_PROCESS	0.000935666	2.7729e-05	23	113	2577	36751
[OVER]	GO:0042537	benzene-containing compound metabolic process	BIOLOGICAL_PROCESS	0.000992142	2.95171e-05	16	60	2584	36804
[OVER]	GO:0015031	protein transport	BIOLOGICAL_PROCESS	0.00102701	3.08984e-05	71	586	2529	36278
[OVER]	GO:0034599	cellular response to oxidative stress	BIOLOGICAL_PROCESS	0.00102701	3.08243e-05	12	34	2588	36830
[OVER]	GO:0006066	alcohol metabolic process	BIOLOGICAL_PROCESS	0.00102701	3.09096e-05	26	139	2574	36725
[OVER]	GO:0004175	endopeptidase activity	MOLECULAR_FUNCTION	0.00104317	3.16651e-05	54	407	2546	36457
[OVER]	GO:0034357	photosynthetic membrane	CELLULAR_COMPONENT	0.00104317	3.17569e-05	22	106	2578	36758
[OVER]	GO:0016829	lyase activity	MOLECULAR_FUNCTION	0.00104317	3.16651e-05	54	407	2546	36457
[OVER]	GO:0010876	lipid localization	BIOLOGICAL_PROCESS	0.00117579	3.593e-05	22	107	2578	36757
[OVER]	GO:0007165	signal transduction	BIOLOGICAL_PROCESS	0.00117654	3.60884e-05	122	1166	2478	35698
[OVER]	GO:0032991	protein-containing complex	CELLULAR_COMPONENT	0.001218	3.75006e-05	348	3977	2252	32887
[OVER]	GO:0009820	alkaloid metabolic process	BIOLOGICAL_PROCESS	0.00133826	4.13577e-05	16	62	2584	36802
[OVER]	GO:0016903	oxidoreductase activity, acting on the aldehyde or oxo group of donors	MOLECULAR_FUNCTION	0.00134489	4.17176e-05	15	55	2585	36809
[OVER]	GO:1901701	cellular response to oxygen-containing compound	BIOLOGICAL_PROCESS	0.00144095	4.48635e-05	40	272	2560	36592
[OVER]	GO:0006811	monoatomic ion transport	BIOLOGICAL_PROCESS	0.00144508	4.51586e-05	70	583	2530	36281
[OVER]	GO:0009535	chloroplast thylakoid membrane	CELLULAR_COMPONENT	0.00147122	4.63765e-05	17	70	2583	36794
[OVER]	GO:0019362	pyridine nucleotide metabolic process	BIOLOGICAL_PROCESS	0.00147122	4.64845e-05	21	101	2579	36763
[OVER]	GO:0055035	plastid thylakoid membrane	CELLULAR_COMPONENT	0.00147122	4.63765e-05	17	70	2583	36794
[OVER]	GO:2000026	regulation of multicellular organismal development	BIOLOGICAL_PROCESS	0.00166578	5.2824e-05	20	94	2580	36770
[OVER]	GO:0045543	gibberellin 2-beta-dioxygenase activity	MOLECULAR_FUNCTION	0.00166926	5.31268e-05	6	6	2594	36858
[OVER]	GO:0023052	signaling	BIOLOGICAL_PROCESS	0.00174415	5.57114e-05	122	1179	2478	35685
[OVER]	GO:0016874	ligase activity	MOLECULAR_FUNCTION	0.00177394	5.68675e-05	46	335	2554	36529
[OVER]	GO:0031984	organelle subcompartment	CELLULAR_COMPONENT	0.00179857	5.78644e-05	53	407	2547	36457
[OVER]	GO:0010035	response to inorganic substance	BIOLOGICAL_PROCESS	0.00182089	5.87926e-05	27	154	2573	36710
[OVER]	GO:0019866	organelle inner membrane	CELLULAR_COMPONENT	0.00182164	5.90269e-05	30	181	2570	36683
[OVER]	GO:0070727	cellular macromolecule localization	BIOLOGICAL_PROCESS	0.00190878	6.20706e-05	80	700	2520	36164
[OVER]	GO:0042214	terpene metabolic process	BIOLOGICAL_PROCESS	0.00193411	6.31172e-05	11	31	2589	36833
[OVER]	GO:0098754	detoxification	BIOLOGICAL_PROCESS	0.00196908	6.44856e-05	30	182	2570	36682
[OVER]	GO:0016830	carbon-carbon lyase activity	MOLECULAR_FUNCTION	0.00198086	6.50996e-05	22	112	2578	36752
[OVER]	GO:0020037	heme binding	MOLECULAR_FUNCTION	0.00208223	6.86714e-05	40	278	2560	36586
[OVER]	GO:0006740	NADPH regeneration	BIOLOGICAL_PROCESS	0.00208568	6.9747e-05	15	58	2585	36806
[OVER]	GO:0006805	xenobiotic metabolic process	BIOLOGICAL_PROCESS	0.00208568	6.9747e-05	15	58	2585	36806
[OVER]	GO:0016866	intramolecular transferase activity	MOLECULAR_FUNCTION	0.00208568	6.9747e-05	15	58	2585	36806
[OVER]	GO:0006098	pentose-phosphate shunt	BIOLOGICAL_PROCESS	0.00208568	6.9747e-05	15	58	2585	36806
[OVER]	GO:0008104	protein localization	BIOLOGICAL_PROCESS	0.00211556	7.09903e-05	79	692	2521	36172
[OVER]	GO:0072524	pyridine-containing compound metabolic process	BIOLOGICAL_PROCESS	0.00216154	7.29935e-05	22	113	2578	36751
[OVER]	GO:0051536	iron-sulfur cluster binding	MOLECULAR_FUNCTION	0.00216154	7.32812e-05	24	130	2576	36734
[OVER]	GO:0051540	metal cluster binding	MOLECULAR_FUNCTION	0.00216154	7.32812e-05	24	130	2576	36734
[OVER]	GO:0005576	extracellular region	CELLULAR_COMPONENT	0.0022558	7.67369e-05	60	486	2540	36378
[OVER]	GO:0006563	L-serine metabolic process	BIOLOGICAL_PROCESS	0.00228005	7.81523e-05	16	66	2584	36798
[OVER]	GO:0017171	serine hydrolase activity	MOLECULAR_FUNCTION	0.00228005	7.83506e-05	27	157	2573	36707
[OVER]	GO:0008236	serine-type peptidase activity	MOLECULAR_FUNCTION	0.00228005	7.83506e-05	27	157	2573	36707
[OVER]	GO:0016878	acid-thiol ligase activity	MOLECULAR_FUNCTION	0.00228227	7.869e-05	10	26	2590	36838
[OVER]	GO:0019748	secondary metabolic process	BIOLOGICAL_PROCESS	0.00230033	7.95779e-05	32	203	2568	36661
[OVER]	GO:0010498	proteasomal protein catabolic process	BIOLOGICAL_PROCESS	0.0023082	8.02679e-05	34	222	2566	36642
[OVER]	GO:0051641	cellular localization	BIOLOGICAL_PROCESS	0.0023082	8.03823e-05	101	945	2499	35919
[OVER]	GO:0009657	plastid organization	BIOLOGICAL_PROCESS	0.00233911	8.17287e-05	22	114	2578	36750
[OVER]	GO:0071466	cellular response to xenobiotic stimulus	BIOLOGICAL_PROCESS	0.00234477	8.21966e-05	15	59	2585	36805
[OVER]	GO:0009314	response to radiation	BIOLOGICAL_PROCESS	0.00242704	8.53607e-05	36	242	2564	36622
[OVER]	GO:0009124	nucleoside monophosphate biosynthetic process	BIOLOGICAL_PROCESS	0.0024647	8.69692e-05	18	82	2582	36782
[OVER]	GO:0015293	symporter activity	MOLECULAR_FUNCTION	0.0024844	8.79511e-05	19	90	2581	36774
[OVER]	GO:0070003	threonine-type peptidase activity	MOLECULAR_FUNCTION	0.00250585	8.89994e-05	7	11	2593	36853
[OVER]	GO:0006638	neutral lipid metabolic process	BIOLOGICAL_PROCESS	0.00254347	9.26818e-05	9	21	2591	36843
[OVER]	GO:0006639	acylglycerol metabolic process	BIOLOGICAL_PROCESS	0.00254347	9.26818e-05	9	21	2591	36843
[OVER]	GO:0005338	nucleotide-sugar transmembrane transporter activity	MOLECULAR_FUNCTION	0.00254347	9.26818e-05	9	21	2591	36843
[OVER]	GO:0042180	cellular ketone metabolic process	BIOLOGICAL_PROCESS	0.00254347	9.09506e-05	16	67	2584	36797
[OVER]	GO:0015075	monoatomic ion transmembrane transporter activity	MOLECULAR_FUNCTION	0.00254347	9.24509e-05	56	447	2544	36417
[OVER]	GO:0015780	nucleotide-sugar transmembrane transport	BIOLOGICAL_PROCESS	0.00254347	9.26818e-05	9	21	2591	36843
[OVER]	GO:0046942	carboxylic acid transport	BIOLOGICAL_PROCESS	0.00254347	9.13819e-05	22	115	2578	36749
[OVER]	GO:0015849	organic acid transport	BIOLOGICAL_PROCESS	0.00254347	9.13819e-05	22	115	2578	36749
[OVER]	GO:0003989	acetyl-CoA carboxylase activity	MOLECULAR_FUNCTION	0.00254815	9.31463e-05	6	7	2594	36857
[OVER]	GO:0015605	organophosphate ester transmembrane transporter activity	MOLECULAR_FUNCTION	0.0027678	0.000101494	10	27	2590	36837
[OVER]	GO:0044550	secondary metabolite biosynthetic process	BIOLOGICAL_PROCESS	0.00277986	0.000102257	25	142	2575	36722
[OVER]	GO:0016301	kinase activity	MOLECULAR_FUNCTION	0.00300044	0.000110717	161	1670	2439	35194
[OVER]	GO:0046496	nicotinamide nucleotide metabolic process	BIOLOGICAL_PROCESS	0.00305511	0.000113087	19	92	2581	36772
[OVER]	GO:0098660	inorganic ion transmembrane transport	BIOLOGICAL_PROCESS	0.00319818	0.000118752	49	378	2551	36486
[OVER]	GO:0005459	UDP-galactose transmembrane transporter activity	MOLECULAR_FUNCTION	0.00331062	0.000124454	5	4	2595	36860
[OVER]	GO:0051339	regulation of lyase activity	BIOLOGICAL_PROCESS	0.00331062	0.000124454	5	4	2595	36860
[OVER]	GO:0045761	regulation of adenylate cyclase activity	BIOLOGICAL_PROCESS	0.00331062	0.000124454	5	4	2595	36860
[OVER]	GO:0031279	regulation of cyclase activity	BIOLOGICAL_PROCESS	0.00331062	0.000124454	5	4	2595	36860
[OVER]	GO:0006739	NADP metabolic process	BIOLOGICAL_PROCESS	0.00337532	0.000127275	17	77	2583	36787
[OVER]	GO:0034654	nucleobase-containing compound biosynthetic process	BIOLOGICAL_PROCESS	0.00344675	0.000130366	238	2635	2362	34229
[OVER]	GO:0006560	proline metabolic process	BIOLOGICAL_PROCESS	0.00347678	0.000131903	15	62	2585	36802
[OVER]	GO:0098869	cellular oxidant detoxification	BIOLOGICAL_PROCESS	0.00351837	0.000133886	21	110	2579	36754
[OVER]	GO:0005987	sucrose catabolic process	BIOLOGICAL_PROCESS	0.00400792	0.000153902	6	8	2594	36856
[OVER]	GO:0051156	glucose 6-phosphate metabolic process	BIOLOGICAL_PROCESS	0.00400792	0.000153461	15	63	2585	36801
[OVER]	GO:0046912	acyltransferase activity, acyl groups converted into alkyl on transfer	MOLECULAR_FUNCTION	0.00400792	0.000153902	6	8	2594	36856
[OVER]	GO:0043170	macromolecule metabolic process	BIOLOGICAL_PROCESS	0.004084	0.000157294	707	8849	1893	28015
[OVER]	GO:0009416	response to light stimulus	BIOLOGICAL_PROCESS	0.00409173	0.000158064	34	231	2566	36633
[OVER]	GO:0022890	inorganic cation transmembrane transporter activity	MOLECULAR_FUNCTION	0.00409785	0.000158773	43	321	2557	36543
[OVER]	GO:0009628	response to abiotic stimulus	BIOLOGICAL_PROCESS	0.00414049	0.000160902	71	622	2529	36242
[OVER]	GO:0009123	nucleoside monophosphate metabolic process	BIOLOGICAL_PROCESS	0.00449313	0.000175642	20	104	2580	36760
[OVER]	GO:0008514	organic anion transmembrane transporter activity	MOLECULAR_FUNCTION	0.00449313	0.000175642	20	104	2580	36760
[OVER]	GO:0098662	inorganic cation transmembrane transport	BIOLOGICAL_PROCESS	0.00457087	0.000179208	43	323	2557	36541
[OVER]	GO:0007275	multicellular organism development	BIOLOGICAL_PROCESS	0.00467736	0.000183923	90	841	2510	36023
[OVER]	GO:0008289	lipid binding	MOLECULAR_FUNCTION	0.00473612	0.00018678	36	253	2564	36611
[OVER]	GO:0048580	regulation of post-embryonic development	BIOLOGICAL_PROCESS	0.004786	0.000189299	17	80	2583	36784
[OVER]	GO:0009636	response to toxic substance	BIOLOGICAL_PROCESS	0.00480161	0.00019047	30	195	2570	36669
[OVER]	GO:0006641	triglyceride metabolic process	BIOLOGICAL_PROCESS	0.00481955	0.000192849	7	13	2593	36851
[OVER]	GO:0009240	isopentenyl diphosphate biosynthetic process	BIOLOGICAL_PROCESS	0.00481955	0.000192849	7	13	2593	36851
[OVER]	GO:0046490	isopentenyl diphosphate metabolic process	BIOLOGICAL_PROCESS	0.00481955	0.000192849	7	13	2593	36851
[OVER]	GO:0006812	monoatomic cation transport	BIOLOGICAL_PROCESS	0.00490288	0.000196748	55	451	2545	36413
[OVER]	GO:0006869	lipid transport	BIOLOGICAL_PROCESS	0.00510546	0.000205467	19	97	2581	36767
[OVER]	GO:0046906	tetrapyrrole binding	MOLECULAR_FUNCTION	0.00522173	0.000210748	40	295	2560	36569
[OVER]	GO:0044265	obsolete cellular macromolecule catabolic process	BIOLOGICAL_PROCESS	0.00528669	0.000213979	36	255	2564	36609
[OVER]	GO:0010243	response to organonitrogen compound	BIOLOGICAL_PROCESS	0.00530029	0.000215141	17	81	2583	36783
[OVER]	GO:0050661	NADP binding	MOLECULAR_FUNCTION	0.00547871	0.000223015	14	58	2586	36806
[OVER]	GO:0048582	positive regulation of post-embryonic development	BIOLOGICAL_PROCESS	0.00565378	0.000235357	5	5	2595	36859
[OVER]	GO:0004124	cysteine synthase activity	MOLECULAR_FUNCTION	0.00565378	0.000235357	5	5	2595	36859
[OVER]	GO:0019773	proteasome core complex, alpha-subunit complex	CELLULAR_COMPONENT	0.00565378	0.000235357	5	5	2595	36859
[OVER]	GO:0000302	response to reactive oxygen species	BIOLOGICAL_PROCESS	0.00565378	0.00023529	13	51	2587	36813
[OVER]	GO:0009333	cysteine synthase complex	CELLULAR_COMPONENT	0.00565378	0.000235357	5	5	2595	36859
[OVER]	GO:0072334	UDP-galactose transmembrane transport	BIOLOGICAL_PROCESS	0.00565378	0.000235357	5	5	2595	36859
[OVER]	GO:0010178	IAA-amino acid conjugate hydrolase activity	MOLECULAR_FUNCTION	0.00565378	0.000235357	5	5	2595	36859
[OVER]	GO:0010179	IAA-Ala conjugate hydrolase activity	MOLECULAR_FUNCTION	0.00565378	0.000235357	5	5	2595	36859
[OVER]	GO:0050832	defense response to fungus	BIOLOGICAL_PROCESS	0.00572313	0.000244183	20	107	2580	36757
[OVER]	GO:0016421	CoA carboxylase activity	MOLECULAR_FUNCTION	0.00572313	0.000242197	6	9	2594	36855
[OVER]	GO:0009313	oligosaccharide catabolic process	BIOLOGICAL_PROCESS	0.00572313	0.000242197	6	9	2594	36855
[OVER]	GO:0046352	disaccharide catabolic process	BIOLOGICAL_PROCESS	0.00572313	0.000242197	6	9	2594	36855
[OVER]	GO:0009156	ribonucleoside monophosphate biosynthetic process	BIOLOGICAL_PROCESS	0.00572313	0.000243968	16	74	2584	36790
[OVER]	GO:0016885	ligase activity, forming carbon-carbon bonds	MOLECULAR_FUNCTION	0.00572313	0.000242197	6	9	2594	36855
[OVER]	GO:0051604	protein maturation	BIOLOGICAL_PROCESS	0.00572313	0.000243999	17	82	2583	36782
[OVER]	GO:0006012	galactose metabolic process	BIOLOGICAL_PROCESS	0.00572313	0.000243968	16	74	2584	36790
[OVER]	GO:0062197	cellular response to chemical stress	BIOLOGICAL_PROCESS	0.00572313	0.000239367	12	44	2588	36820
[OVER]	GO:0006635	fatty acid beta-oxidation	BIOLOGICAL_PROCESS	0.00583735	0.000250819	8	19	2592	36845
[OVER]	GO:0043604	amide biosynthetic process	BIOLOGICAL_PROCESS	0.00583735	0.000251076	87	815	2513	36049
[OVER]	GO:0019395	fatty acid oxidation	BIOLOGICAL_PROCESS	0.00583735	0.000250819	8	19	2592	36845
[OVER]	GO:0019935	cyclic-nucleotide-mediated signaling	BIOLOGICAL_PROCESS	0.00583807	0.000253127	4	2	2596	36862
[OVER]	GO:0019933	cAMP-mediated signaling	BIOLOGICAL_PROCESS	0.00583807	0.000253127	4	2	2596	36862
[OVER]	GO:0004335	galactokinase activity	MOLECULAR_FUNCTION	0.00583807	0.000253127	4	2	2596	36862
[OVER]	GO:0033993	response to lipid	BIOLOGICAL_PROCESS	0.00590757	0.000256821	39	288	2561	36576
[OVER]	GO:0098655	monoatomic cation transmembrane transport	BIOLOGICAL_PROCESS	0.00592127	0.0002581	45	350	2555	36514
[OVER]	GO:0016887	ATP hydrolysis activity	MOLECULAR_FUNCTION	0.00604758	0.000264303	48	382	2552	36482
[OVER]	GO:0016166	phytoene dehydrogenase activity	MOLECULAR_FUNCTION	0.00648368	0.000285659	3	0	2597	36864
[OVER]	GO:0097237	cellular response to toxic substance	BIOLOGICAL_PROCESS	0.00648368	0.000286353	22	126	2578	36738
[OVER]	GO:1990748	cellular detoxification	BIOLOGICAL_PROCESS	0.00648368	0.000286353	22	126	2578	36738
[OVER]	GO:0015315	organophosphate:inorganic phosphate antiporter activity	MOLECULAR_FUNCTION	0.00648368	0.000285659	3	0	2597	36864
[OVER]	GO:0019725	cellular homeostasis	BIOLOGICAL_PROCESS	0.00650033	0.000288071	23	135	2577	36729
[OVER]	GO:0008324	monoatomic cation transmembrane transporter activity	MOLECULAR_FUNCTION	0.00650033	0.000288587	45	352	2555	36512
[OVER]	GO:1901606	alpha-amino acid catabolic process	BIOLOGICAL_PROCESS	0.00698379	0.000310856	21	118	2579	36746
[OVER]	GO:0006081	cellular aldehyde metabolic process	BIOLOGICAL_PROCESS	0.00699001	0.000311939	17	84	2583	36780
[OVER]	GO:0050660	flavin adenine dinucleotide binding	MOLECULAR_FUNCTION	0.00774529	0.000346537	23	137	2577	36727
[OVER]	GO:0071840	cellular component organization or biogenesis	BIOLOGICAL_PROCESS	0.00794456	0.000356369	217	2418	2383	34446
[OVER]	GO:0016791	phosphatase activity	MOLECULAR_FUNCTION	0.00799235	0.000359435	45	356	2555	36508
[OVER]	GO:0046486	glycerolipid metabolic process	BIOLOGICAL_PROCESS	0.00802319	0.000361747	36	263	2564	36601
[OVER]	GO:0004332	fructose-bisphosphate aldolase activity	MOLECULAR_FUNCTION	0.00809526	0.00036593	6	10	2594	36854
[OVER]	GO:0140657	ATP-dependent activity	MOLECULAR_FUNCTION	0.00824118	0.000373476	85	803	2515	36061
[OVER]	GO:1901360	organic cyclic compound metabolic process	BIOLOGICAL_PROCESS	0.00866585	0.000393721	477	5821	2123	31043
[OVER]	GO:1901010	(S)-reticuline metabolic process	BIOLOGICAL_PROCESS	0.00871554	0.000408038	5	6	2595	36858
[OVER]	GO:1901012	(S)-reticuline biosynthetic process	BIOLOGICAL_PROCESS	0.00871554	0.000408038	5	6	2595	36858
[OVER]	GO:0050593	N-methylcoclaurine 3'-monooxygenase activity	MOLECULAR_FUNCTION	0.00871554	0.000408038	5	6	2595	36858
[OVER]	GO:0000305	response to oxygen radical	BIOLOGICAL_PROCESS	0.00871554	0.000408038	5	6	2595	36858
[OVER]	GO:0000303	response to superoxide	BIOLOGICAL_PROCESS	0.00871554	0.000408038	5	6	2595	36858
[OVER]	GO:0004252	serine-type endopeptidase activity	MOLECULAR_FUNCTION	0.00871554	0.000398426	19	103	2581	36761
[OVER]	GO:0004298	threonine-type endopeptidase activity	MOLECULAR_FUNCTION	0.00871554	0.000408038	5	6	2595	36858
[OVER]	GO:0009708	benzyl isoquinoline alkaloid biosynthetic process	BIOLOGICAL_PROCESS	0.00871554	0.000408038	5	6	2595	36858
[OVER]	GO:0071450	cellular response to oxygen radical	BIOLOGICAL_PROCESS	0.00871554	0.000408038	5	6	2595	36858
[OVER]	GO:0071451	cellular response to superoxide	BIOLOGICAL_PROCESS	0.00871554	0.000408038	5	6	2595	36858
[OVER]	GO:0046445	benzyl isoquinoline alkaloid metabolic process	BIOLOGICAL_PROCESS	0.00871554	0.000408038	5	6	2595	36858
[OVER]	GO:0019430	removal of superoxide radicals	BIOLOGICAL_PROCESS	0.00871554	0.000408038	5	6	2595	36858
[OVER]	GO:0042578	phosphoric ester hydrolase activity	MOLECULAR_FUNCTION	0.00878573	0.000412338	50	412	2550	36452
[OVER]	GO:0031224	obsolete intrinsic component of membrane	CELLULAR_COMPONENT	0.00937315	0.000440988	31	216	2569	36648
[OVER]	GO:0006778	porphyrin-containing compound metabolic process	BIOLOGICAL_PROCESS	0.00942207	0.000444376	17	87	2583	36777
[OVER]	GO:0015976	carbon utilization	BIOLOGICAL_PROCESS	0.00971731	0.000459421	16	79	2584	36785
[OVER]	GO:0120254	olefinic compound metabolic process	BIOLOGICAL_PROCESS	0.00982785	0.00046578	15	71	2585	36793
[OVER]	GO:0140359	ABC-type transporter activity	MOLECULAR_FUNCTION	0.0110689	0.000525876	18	97	2582	36767
[OVER]	GO:0006525	arginine metabolic process	BIOLOGICAL_PROCESS	0.0111078	0.000529003	15	72	2585	36792
[OVER]	GO:0046246	terpene biosynthetic process	BIOLOGICAL_PROCESS	0.0111871	0.00053407	6	11	2594	36853
[OVER]	GO:0008654	phospholipid biosynthetic process	BIOLOGICAL_PROCESS	0.0112913	0.000540348	23	142	2577	36722
[OVER]	GO:0033013	tetrapyrrole metabolic process	BIOLOGICAL_PROCESS	0.0115288	0.000557425	17	89	2583	36775
[OVER]	GO:0034312	diol biosynthetic process	BIOLOGICAL_PROCESS	0.0115288	0.000559687	4	3	2596	36861
[OVER]	GO:0034311	diol metabolic process	BIOLOGICAL_PROCESS	0.0115288	0.000559687	4	3	2596	36861
[OVER]	GO:0004784	superoxide dismutase activity	MOLECULAR_FUNCTION	0.0115288	0.000559687	4	3	2596	36861
[OVER]	GO:0016721	oxidoreductase activity, acting on superoxide radicals as acceptor	MOLECULAR_FUNCTION	0.0115288	0.000559687	4	3	2596	36861
[OVER]	GO:0008970	phospholipase A1 activity	MOLECULAR_FUNCTION	0.0115288	0.000559687	4	3	2596	36861
[OVER]	GO:0051213	dioxygenase activity	MOLECULAR_FUNCTION	0.0117676	0.000572641	24	152	2576	36712
[OVER]	GO:0009161	ribonucleoside monophosphate metabolic process	BIOLOGICAL_PROCESS	0.0119523	0.000583006	16	81	2584	36783
[OVER]	GO:0046907	intracellular transport	BIOLOGICAL_PROCESS	0.0120545	0.000589379	68	620	2532	36244
[OVER]	GO:0015748	organophosphate ester transport	BIOLOGICAL_PROCESS	0.0122307	0.000599405	15	73	2585	36791
[OVER]	GO:0006779	porphyrin-containing compound biosynthetic process	BIOLOGICAL_PROCESS	0.0122673	0.000602613	14	65	2586	36799
[OVER]	GO:0009317	acetyl-CoA carboxylase complex	CELLULAR_COMPONENT	0.0134041	0.000661547	5	7	2595	36857
[OVER]	GO:0071941	nitrogen cycle metabolic process	BIOLOGICAL_PROCESS	0.0134041	0.000661547	5	7	2595	36857
[OVER]	GO:0004722	protein serine/threonine phosphatase activity	MOLECULAR_FUNCTION	0.0134242	0.000664089	19	108	2581	36756
[OVER]	GO:0009063	amino acid catabolic process	BIOLOGICAL_PROCESS	0.013495	0.000669149	20	117	2580	36747
[OVER]	GO:0006099	tricarboxylic acid cycle	BIOLOGICAL_PROCESS	0.0138182	0.000686766	14	66	2586	36798
[OVER]	GO:1990204	oxidoreductase complex	CELLULAR_COMPONENT	0.0139379	0.000694325	17	91	2583	36773
[OVER]	GO:0008300	isoprenoid catabolic process	BIOLOGICAL_PROCESS	0.0140911	0.000703581	8	23	2592	36841
[OVER]	GO:0098542	defense response to other organism	BIOLOGICAL_PROCESS	0.0148725	0.000746027	45	370	2555	36494
[OVER]	GO:0004222	metalloendopeptidase activity	MOLECULAR_FUNCTION	0.0148725	0.000745701	12	51	2588	36813
[OVER]	GO:0015866	ADP transport	BIOLOGICAL_PROCESS	0.0150488	0.000756606	6	12	2594	36852
[OVER]	GO:0033014	tetrapyrrole biosynthetic process	BIOLOGICAL_PROCESS	0.0154915	0.00078065	14	67	2586	36797
[OVER]	GO:0005764	lysosome	CELLULAR_COMPONENT	0.0158365	0.000799859	11	44	2589	36820
[OVER]	GO:0006573	valine metabolic process	BIOLOGICAL_PROCESS	0.0162215	0.000821174	16	84	2584	36780
[OVER]	GO:0016405	CoA-ligase activity	MOLECULAR_FUNCTION	0.0162605	0.000825025	10	37	2590	36827
[OVER]	GO:0016310	phosphorylation	BIOLOGICAL_PROCESS	0.016285	0.000828149	146	1566	2454	35298
[OVER]	GO:0031300	obsolete intrinsic component of organelle membrane	CELLULAR_COMPONENT	0.0174008	0.000888903	13	60	2587	36804
[OVER]	GO:0031301	obsolete integral component of organelle membrane	CELLULAR_COMPONENT	0.0174008	0.000888903	13	60	2587	36804
[OVER]	GO:0005835	fatty acid synthase complex	CELLULAR_COMPONENT	0.0174519	0.000893524	7	18	2593	36846
[OVER]	GO:0032501	multicellular organismal process	BIOLOGICAL_PROCESS	0.0177718	0.000911953	96	960	2504	35904
[OVER]	GO:0046487	glyoxylate metabolic process	BIOLOGICAL_PROCESS	0.0182164	0.000936868	11	45	2589	36819
[OVER]	GO:0009809	lignin biosynthetic process	BIOLOGICAL_PROCESS	0.018769	0.000973946	9	31	2591	36833
[OVER]	GO:0009821	alkaloid biosynthetic process	BIOLOGICAL_PROCESS	0.018769	0.000973946	9	31	2591	36833
[OVER]	GO:0019200	carbohydrate kinase activity	MOLECULAR_FUNCTION	0.018769	0.000973946	9	31	2591	36833
[OVER]	GO:1901702	salt transmembrane transporter activity	MOLECULAR_FUNCTION	0.018769	0.000968994	32	238	2568	36626
[OVER]	GO:0009991	response to extracellular stimulus	BIOLOGICAL_PROCESS	0.0189366	0.000984824	27	188	2573	36676
[OVER]	GO:0016485	protein processing	BIOLOGICAL_PROCESS	0.0191164	0.00099638	12	53	2588	36811
[OVER]	GO:0005347	ATP transmembrane transporter activity	MOLECULAR_FUNCTION	0.0191266	0.00104447	6	13	2594	36851
[OVER]	GO:0005346	purine ribonucleotide transmembrane transporter activity	MOLECULAR_FUNCTION	0.0191266	0.00104447	6	13	2594	36851
[OVER]	GO:0048564	photosystem I assembly	BIOLOGICAL_PROCESS	0.0191266	0.00106087	4	4	2596	36860
[OVER]	GO:0012506	vesicle membrane	CELLULAR_COMPONENT	0.0191266	0.001047	23	150	2577	36714
[OVER]	GO:0000295	adenine nucleotide transmembrane transporter activity	MOLECULAR_FUNCTION	0.0191266	0.00104447	6	13	2594	36851
[OVER]	GO:0043473	pigmentation	BIOLOGICAL_PROCESS	0.0191266	0.00106087	4	4	2596	36860
[OVER]	GO:0043476	pigment accumulation	BIOLOGICAL_PROCESS	0.0191266	0.00106087	4	4	2596	36860
[OVER]	GO:0015114	phosphate ion transmembrane transporter activity	MOLECULAR_FUNCTION	0.0191266	0.00106087	4	4	2596	36860
[OVER]	GO:0015140	malate transmembrane transporter activity	MOLECULAR_FUNCTION	0.0191266	0.0010168	5	8	2595	36856
[OVER]	GO:0033076	isoquinoline alkaloid metabolic process	BIOLOGICAL_PROCESS	0.0191266	0.00104447	6	13	2594	36851
[OVER]	GO:0033075	isoquinoline alkaloid biosynthetic process	BIOLOGICAL_PROCESS	0.0191266	0.00104447	6	13	2594	36851
[OVER]	GO:0015217	ADP transmembrane transporter activity	MOLECULAR_FUNCTION	0.0191266	0.00104447	6	13	2594	36851
[OVER]	GO:0010027	thylakoid membrane organization	BIOLOGICAL_PROCESS	0.0191266	0.00104447	6	13	2594	36851
[OVER]	GO:0006979	response to oxidative stress	BIOLOGICAL_PROCESS	0.0191266	0.00103074	32	239	2568	36625
[OVER]	GO:0030659	cytoplasmic vesicle membrane	CELLULAR_COMPONENT	0.0191266	0.001047	23	150	2577	36714
[OVER]	GO:0048731	system development	BIOLOGICAL_PROCESS	0.0191266	0.00103584	70	658	2530	36206
[OVER]	GO:0034614	cellular response to reactive oxygen species	BIOLOGICAL_PROCESS	0.0191266	0.00104447	6	13	2594	36851
[OVER]	GO:0019153	protein-disulfide reductase (glutathione) activity	MOLECULAR_FUNCTION	0.0191266	0.00106087	4	4	2596	36860
[OVER]	GO:0016668	oxidoreductase activity, acting on a sulfur group of donors, NAD(P) as acceptor	MOLECULAR_FUNCTION	0.0191266	0.00104447	6	13	2594	36851
[OVER]	GO:0071423	malate transmembrane transport	BIOLOGICAL_PROCESS	0.0191266	0.0010168	5	8	2595	36856
[OVER]	GO:0016763	pentosyltransferase activity	MOLECULAR_FUNCTION	0.0191266	0.00101425	13	61	2587	36803
[OVER]	GO:0008215	spermine metabolic process	BIOLOGICAL_PROCESS	0.0191266	0.00106087	4	4	2596	36860
[OVER]	GO:0016717	oxidoreductase activity, acting on paired donors, with oxidation of a pair of donors resulting in the reduction of molecular oxygen to two molecules of water	MOLECULAR_FUNCTION	0.0191266	0.00104447	6	13	2594	36851
[OVER]	GO:0043161	proteasome-mediated ubiquitin-dependent protein catabolic process	BIOLOGICAL_PROCESS	0.0191266	0.00106006	29	209	2571	36655
[OVER]	GO:0006000	fructose metabolic process	BIOLOGICAL_PROCESS	0.0191266	0.00101425	13	61	2587	36803
[OVER]	GO:0051503	adenine nucleotide transport	BIOLOGICAL_PROCESS	0.0191266	0.00104447	6	13	2594	36851
[OVER]	GO:0015868	purine ribonucleotide transport	BIOLOGICAL_PROCESS	0.0191266	0.00104447	6	13	2594	36851
[OVER]	GO:0015867	ATP transport	BIOLOGICAL_PROCESS	0.0191266	0.00104447	6	13	2594	36851
[OVER]	GO:0015850	organic hydroxy compound transport	BIOLOGICAL_PROCESS	0.0191266	0.0010168	5	8	2595	36856
[OVER]	GO:0042794	plastid rRNA transcription	BIOLOGICAL_PROCESS	0.0193426	0.00108624	3	1	2597	36863
[OVER]	GO:1905156	negative regulation of photosynthesis	BIOLOGICAL_PROCESS	0.0193426	0.00108624	3	1	2597	36863
[OVER]	GO:0006952	defense response	BIOLOGICAL_PROCESS	0.0193426	0.001078	66	613	2534	36251
[OVER]	GO:0043949	regulation of cAMP-mediated signaling	BIOLOGICAL_PROCESS	0.0193426	0.00108624	3	1	2597	36863
[OVER]	GO:0043953	protein transport by the Tat complex	BIOLOGICAL_PROCESS	0.0193426	0.00108624	3	1	2597	36863
[OVER]	GO:0003925	G protein activity	MOLECULAR_FUNCTION	0.0193426	0.00108624	3	1	2597	36863
[OVER]	GO:0016209	antioxidant activity	MOLECULAR_FUNCTION	0.0193491	0.00108883	22	141	2578	36723
[OVER]	GO:0016226	iron-sulfur cluster assembly	BIOLOGICAL_PROCESS	0.0194786	0.00110061	8	25	2592	36839
[OVER]	GO:0031163	metallo-sulfur cluster assembly	BIOLOGICAL_PROCESS	0.0194786	0.00110061	8	25	2592	36839
[OVER]	GO:0051094	positive regulation of developmental process	BIOLOGICAL_PROCESS	0.0203411	0.00115372	7	19	2593	36845
[OVER]	GO:0016709	oxidoreductase activity, acting on paired donors, with incorporation or reduction of molecular oxygen, NAD(P)H as one donor, and incorporation of one atom of oxygen	MOLECULAR_FUNCTION	0.0203411	0.00115404	13	62	2587	36802
[OVER]	GO:0016043	cellular component organization	BIOLOGICAL_PROCESS	0.021677	0.00123233	168	1859	2432	35005
[OVER]	GO:0009066	aspartate family amino acid metabolic process	BIOLOGICAL_PROCESS	0.022397	0.00127584	30	222	2570	36642
[OVER]	GO:0016772	transferase activity, transferring phosphorus-containing groups	MOLECULAR_FUNCTION	0.0224538	0.00128167	185	2076	2415	34788
[OVER]	GO:0008643	carbohydrate transport	BIOLOGICAL_PROCESS	0.0225519	0.00128987	17	97	2583	36767
[OVER]	GO:0015994	chlorophyll metabolic process	BIOLOGICAL_PROCESS	0.0228493	0.00130952	13	63	2587	36801
[OVER]	GO:0005794	Golgi apparatus	CELLULAR_COMPONENT	0.0229402	0.00131737	67	630	2533	36234
[OVER]	GO:0016773	phosphotransferase activity, alcohol group as acceptor	MOLECULAR_FUNCTION	0.0230435	0.00132596	125	1326	2475	35538
[OVER]	GO:0042178	xenobiotic catabolic process	BIOLOGICAL_PROCESS	0.0232569	0.00135701	8	26	2592	36838
[OVER]	GO:0005838	proteasome regulatory particle	CELLULAR_COMPONENT	0.0232569	0.00135701	8	26	2592	36838
[OVER]	GO:0022624	proteasome accessory complex	CELLULAR_COMPONENT	0.0232569	0.00135701	8	26	2592	36838
[OVER]	GO:0009811	stilbene biosynthetic process	BIOLOGICAL_PROCESS	0.0232569	0.00135701	8	26	2592	36838
[OVER]	GO:0009810	stilbene metabolic process	BIOLOGICAL_PROCESS	0.0232569	0.00135701	8	26	2592	36838
[OVER]	GO:0034976	response to endoplasmic reticulum stress	BIOLOGICAL_PROCESS	0.0232569	0.00135255	15	80	2585	36784
[OVER]	GO:0006020	inositol metabolic process	BIOLOGICAL_PROCESS	0.0232569	0.00135701	8	26	2592	36838
[OVER]	GO:0006536	glutamate metabolic process	BIOLOGICAL_PROCESS	0.0233778	0.00136676	10	40	2590	36824
[OVER]	GO:0005982	starch metabolic process	BIOLOGICAL_PROCESS	0.0235584	0.00138004	42	350	2558	36514
[OVER]	GO:0016747	acyltransferase activity, transferring groups other than amino-acyl groups	MOLECULAR_FUNCTION	0.0235791	0.00138397	38	307	2562	36557
[OVER]	GO:0052646	alditol phosphate metabolic process	BIOLOGICAL_PROCESS	0.0239662	0.00140945	6	14	2594	36850
[OVER]	GO:0016207	4-coumarate-CoA ligase activity	MOLECULAR_FUNCTION	0.0248451	0.00146974	7	20	2593	36844
[OVER]	GO:0004312	fatty acid synthase activity	MOLECULAR_FUNCTION	0.0248451	0.00146974	7	20	2593	36844
[OVER]	GO:0003924	GTPase activity	MOLECULAR_FUNCTION	0.0248451	0.00146412	29	214	2571	36650
[OVER]	GO:0009620	response to fungus	BIOLOGICAL_PROCESS	0.0250516	0.00148484	27	194	2573	36670
[OVER]	GO:0010109	regulation of photosynthesis	BIOLOGICAL_PROCESS	0.025194	0.00149618	5	9	2595	36855
[OVER]	GO:0006549	isoleucine metabolic process	BIOLOGICAL_PROCESS	0.0260666	0.00155101	16	90	2584	36774
[OVER]	GO:0009081	branched-chain amino acid metabolic process	BIOLOGICAL_PROCESS	0.0262716	0.00156624	17	99	2583	36765
[OVER]	GO:0009889	regulation of biosynthetic process	BIOLOGICAL_PROCESS	0.0263669	0.00157496	200	2278	2400	34586
[OVER]	GO:0009099	valine biosynthetic process	BIOLOGICAL_PROCESS	0.0267535	0.00160114	10	41	2590	36823
[OVER]	GO:0036211	protein modification process	BIOLOGICAL_PROCESS	0.0268039	0.00160725	212	2433	2388	34431
[OVER]	GO:0019001	guanyl nucleotide binding	MOLECULAR_FUNCTION	0.02687	0.0016143	35	278	2565	36586
[OVER]	GO:0009725	response to hormone	BIOLOGICAL_PROCESS	0.0271496	0.00163424	70	671	2530	36193
[OVER]	GO:0031667	response to nutrient levels	BIOLOGICAL_PROCESS	0.02814	0.00169709	25	176	2575	36688
[OVER]	GO:0000323	lytic vacuole	CELLULAR_COMPONENT	0.0282913	0.00170948	12	57	2588	36807
[OVER]	GO:1902600	proton transmembrane transport	BIOLOGICAL_PROCESS	0.0288579	0.00174705	22	147	2578	36717
[OVER]	GO:0009719	response to endogenous stimulus	BIOLOGICAL_PROCESS	0.0291293	0.00176684	71	685	2529	36179
[OVER]	GO:0006538	glutamate catabolic process	BIOLOGICAL_PROCESS	0.0296718	0.00181001	4	5	2596	36859
[OVER]	GO:0015205	nucleobase transmembrane transporter activity	MOLECULAR_FUNCTION	0.0296718	0.00181001	4	5	2596	36859
[OVER]	GO:0004311	farnesyltranstransferase activity	MOLECULAR_FUNCTION	0.0296718	0.00181001	4	5	2596	36859
[OVER]	GO:0009112	nucleobase metabolic process	BIOLOGICAL_PROCESS	0.0297437	0.00181782	26	187	2574	36677
[OVER]	GO:0004659	prenyltransferase activity	MOLECULAR_FUNCTION	0.0302022	0.00184933	7	21	2593	36843
[OVER]	GO:0005759	mitochondrial matrix	CELLULAR_COMPONENT	0.0303308	0.0018607	15	83	2585	36781
[OVER]	GO:0030133	transport vesicle	CELLULAR_COMPONENT	0.0303769	0.00186703	10	42	2590	36822
[OVER]	GO:0006013	mannose metabolic process	BIOLOGICAL_PROCESS	0.030592	0.00188378	13	66	2587	36798
[OVER]	GO:1902074	response to salt	BIOLOGICAL_PROCESS	0.0306501	0.00189089	17	101	2583	36763
[OVER]	GO:0005774	vacuolar membrane	CELLULAR_COMPONENT	0.0308774	0.00191203	20	129	2580	36735
[OVER]	GO:0016810	hydrolase activity, acting on carbon-nitrogen (but not peptide) bonds	MOLECULAR_FUNCTION	0.0308774	0.00191203	20	129	2580	36735
[OVER]	GO:0015995	chlorophyll biosynthetic process	BIOLOGICAL_PROCESS	0.0324141	0.00201093	8	28	2592	36836
[OVER]	GO:0043086	negative regulation of catalytic activity	BIOLOGICAL_PROCESS	0.0327736	0.00203701	18	111	2582	36753
[OVER]	GO:2000142	regulation of DNA-templated transcription initiation	BIOLOGICAL_PROCESS	0.0340336	0.00212318	5	10	2595	36854
[OVER]	GO:0006535	cysteine biosynthetic process from serine	BIOLOGICAL_PROCESS	0.0340336	0.00212318	5	10	2595	36854
[OVER]	GO:0016831	carboxy-lyase activity	MOLECULAR_FUNCTION	0.0351804	0.00219877	12	59	2588	36805
[OVER]	GO:0009791	post-embryonic development	BIOLOGICAL_PROCESS	0.0365089	0.00228602	50	450	2550	36414
[OVER]	GO:0016860	intramolecular oxidoreductase activity	MOLECULAR_FUNCTION	0.0373809	0.00234492	9	36	2591	36828
[OVER]	GO:0015103	inorganic anion transmembrane transporter activity	MOLECULAR_FUNCTION	0.0377324	0.00237133	13	68	2587	36796
[OVER]	GO:0006515	protein quality control for misfolded or incompletely synthesized proteins	BIOLOGICAL_PROCESS	0.0378373	0.00242155	6	16	2594	36848
[OVER]	GO:1901661	quinone metabolic process	BIOLOGICAL_PROCESS	0.0378373	0.00241948	8	29	2592	36835
[OVER]	GO:1901663	quinone biosynthetic process	BIOLOGICAL_PROCESS	0.0378373	0.00241948	8	29	2592	36835
[OVER]	GO:0072530	purine-containing compound transmembrane transport	BIOLOGICAL_PROCESS	0.0378373	0.00242155	6	16	2594	36848
[OVER]	GO:0015216	purine nucleotide transmembrane transporter activity	MOLECULAR_FUNCTION	0.0378373	0.00242155	6	16	2594	36848
[OVER]	GO:0015215	nucleotide transmembrane transporter activity	MOLECULAR_FUNCTION	0.0378373	0.00242155	6	16	2594	36848
[OVER]	GO:0010167	response to nitrate	BIOLOGICAL_PROCESS	0.0378373	0.00242155	6	16	2594	36848
[OVER]	GO:0009668	plastid membrane organization	BIOLOGICAL_PROCESS	0.0378373	0.00242155	6	16	2594	36848
[OVER]	GO:0015743	malate transport	BIOLOGICAL_PROCESS	0.0378373	0.00242155	6	16	2594	36848
[OVER]	GO:0015865	purine nucleotide transport	BIOLOGICAL_PROCESS	0.0378373	0.00242155	6	16	2594	36848
[OVER]	GO:0004857	enzyme inhibitor activity	MOLECULAR_FUNCTION	0.0378588	0.00242729	20	132	2580	36732
[OVER]	GO:0016627	oxidoreductase activity, acting on the CH-CH group of donors	MOLECULAR_FUNCTION	0.038514	0.00247374	14	77	2586	36787
[OVER]	GO:0031326	regulation of cellular biosynthetic process	BIOLOGICAL_PROCESS	0.0388733	0.0025013	197	2265	2403	34599
[OVER]	GO:0006551	leucine metabolic process	BIOLOGICAL_PROCESS	0.0390043	0.00251873	15	86	2585	36778
[OVER]	GO:0072593	reactive oxygen species metabolic process	BIOLOGICAL_PROCESS	0.0390043	0.00251873	15	86	2585	36778
[OVER]	GO:0006729	tetrahydrobiopterin biosynthetic process	BIOLOGICAL_PROCESS	0.039352	0.00258202	3	2	2597	36862
[OVER]	GO:0140615	ATP-dependent citrate lyase complex	CELLULAR_COMPONENT	0.039352	0.00258202	3	2	2597	36862
[OVER]	GO:0043446	cellular alkane metabolic process	BIOLOGICAL_PROCESS	0.039352	0.00258202	3	2	2597	36862
[OVER]	GO:0008028	monocarboxylic acid transmembrane transporter activity	MOLECULAR_FUNCTION	0.039352	0.00258202	3	2	2597	36862
[OVER]	GO:0046146	tetrahydrobiopterin metabolic process	BIOLOGICAL_PROCESS	0.039352	0.00258202	3	2	2597	36862
[OVER]	GO:0004869	cysteine-type endopeptidase inhibitor activity	MOLECULAR_FUNCTION	0.039352	0.00258202	3	2	2597	36862
[OVER]	GO:0045793	positive regulation of cell size	BIOLOGICAL_PROCESS	0.039352	0.00258202	3	2	2597	36862
[OVER]	GO:0015947	methane metabolic process	BIOLOGICAL_PROCESS	0.039352	0.00258202	3	2	2597	36862
[OVER]	GO:0055075	potassium ion homeostasis	BIOLOGICAL_PROCESS	0.039352	0.00258202	3	2	2597	36862
[OVER]	GO:0048878	chemical homeostasis	BIOLOGICAL_PROCESS	0.0393809	0.00258846	28	213	2572	36651
[OVER]	GO:0008287	protein serine/threonine phosphatase complex	CELLULAR_COMPONENT	0.0397684	0.0026231	20	133	2580	36731
[OVER]	GO:1903293	phosphatase complex	CELLULAR_COMPONENT	0.0397684	0.0026231	20	133	2580	36731
[OVER]	GO:0009395	phospholipid catabolic process	BIOLOGICAL_PROCESS	0.0415334	0.00274431	14	78	2586	36786
[OVER]	GO:0065008	regulation of biological quality	BIOLOGICAL_PROCESS	0.0422267	0.00279499	50	455	2550	36409
[OVER]	GO:0006743	ubiquinone metabolic process	BIOLOGICAL_PROCESS	0.0426426	0.00283235	7	23	2593	36841
[OVER]	GO:0006744	ubiquinone biosynthetic process	BIOLOGICAL_PROCESS	0.0426426	0.00283235	7	23	2593	36841
[OVER]	GO:0043649	dicarboxylic acid catabolic process	BIOLOGICAL_PROCESS	0.0429065	0.00285977	4	6	2596	36858
[OVER]	GO:0019288	isopentenyl diphosphate biosynthetic process, methylerythritol 4-phosphate pathway	BIOLOGICAL_PROCESS	0.0429065	0.00285977	4	6	2596	36858
[OVER]	GO:0036503	ERAD pathway	BIOLOGICAL_PROCESS	0.0431397	0.00288585	11	53	2589	36811
[OVER]	GO:0006835	dicarboxylic acid transport	BIOLOGICAL_PROCESS	0.0431397	0.00289024	8	30	2592	36834
[OVER]	GO:0045732	positive regulation of protein catabolic process	BIOLOGICAL_PROCESS	0.0431397	0.00289024	8	30	2592	36834
[OVER]	GO:2000243	positive regulation of reproductive process	BIOLOGICAL_PROCESS	0.0433886	0.00292193	5	11	2595	36853
[OVER]	GO:0015112	nitrate transmembrane transporter activity	MOLECULAR_FUNCTION	0.0433886	0.00292193	5	11	2595	36853
[OVER]	GO:0140103	catalytic activity, acting on a glycoprotein	MOLECULAR_FUNCTION	0.0433886	0.00292193	5	11	2595	36853
[OVER]	GO:0006119	oxidative phosphorylation	BIOLOGICAL_PROCESS	0.0441061	0.00297533	19	125	2581	36739
[OVER]	GO:0016757	glycosyltransferase activity	MOLECULAR_FUNCTION	0.0443016	0.00299874	63	607	2537	36257
[OVER]	GO:0061024	membrane organization	BIOLOGICAL_PROCESS	0.0443016	0.00299605	31	247	2569	36617
[OVER]	GO:0031593	polyubiquitin modification-dependent protein binding	MOLECULAR_FUNCTION	0.0456539	0.00309554	6	17	2594	36847
[OVER]	GO:0034440	lipid oxidation	BIOLOGICAL_PROCESS	0.0471566	0.00320286	9	38	2591	36826
[OVER]	GO:0009110	vitamin biosynthetic process	BIOLOGICAL_PROCESS	0.0473405	0.00322081	17	107	2583	36757
[OVER]	GO:0006771	riboflavin metabolic process	BIOLOGICAL_PROCESS	0.0479705	0.00327075	11	54	2589	36810
[OVER]	GO:0042967	obsolete acyl-carrier-protein biosynthetic process	BIOLOGICAL_PROCESS	0.0479705	0.00327474	28	217	2572	36647
[OVER]	GO:0006576	biogenic amine metabolic process	BIOLOGICAL_PROCESS	0.0480576	0.00329177	20	136	2580	36728
[OVER]	GO:0004553	hydrolase activity, hydrolyzing O-glycosyl compounds	MOLECULAR_FUNCTION	0.0480576	0.00329035	43	380	2557	36484
[OVER]	GO:0000096	sulfur amino acid metabolic process	BIOLOGICAL_PROCESS	0.0489469	0.00335832	15	89	2585	36775
[OVER]	GO:0006595	polyamine metabolic process	BIOLOGICAL_PROCESS	0.0498278	0.00345324	7	24	2593	36840
[OVER]	GO:0042181	ketone biosynthetic process	BIOLOGICAL_PROCESS	0.0498278	0.00342936	8	31	2592	36833
[OVER]	GO:0006875	obsolete intracellular metal ion homeostasis	BIOLOGICAL_PROCESS	0.0498278	0.00345324	7	24	2593	36840
[OVER]	GO:0042559	pteridine-containing compound biosynthetic process	BIOLOGICAL_PROCESS	0.0498278	0.00345324	7	24	2593	36840
[OVER]	GO:0051649	establishment of localization in cell	BIOLOGICAL_PROCESS	0.0498278	0.00343231	68	670	2532	36194
[OVER]	GO:0019252	starch biosynthetic process	BIOLOGICAL_PROCESS	0.0498278	0.00345324	7	24	2593	36840

## Sheet: M4
Tags	GO ID	GO Name	GO Category	FDR	P-Value	Nr Test	Nr Reference	Non Annot Test	Non Annot Reference
[OVER]	GO:0110165	cellular anatomical entity	CELLULAR_COMPONENT	1.96823e-37	2.26964e-41	510	15782	276	22896
[OVER]	GO:0005622	intracellular anatomical structure	CELLULAR_COMPONENT	1.3318e-32	3.0715e-36	369	10000	417	28678
[OVER]	GO:0005737	cytoplasm	CELLULAR_COMPONENT	2.40589e-32	8.32297e-36	270	6167	516	32511
[OVER]	GO:0022613	ribonucleoprotein complex biogenesis	BIOLOGICAL_PROCESS	5.58468e-31	3.21995e-34	76	604	710	38074
[OVER]	GO:0003735	structural constituent of ribosome	MOLECULAR_FUNCTION	5.58468e-31	3.07923e-34	55	271	731	38407
[OVER]	GO:0042254	ribosome biogenesis	BIOLOGICAL_PROCESS	1.33472e-28	9.23469e-32	69	534	717	38144
[OVER]	GO:0005198	structural molecule activity	MOLECULAR_FUNCTION	5.66385e-28	5.22495e-31	60	397	726	38281
[OVER]	GO:0005840	ribosome	CELLULAR_COMPONENT	5.66385e-28	5.07671e-31	67	515	719	38163
[OVER]	GO:0043229	intracellular organelle	CELLULAR_COMPONENT	6.87149e-28	7.13139e-31	319	8521	467	30157
[OVER]	GO:0043226	organelle	CELLULAR_COMPONENT	8.21687e-27	9.47517e-30	319	8643	467	30035
[OVER]	GO:1901566	organonitrogen compound biosynthetic process	BIOLOGICAL_PROCESS	1.06641e-25	1.47566e-28	115	1683	671	36995
[OVER]	GO:0009987	cellular process	BIOLOGICAL_PROCESS	1.06641e-25	1.39034e-28	440	14054	346	24624
[OVER]	GO:0022626	cytosolic ribosome	CELLULAR_COMPONENT	2.11109e-25	3.16469e-28	36	116	750	38562
[OVER]	GO:1990904	ribonucleoprotein complex	CELLULAR_COMPONENT	3.67039e-25	5.92545e-28	72	687	714	37991
[OVER]	GO:0044391	ribosomal subunit	CELLULAR_COMPONENT	1.46422e-24	2.53268e-27	39	158	747	38520
[OVER]	GO:0032991	protein-containing complex	CELLULAR_COMPONENT	4.55996e-21	8.41321e-24	184	4141	602	34537
[OVER]	GO:0008152	metabolic process	BIOLOGICAL_PROCESS	4.56773e-21	8.95427e-24	397	12757	389	25921
[OVER]	GO:0044085	cellular component biogenesis	BIOLOGICAL_PROCESS	2.76015e-20	5.72908e-23	87	1212	699	37466
[OVER]	GO:0006412	translation	BIOLOGICAL_PROCESS	2.82247e-20	6.18392e-23	66	714	720	37964
[OVER]	GO:0043603	amide metabolic process	BIOLOGICAL_PROCESS	3.21108e-20	7.40563e-23	78	993	708	37685
[OVER]	GO:0043043	peptide biosynthetic process	BIOLOGICAL_PROCESS	6.71905e-20	1.62708e-22	66	728	720	37950
[OVER]	GO:0043604	amide biosynthetic process	BIOLOGICAL_PROCESS	1.56096e-19	3.96001e-22	70	832	716	37846
[OVER]	GO:0006518	peptide metabolic process	BIOLOGICAL_PROCESS	1.26341e-18	3.35084e-21	66	774	720	37904
[OVER]	GO:0044237	cellular metabolic process	BIOLOGICAL_PROCESS	1.05855e-17	2.92958e-20	325	10090	461	28588
[OVER]	GO:0043228	non-membrane-bounded organelle	CELLULAR_COMPONENT	2.01259e-17	6.03407e-20	107	1932	679	36746
[OVER]	GO:0043232	intracellular non-membrane-bounded organelle	CELLULAR_COMPONENT	2.01259e-17	6.03407e-20	107	1932	679	36746
[OVER]	GO:1901564	organonitrogen compound metabolic process	BIOLOGICAL_PROCESS	3.62681e-17	1.1292e-19	210	5497	576	33181
[OVER]	GO:0071704	organic substance metabolic process	BIOLOGICAL_PROCESS	3.99476e-17	1.28982e-19	364	11900	422	26778
[OVER]	GO:0009058	biosynthetic process	BIOLOGICAL_PROCESS	3.58998e-16	1.20052e-18	199	5197	587	33481
[OVER]	GO:1901576	organic substance biosynthetic process	BIOLOGICAL_PROCESS	3.43289e-15	1.20464e-17	193	5085	593	33593
[OVER]	GO:0044238	primary metabolic process	BIOLOGICAL_PROCESS	3.43289e-15	1.22716e-17	340	11149	446	27529
[OVER]	GO:0043231	intracellular membrane-bounded organelle	CELLULAR_COMPONENT	8.74223e-15	3.22591e-17	256	7627	530	31051
[OVER]	GO:0022625	cytosolic large ribosomal subunit	CELLULAR_COMPONENT	1.01961e-14	3.87996e-17	22	77	764	38601
[OVER]	GO:0015934	large ribosomal subunit	CELLULAR_COMPONENT	1.09479e-14	4.29229e-17	24	100	762	38578
[OVER]	GO:0043227	membrane-bounded organelle	CELLULAR_COMPONENT	3.59043e-14	1.44909e-16	257	7762	529	30916
[OVER]	GO:0006807	nitrogen compound metabolic process	BIOLOGICAL_PROCESS	6.74467e-14	2.79991e-16	308	9968	478	28710
[OVER]	GO:0071840	cellular component organization or biogenesis	BIOLOGICAL_PROCESS	6.78849e-14	2.89638e-16	117	2518	669	36160
[OVER]	GO:0031090	organelle membrane	CELLULAR_COMPONENT	1.47246e-13	6.4522e-16	73	1192	713	37486
[OVER]	GO:0044249	cellular biosynthetic process	BIOLOGICAL_PROCESS	5.3073e-13	2.38681e-15	174	4638	612	34040
[OVER]	GO:0034641	cellular nitrogen compound metabolic process	BIOLOGICAL_PROCESS	8.09535e-13	3.73402e-15	217	6337	569	32341
[OVER]	GO:0016020	membrane	CELLULAR_COMPONENT	1.58699e-12	7.50308e-15	297	9729	489	28949
[OVER]	GO:0005829	cytosol	CELLULAR_COMPONENT	2.09393e-12	1.01413e-14	61	929	725	37749
[OVER]	GO:0044271	cellular nitrogen compound biosynthetic process	BIOLOGICAL_PROCESS	2.15706e-12	1.06958e-14	148	3749	638	34929
[OVER]	GO:0019538	protein metabolic process	BIOLOGICAL_PROCESS	1.23278e-11	6.2549e-14	155	4095	631	34583
[OVER]	GO:0010467	gene expression	BIOLOGICAL_PROCESS	4.00257e-11	2.07698e-13	150	3971	636	34707
[OVER]	GO:0031967	organelle envelope	CELLULAR_COMPONENT	1.16599e-10	6.1849e-13	43	554	743	38124
[OVER]	GO:0031975	envelope	CELLULAR_COMPONENT	1.34903e-10	7.31141e-13	43	557	743	38121
[OVER]	GO:0022627	cytosolic small ribosomal subunit	CELLULAR_COMPONENT	1.72532e-09	9.54975e-12	13	36	773	38642
[OVER]	GO:0015935	small ribosomal subunit	CELLULAR_COMPONENT	2.3799e-09	1.34473e-11	15	58	771	38620
[OVER]	GO:0043170	macromolecule metabolic process	BIOLOGICAL_PROCESS	2.59411e-09	1.49568e-11	273	9283	513	29395
[OVER]	GO:0003723	RNA binding	MOLECULAR_FUNCTION	5.52537e-09	3.24947e-11	76	1603	710	37075
[OVER]	GO:0005740	mitochondrial envelope	CELLULAR_COMPONENT	1.53758e-08	9.2198e-11	25	232	761	38446
[OVER]	GO:0003824	catalytic activity	MOLECULAR_FUNCTION	4.85022e-08	2.96427e-10	298	10658	488	28020
[OVER]	GO:1902494	catalytic complex	CELLULAR_COMPONENT	9.51484e-08	5.92483e-10	69	1483	717	37195
[OVER]	GO:0009059	macromolecule biosynthetic process	BIOLOGICAL_PROCESS	1.29542e-07	8.21586e-10	127	3566	659	35112
[OVER]	GO:0006810	transport	BIOLOGICAL_PROCESS	4.48253e-07	2.89462e-09	98	2556	688	36122
[OVER]	GO:0005739	mitochondrion	CELLULAR_COMPONENT	5.06617e-07	3.32993e-09	43	741	743	37937
[OVER]	GO:0034470	ncRNA processing	BIOLOGICAL_PROCESS	6.85035e-07	4.58165e-09	30	402	756	38276
[OVER]	GO:0031966	mitochondrial membrane	CELLULAR_COMPONENT	6.90329e-07	4.69666e-09	22	221	764	38457
[OVER]	GO:0009536	plastid	CELLULAR_COMPONENT	7.60293e-07	5.26033e-09	53	1052	733	37626
[OVER]	GO:0051234	establishment of localization	BIOLOGICAL_PROCESS	9.59367e-07	6.74832e-09	98	2601	688	36077
[OVER]	GO:0051179	localization	BIOLOGICAL_PROCESS	1.36548e-06	9.7624e-09	101	2732	685	35946
[OVER]	GO:0034220	monoatomic ion transmembrane transport	BIOLOGICAL_PROCESS	1.90699e-06	1.38538e-08	31	449	755	38229
[OVER]	GO:0016072	rRNA metabolic process	BIOLOGICAL_PROCESS	2.35034e-06	1.73457e-08	22	239	764	38439
[OVER]	GO:0022618	ribonucleoprotein complex assembly	BIOLOGICAL_PROCESS	3.08216e-06	2.3102e-08	15	107	771	38571
[OVER]	GO:1901137	carbohydrate derivative biosynthetic process	BIOLOGICAL_PROCESS	3.1702e-06	2.41275e-08	32	487	754	38191
[OVER]	GO:0006364	rRNA processing	BIOLOGICAL_PROCESS	4.36267e-06	3.37061e-08	21	227	765	38451
[OVER]	GO:0071826	ribonucleoprotein complex subunit organization	BIOLOGICAL_PROCESS	6.29288e-06	4.93445e-08	15	114	771	38564
[OVER]	GO:0098796	membrane protein complex	CELLULAR_COMPONENT	6.38529e-06	5.08055e-08	32	504	754	38174
[OVER]	GO:0034660	ncRNA metabolic process	BIOLOGICAL_PROCESS	7.46165e-06	6.02301e-08	32	508	754	38170
[OVER]	GO:0042273	ribosomal large subunit biogenesis	BIOLOGICAL_PROCESS	1.21768e-05	9.96946e-08	11	57	775	38621
[OVER]	GO:0019866	organelle inner membrane	CELLULAR_COMPONENT	3.42636e-05	2.84476e-07	18	193	768	38485
[OVER]	GO:0098798	mitochondrial protein-containing complex	CELLULAR_COMPONENT	3.51134e-05	2.95581e-07	14	114	772	38564
[OVER]	GO:0098588	bounding membrane of organelle	CELLULAR_COMPONENT	3.58842e-05	3.06207e-07	37	694	749	37984
[OVER]	GO:0005244	voltage-gated monoatomic ion channel activity	MOLECULAR_FUNCTION	3.72308e-05	3.26284e-07	9	38	777	38640
[OVER]	GO:0022832	voltage-gated channel activity	MOLECULAR_FUNCTION	3.72308e-05	3.26284e-07	9	38	777	38640
[OVER]	GO:0009206	purine ribonucleoside triphosphate biosynthetic process	BIOLOGICAL_PROCESS	4.38613e-05	3.94509e-07	9	39	777	38639
[OVER]	GO:0009145	purine nucleoside triphosphate biosynthetic process	BIOLOGICAL_PROCESS	4.38613e-05	3.94509e-07	9	39	777	38639
[OVER]	GO:0009507	chloroplast	CELLULAR_COMPONENT	4.59561e-05	4.1865e-07	42	857	744	37821
[OVER]	GO:0005488	binding	MOLECULAR_FUNCTION	4.74439e-05	4.37674e-07	319	12411	467	26267
[OVER]	GO:0006811	monoatomic ion transport	BIOLOGICAL_PROCESS	5.21543e-05	4.87143e-07	34	619	752	38059
[OVER]	GO:1901360	organic cyclic compound metabolic process	BIOLOGICAL_PROCESS	5.21924e-05	4.93516e-07	178	6120	608	32558
[OVER]	GO:0090407	organophosphate biosynthetic process	BIOLOGICAL_PROCESS	7.73518e-05	7.40337e-07	27	432	759	38246
[OVER]	GO:1901135	carbohydrate derivative metabolic process	BIOLOGICAL_PROCESS	8.33527e-05	8.07383e-07	40	817	746	37861
[OVER]	GO:0019843	rRNA binding	MOLECULAR_FUNCTION	0.000117325	1.14998e-06	11	75	775	38603
[OVER]	GO:0046483	heterocycle metabolic process	BIOLOGICAL_PROCESS	0.000126917	1.25863e-06	171	5912	615	32766
[OVER]	GO:0005215	transporter activity	MOLECULAR_FUNCTION	0.000164649	1.65181e-06	54	1308	732	37370
[OVER]	GO:1902600	proton transmembrane transport	BIOLOGICAL_PROCESS	0.00016495	1.67384e-06	15	154	771	38524
[OVER]	GO:0005216	monoatomic ion channel activity	MOLECULAR_FUNCTION	0.000169094	1.7354e-06	14	134	772	38544
[OVER]	GO:0006754	ATP biosynthetic process	BIOLOGICAL_PROCESS	0.000216537	2.24727e-06	8	36	778	38642
[OVER]	GO:0055085	transmembrane transport	BIOLOGICAL_PROCESS	0.000226625	2.37809e-06	54	1325	732	37353
[OVER]	GO:0031968	organelle outer membrane	CELLULAR_COMPONENT	0.00022722	2.41054e-06	15	159	771	38519
[OVER]	GO:0006396	RNA processing	BIOLOGICAL_PROCESS	0.000236283	2.53394e-06	40	858	746	37820
[OVER]	GO:0008308	voltage-gated monoatomic anion channel activity	MOLECULAR_FUNCTION	0.000237483	2.5742e-06	6	15	780	38663
[OVER]	GO:0019867	outer membrane	CELLULAR_COMPONENT	0.000272098	2.98078e-06	15	162	771	38516
[OVER]	GO:0098827	endoplasmic reticulum subcompartment	CELLULAR_COMPONENT	0.000281794	3.11949e-06	20	280	766	38398
[OVER]	GO:0098800	inner mitochondrial membrane protein complex	CELLULAR_COMPONENT	0.000307932	3.46261e-06	11	85	775	38593
[OVER]	GO:0005253	monoatomic anion channel activity	MOLECULAR_FUNCTION	0.000307932	3.47986e-06	6	16	780	38662
[OVER]	GO:0022857	transmembrane transporter activity	MOLECULAR_FUNCTION	0.000314726	3.59293e-06	52	1275	734	37403
[OVER]	GO:0015075	monoatomic ion transmembrane transporter activity	MOLECULAR_FUNCTION	0.000358664	4.13588e-06	27	476	759	38202
[OVER]	GO:0042175	nuclear outer membrane-endoplasmic reticulum membrane network	CELLULAR_COMPONENT	0.000360836	4.20254e-06	20	286	766	38392
[OVER]	GO:0009201	ribonucleoside triphosphate biosynthetic process	BIOLOGICAL_PROCESS	0.000362744	4.2666e-06	9	54	777	38624
[OVER]	GO:0005743	mitochondrial inner membrane	CELLULAR_COMPONENT	0.000378469	4.49519e-06	15	168	771	38510
[OVER]	GO:0003729	mRNA binding	MOLECULAR_FUNCTION	0.000474474	5.69019e-06	23	372	763	38306
[OVER]	GO:0031984	organelle subcompartment	CELLULAR_COMPONENT	0.000621499	7.52507e-06	25	435	761	38243
[OVER]	GO:0015985	energy coupled proton transport, down electrochemical gradient	BIOLOGICAL_PROCESS	0.000642164	7.84933e-06	6	19	780	38659
[OVER]	GO:0009142	nucleoside triphosphate biosynthetic process	BIOLOGICAL_PROCESS	0.000744551	9.18668e-06	9	60	777	38618
[OVER]	GO:0005789	endoplasmic reticulum membrane	CELLULAR_COMPONENT	0.00082786	1.03101e-05	19	279	767	38399
[OVER]	GO:0012505	endomembrane system	CELLULAR_COMPONENT	0.000844453	1.06141e-05	59	1580	727	37098
[OVER]	GO:0070013	intracellular organelle lumen	CELLULAR_COMPONENT	0.000947914	1.22424e-05	35	756	751	37922
[OVER]	GO:0031974	membrane-enclosed lumen	CELLULAR_COMPONENT	0.000947914	1.22424e-05	35	756	751	37922
[OVER]	GO:0043233	organelle lumen	CELLULAR_COMPONENT	0.000947914	1.22424e-05	35	756	751	37922
[OVER]	GO:0015986	proton motive force-driven ATP synthesis	BIOLOGICAL_PROCESS	0.000977329	1.2735e-05	7	33	779	38645
[OVER]	GO:0006812	monoatomic cation transport	BIOLOGICAL_PROCESS	0.00101158	1.3298e-05	26	480	760	38198
[OVER]	GO:0098655	monoatomic cation transmembrane transport	BIOLOGICAL_PROCESS	0.00134186	1.79493e-05	22	373	764	38305
[OVER]	GO:0098662	inorganic cation transmembrane transport	BIOLOGICAL_PROCESS	0.00134186	1.78343e-05	21	345	765	38333
[OVER]	GO:0009205	purine ribonucleoside triphosphate metabolic process	BIOLOGICAL_PROCESS	0.00148862	2.04273e-05	10	85	776	38593
[OVER]	GO:0009144	purine nucleoside triphosphate metabolic process	BIOLOGICAL_PROCESS	0.00148862	2.04273e-05	10	85	776	38593
[OVER]	GO:1990351	transporter complex	CELLULAR_COMPONENT	0.00148862	2.04055e-05	9	67	777	38611
[OVER]	GO:0006091	generation of precursor metabolites and energy	BIOLOGICAL_PROCESS	0.00183546	2.53985e-05	24	440	762	38238
[OVER]	GO:0006725	cellular aromatic compound metabolic process	BIOLOGICAL_PROCESS	0.00213177	2.97444e-05	164	5943	622	32735
[OVER]	GO:0000387	spliceosomal snRNP assembly	BIOLOGICAL_PROCESS	0.00253539	3.56686e-05	6	26	780	38652
[OVER]	GO:0005758	mitochondrial intermembrane space	CELLULAR_COMPONENT	0.00263846	3.74228e-05	5	15	781	38663
[OVER]	GO:0005741	mitochondrial outer membrane	CELLULAR_COMPONENT	0.00266262	3.80725e-05	7	40	779	38638
[OVER]	GO:0009150	purine ribonucleotide metabolic process	BIOLOGICAL_PROCESS	0.00275621	3.97286e-05	16	230	770	38448
[OVER]	GO:0055086	nucleobase-containing small molecule metabolic process	BIOLOGICAL_PROCESS	0.00311267	4.52256e-05	30	644	756	38034
[OVER]	GO:0019637	organophosphate metabolic process	BIOLOGICAL_PROCESS	0.0031525	4.61678e-05	35	809	751	37869
[OVER]	GO:0022900	electron transport chain	BIOLOGICAL_PROCESS	0.00315442	4.65597e-05	11	115	775	38563
[OVER]	GO:0016741	transferase activity, transferring one-carbon groups	MOLECULAR_FUNCTION	0.00349411	5.19765e-05	22	402	764	38276
[OVER]	GO:0015267	channel activity	MOLECULAR_FUNCTION	0.00357391	5.39877e-05	14	186	772	38492
[OVER]	GO:0022803	passive transmembrane transporter activity	MOLECULAR_FUNCTION	0.00357391	5.39877e-05	14	186	772	38492
[OVER]	GO:0009117	nucleotide metabolic process	BIOLOGICAL_PROCESS	0.00364256	5.54448e-05	25	494	761	38184
[OVER]	GO:0098660	inorganic ion transmembrane transport	BIOLOGICAL_PROCESS	0.00375887	5.76488e-05	22	405	764	38273
[OVER]	GO:0042255	ribosome assembly	BIOLOGICAL_PROCESS	0.00392998	6.07262e-05	6	29	780	38649
[OVER]	GO:0005687	U4 snRNP	CELLULAR_COMPONENT	0.00395053	6.14992e-05	5	17	781	38661
[OVER]	GO:0016791	phosphatase activity	MOLECULAR_FUNCTION	0.00426953	6.69576e-05	21	380	765	38298
[OVER]	GO:0000470	maturation of LSU-rRNA	BIOLOGICAL_PROCESS	0.00453535	7.16493e-05	6	30	780	38648
[OVER]	GO:0006753	nucleoside phosphate metabolic process	BIOLOGICAL_PROCESS	0.00454458	7.28432e-05	25	503	761	38175
[OVER]	GO:0046034	ATP metabolic process	BIOLOGICAL_PROCESS	0.00454458	7.23774e-05	9	80	777	38598
[OVER]	GO:1902495	transmembrane transporter complex	CELLULAR_COMPONENT	0.0046555	7.59547e-05	8	62	778	38616
[OVER]	GO:0065003	protein-containing complex assembly	BIOLOGICAL_PROCESS	0.0046555	7.81291e-05	22	414	764	38264
[OVER]	GO:0009259	ribonucleotide metabolic process	BIOLOGICAL_PROCESS	0.0046555	7.73739e-05	17	271	769	38407
[OVER]	GO:0005816	spindle pole body	CELLULAR_COMPONENT	0.0046555	7.63873e-05	3	2	783	38676
[OVER]	GO:0031970	organelle envelope lumen	CELLULAR_COMPONENT	0.0046555	7.72966e-05	5	18	781	38660
[OVER]	GO:0009165	nucleotide biosynthetic process	BIOLOGICAL_PROCESS	0.0046555	7.66441e-05	16	244	770	38434
[OVER]	GO:0009199	ribonucleoside triphosphate metabolic process	BIOLOGICAL_PROCESS	0.0046555	7.8379e-05	10	101	776	38577
[OVER]	GO:1901293	nucleoside phosphate biosynthetic process	BIOLOGICAL_PROCESS	0.00472951	8.01715e-05	16	245	770	38433
[OVER]	GO:0006766	vitamin metabolic process	BIOLOGICAL_PROCESS	0.00472951	8.07158e-05	15	219	771	38459
[OVER]	GO:0005746	mitochondrial respirasome	CELLULAR_COMPONENT	0.00489783	8.41533e-05	7	46	779	38632
[OVER]	GO:0022839	monoatomic ion gated channel activity	MOLECULAR_FUNCTION	0.00538873	9.38305e-05	9	83	777	38595
[OVER]	GO:0002181	cytoplasmic translation	BIOLOGICAL_PROCESS	0.00538873	9.38305e-05	9	83	777	38595
[OVER]	GO:0140694	non-membrane-bounded organelle assembly	BIOLOGICAL_PROCESS	0.0055984	9.8127e-05	10	104	776	38574
[OVER]	GO:0019693	ribose phosphate metabolic process	BIOLOGICAL_PROCESS	0.00611583	0.000107902	17	279	769	38399
[OVER]	GO:0022836	gated channel activity	MOLECULAR_FUNCTION	0.00673488	0.000120377	9	86	777	38592
[OVER]	GO:0044281	small molecule metabolic process	BIOLOGICAL_PROCESS	0.00673488	0.000120018	84	2714	702	35964
[OVER]	GO:0098803	respiratory chain complex	CELLULAR_COMPONENT	0.0074905	0.000134746	7	50	779	38628
[OVER]	GO:1901363	heterocyclic compound binding	MOLECULAR_FUNCTION	0.0075592	0.000136854	206	8000	580	30678
[OVER]	GO:0097159	organic cyclic compound binding	MOLECULAR_FUNCTION	0.00772679	0.000140779	206	8004	580	30674
[OVER]	GO:0042274	ribosomal small subunit biogenesis	BIOLOGICAL_PROCESS	0.00821551	0.00015063	7	51	779	38627
[OVER]	GO:0016126	sterol biosynthetic process	BIOLOGICAL_PROCESS	0.00823854	0.000152003	6	35	780	38643
[OVER]	GO:0006119	oxidative phosphorylation	BIOLOGICAL_PROCESS	0.00836427	0.000155287	11	133	775	38545
[OVER]	GO:0009141	nucleoside triphosphate metabolic process	BIOLOGICAL_PROCESS	0.00922949	0.000172414	10	112	776	38566
[OVER]	GO:0042578	phosphoric ester hydrolase activity	MOLECULAR_FUNCTION	0.00948215	0.000178228	22	440	764	38238
[OVER]	GO:0032259	methylation	BIOLOGICAL_PROCESS	0.00968444	0.000183147	20	380	766	38298
[OVER]	GO:0015980	energy derivation by oxidation of organic compounds	BIOLOGICAL_PROCESS	0.0100297	0.000190833	15	238	771	38440
[OVER]	GO:0000462	maturation of SSU-rRNA from tricistronic rRNA transcript (SSU-rRNA, 5.8S rRNA, LSU-rRNA)	BIOLOGICAL_PROCESS	0.0108616	0.000207914	5	23	781	38655
[OVER]	GO:0006767	water-soluble vitamin metabolic process	BIOLOGICAL_PROCESS	0.0111996	0.000215674	14	214	772	38464
[OVER]	GO:0008168	methyltransferase activity	MOLECULAR_FUNCTION	0.0122425	0.00023717	20	388	766	38290
[OVER]	GO:1901617	organic hydroxy compound biosynthetic process	BIOLOGICAL_PROCESS	0.0124803	0.000243216	12	165	774	38513
[OVER]	GO:0071011	precatalytic spliceosome	CELLULAR_COMPONENT	0.0126066	0.000247131	5	24	781	38654
[OVER]	GO:0009152	purine ribonucleotide biosynthetic process	BIOLOGICAL_PROCESS	0.012639	0.000249224	11	141	775	38537
[OVER]	GO:0004372	glycine hydroxymethyltransferase activity	MOLECULAR_FUNCTION	0.0130068	0.000259477	3	4	783	38674
[OVER]	GO:0019264	glycine biosynthetic process from serine	BIOLOGICAL_PROCESS	0.0130068	0.000259477	3	4	783	38674
[OVER]	GO:0015078	proton transmembrane transporter activity	MOLECULAR_FUNCTION	0.0131468	0.000263784	11	142	775	38536
[OVER]	GO:0043933	protein-containing complex organization	BIOLOGICAL_PROCESS	0.0134984	0.000272396	23	486	763	38192
[OVER]	GO:0043412	macromolecule modification	BIOLOGICAL_PROCESS	0.0136165	0.000277919	90	3035	696	35643
[OVER]	GO:0006139	nucleobase-containing compound metabolic process	BIOLOGICAL_PROCESS	0.0136165	0.000276734	147	5468	639	33210
[OVER]	GO:0097526	spliceosomal tri-snRNP complex	CELLULAR_COMPONENT	0.0141797	0.000291051	6	40	780	38638
[OVER]	GO:1990204	oxidoreductase complex	CELLULAR_COMPONENT	0.015448	0.000318865	9	99	777	38579
[OVER]	GO:0071702	organic substance transport	BIOLOGICAL_PROCESS	0.0160924	0.000334021	45	1266	741	37412
[OVER]	GO:0005685	U1 snRNP	CELLULAR_COMPONENT	0.016303	0.000342153	5	26	781	38652
[OVER]	GO:0043269	regulation of monoatomic ion transport	BIOLOGICAL_PROCESS	0.016303	0.000342153	5	26	781	38652
[OVER]	GO:0006790	sulfur compound metabolic process	BIOLOGICAL_PROCESS	0.0165024	0.000348241	17	310	769	38368
[OVER]	GO:0006470	protein dephosphorylation	BIOLOGICAL_PROCESS	0.0171275	0.000363406	14	226	772	38452
[OVER]	GO:1904949	ATPase complex	CELLULAR_COMPONENT	0.0171321	0.00036548	9	101	777	38577
[OVER]	GO:0070469	respirasome	CELLULAR_COMPONENT	0.0173137	0.000373346	7	60	779	38618
[OVER]	GO:0043167	ion binding	MOLECULAR_FUNCTION	0.0173137	0.000371352	159	6035	627	32643
[OVER]	GO:0030515	snoRNA binding	MOLECULAR_FUNCTION	0.0176428	0.000382478	4	14	782	38664
[OVER]	GO:0016787	hydrolase activity	MOLECULAR_FUNCTION	0.0179111	0.000390359	104	3655	682	35023
[OVER]	GO:0034426	etioplast membrane	CELLULAR_COMPONENT	0.0179882	0.000396188	2	0	784	38678
[OVER]	GO:0034425	etioplast envelope	CELLULAR_COMPONENT	0.0179882	0.000396188	2	0	784	38678
[OVER]	GO:0000254	C-4 methylsterol oxidase activity	MOLECULAR_FUNCTION	0.0181944	0.000409009	3	5	783	38673
[OVER]	GO:0042776	proton motive force-driven mitochondrial ATP synthesis	BIOLOGICAL_PROCESS	0.0181944	0.000409009	3	5	783	38673
[OVER]	GO:0008509	monoatomic anion transmembrane transporter activity	MOLECULAR_FUNCTION	0.0181944	0.000409121	7	61	779	38617
[OVER]	GO:0016716	oxidoreductase activity, acting on paired donors, with incorporation or reduction of molecular oxygen, another compound as one donor, and incorporation of one atom of oxygen	MOLECULAR_FUNCTION	0.0181944	0.000409009	3	5	783	38673
[OVER]	GO:0005682	U5 snRNP	CELLULAR_COMPONENT	0.0182782	0.000413114	6	43	780	38635
[OVER]	GO:0022607	cellular component assembly	BIOLOGICAL_PROCESS	0.0194376	0.00044156	26	603	760	38075
[OVER]	GO:0016469	proton-transporting two-sector ATPase complex	CELLULAR_COMPONENT	0.0196032	0.000447583	7	62	779	38616
[OVER]	GO:0008324	monoatomic cation transmembrane transporter activity	MOLECULAR_FUNCTION	0.0196291	0.000450659	19	378	767	38300
[OVER]	GO:0004721	phosphoprotein phosphatase activity	MOLECULAR_FUNCTION	0.0196291	0.0004527	13	204	773	38474
[OVER]	GO:0008610	lipid biosynthetic process	BIOLOGICAL_PROCESS	0.0201765	0.000467651	25	572	761	38106
[OVER]	GO:0000463	maturation of LSU-rRNA from tricistronic rRNA transcript (SSU-rRNA, 5.8S rRNA, LSU-rRNA)	BIOLOGICAL_PROCESS	0.020472	0.000476863	4	15	782	38663
[OVER]	GO:0098656	monoatomic anion transmembrane transport	BIOLOGICAL_PROCESS	0.0227867	0.000533406	5	29	781	38649
[OVER]	GO:0003676	nucleic acid binding	MOLECULAR_FUNCTION	0.0239178	0.000562641	129	4771	657	33907
[OVER]	GO:0016742	hydroxymethyl-, formyl- and related transferase activity	MOLECULAR_FUNCTION	0.0248198	0.000586723	4	16	782	38662
[OVER]	GO:0006545	glycine biosynthetic process	BIOLOGICAL_PROCESS	0.0253218	0.000604429	3	6	783	38672
[OVER]	GO:0000028	ribosomal small subunit assembly	BIOLOGICAL_PROCESS	0.0253218	0.000604429	3	6	783	38672
[OVER]	GO:0009260	ribonucleotide biosynthetic process	BIOLOGICAL_PROCESS	0.025469	0.000610879	12	184	774	38494
[OVER]	GO:0032879	regulation of localization	BIOLOGICAL_PROCESS	0.0262759	0.000633263	8	87	778	38591
[OVER]	GO:0009060	aerobic respiration	BIOLOGICAL_PROCESS	0.0273728	0.000662857	13	213	773	38465
[OVER]	GO:0016311	dephosphorylation	BIOLOGICAL_PROCESS	0.0284913	0.000693226	15	271	771	38407
[OVER]	GO:0006163	purine nucleotide metabolic process	BIOLOGICAL_PROCESS	0.0285809	0.000701999	17	331	769	38347
[OVER]	GO:0015995	chlorophyll biosynthetic process	BIOLOGICAL_PROCESS	0.0285809	0.000699369	5	31	781	38647
[OVER]	GO:0044283	small molecule biosynthetic process	BIOLOGICAL_PROCESS	0.0290057	0.000715777	32	834	754	37844
[OVER]	GO:0051716	cellular response to stimulus	BIOLOGICAL_PROCESS	0.0294036	0.000728987	66	2142	720	36536
[OVER]	GO:0070925	organelle assembly	BIOLOGICAL_PROCESS	0.0305047	0.000763322	10	137	776	38541
[OVER]	GO:0046390	ribose phosphate biosynthetic process	BIOLOGICAL_PROCESS	0.0305047	0.000762419	12	189	774	38489
[OVER]	GO:0030490	maturation of SSU-rRNA	BIOLOGICAL_PROCESS	0.0316452	0.000795508	5	32	781	38646
[OVER]	GO:0015994	chlorophyll metabolic process	BIOLOGICAL_PROCESS	0.0318622	0.000804637	7	69	779	38609
[OVER]	GO:0005732	sno(s)RNA-containing ribonucleoprotein complex	CELLULAR_COMPONENT	0.0338317	0.000858276	4	18	782	38660
[OVER]	GO:0009110	vitamin biosynthetic process	BIOLOGICAL_PROCESS	0.0342949	0.000873982	9	115	777	38563
[OVER]	GO:0006164	purine nucleotide biosynthetic process	BIOLOGICAL_PROCESS	0.0351363	0.000899476	11	166	775	38512
[OVER]	GO:0006694	steroid biosynthetic process	BIOLOGICAL_PROCESS	0.0359895	0.000925468	9	116	777	38562
[OVER]	GO:0033036	macromolecule localization	BIOLOGICAL_PROCESS	0.0362851	0.000937253	34	921	752	37757
[OVER]	GO:0045333	cellular respiration	BIOLOGICAL_PROCESS	0.0380541	0.000987336	13	223	773	38455
[OVER]	GO:0005747	mitochondrial respiratory chain complex I	CELLULAR_COMPONENT	0.0388982	0.00102269	4	19	782	38659
[OVER]	GO:0030964	NADH dehydrogenase complex	CELLULAR_COMPONENT	0.0388982	0.00102269	4	19	782	38659
[OVER]	GO:0045271	respiratory chain complex I	CELLULAR_COMPONENT	0.0388982	0.00102269	4	19	782	38659
[OVER]	GO:0004722	protein serine/threonine phosphatase activity	MOLECULAR_FUNCTION	0.0392256	0.00103582	9	118	777	38560
[OVER]	GO:0006793	phosphorus metabolic process	BIOLOGICAL_PROCESS	0.0402988	0.00108305	77	2629	709	36049
[OVER]	GO:0005730	nucleolus	CELLULAR_COMPONENT	0.0402988	0.00107072	14	254	772	38424
[OVER]	GO:0072522	purine-containing compound biosynthetic process	BIOLOGICAL_PROCESS	0.0402988	0.00107898	11	170	775	38508
[OVER]	GO:0051049	regulation of transport	BIOLOGICAL_PROCESS	0.0402988	0.00109205	7	73	779	38605
[OVER]	GO:0051536	iron-sulfur cluster binding	MOLECULAR_FUNCTION	0.0402988	0.00109005	10	144	776	38534
[OVER]	GO:0051540	metal cluster binding	MOLECULAR_FUNCTION	0.0402988	0.00109005	10	144	776	38534
[OVER]	GO:0009226	nucleotide-sugar biosynthetic process	BIOLOGICAL_PROCESS	0.0419526	0.00114333	5	35	781	38643
[OVER]	GO:0022890	inorganic cation transmembrane transporter activity	MOLECULAR_FUNCTION	0.0419526	0.00114654	17	347	769	38331
[OVER]	GO:0005753	mitochondrial proton-transporting ATP synthase complex	CELLULAR_COMPONENT	0.0419907	0.00115242	3	8	783	38670
[OVER]	GO:0003924	GTPase activity	MOLECULAR_FUNCTION	0.0466625	0.00128602	13	230	773	38448
[OVER]	GO:0031981	nuclear lumen	CELLULAR_COMPONENT	0.0489448	0.00135456	25	619	761	38059
[OVER]	GO:0140513	nuclear protein-containing complex	CELLULAR_COMPONENT	0.0494202	0.00137342	30	797	756	37881

## Sheet: M5
Tags	GO ID	GO Name	GO Category	FDR	P-Value	Nr Test	Nr Reference	Non Annot Test	Non Annot Reference
[OVER]	GO:0110165	cellular anatomical entity	CELLULAR_COMPONENT	7.54327e-07	8.69842e-11	260	16032	204	22968
[OVER]	GO:0016020	membrane	CELLULAR_COMPONENT	0.000363244	8.37741e-08	169	9857	295	29143
[OVER]	GO:0005488	binding	MOLECULAR_FUNCTION	0.00422944	1.46314e-06	198	12532	266	26468
[OVER]	GO:0005737	cytoplasm	CELLULAR_COMPONENT	0.00630822	2.9097e-06	114	6323	350	32677
[OVER]	GO:0030170	pyridoxal phosphate binding	MOLECULAR_FUNCTION	0.0287861	2.3121e-05	8	91	456	38909
[OVER]	GO:0005886	plasma membrane	CELLULAR_COMPONENT	0.0287861	2.3236e-05	41	1701	423	37299
[OVER]	GO:0070279	vitamin B6 binding	MOLECULAR_FUNCTION	0.0287861	2.3121e-05	8	91	456	38909
[OVER]	GO:0051179	localization	BIOLOGICAL_PROCESS	0.0309977	2.85956e-05	58	2775	406	36225
[OVER]	GO:0043603	amide metabolic process	BIOLOGICAL_PROCESS	0.0324488	3.41879e-05	29	1042	435	37958
[OVER]	GO:0034762	regulation of transmembrane transport	BIOLOGICAL_PROCESS	0.0324488	3.97776e-05	5	28	459	38972
[OVER]	GO:0071944	cell periphery	CELLULAR_COMPONENT	0.0324488	4.11597e-05	43	1867	421	37133
[OVER]	GO:0051049	regulation of transport	BIOLOGICAL_PROCESS	0.032539	4.50263e-05	7	73	457	38927
[OVER]	GO:0006518	peptide metabolic process	BIOLOGICAL_PROCESS	0.0477827	7.163e-05	24	816	440	38184

## Sheet: M6
Tags	GO ID	GO Name	GO Category	FDR	P-Value	Nr Test	Nr Reference	Non Annot Test	Non Annot Reference
[OVER]	GO:0110165	cellular anatomical entity	CELLULAR_COMPONENT	0.000406635	4.68906e-08	150	16142	109	23063
[OVER]	GO:0005737	cytoplasm	CELLULAR_COMPONENT	0.000994634	2.2939e-07	75	6362	184	32843
[OVER]	GO:0050896	response to stimulus	BIOLOGICAL_PROCESS	0.0101142	3.49893e-06	51	3977	208	35228
[OVER]	GO:0009737	response to abscisic acid	BIOLOGICAL_PROCESS	0.0173902	8.02129e-06	8	144	251	39061
[OVER]	GO:0097305	response to alcohol	BIOLOGICAL_PROCESS	0.0221297	1.33568e-05	8	155	251	39050
[OVER]	GO:0007154	cell communication	BIOLOGICAL_PROCESS	0.0221297	1.53112e-05	24	1352	235	37853
[OVER]	GO:0023052	signaling	BIOLOGICAL_PROCESS	0.0232829	1.87938e-05	23	1278	236	37927
[OVER]	GO:1901348	positive regulation of secondary cell wall biogenesis	BIOLOGICAL_PROCESS	0.0253837	4.2907e-05	2	0	257	39205
[OVER]	GO:0005622	intracellular anatomical structure	CELLULAR_COMPONENT	0.0253837	4.9372e-05	97	10272	162	28933
[OVER]	GO:0048759	xylem vessel member cell differentiation	BIOLOGICAL_PROCESS	0.0253837	4.2907e-05	2	0	257	39205
[OVER]	GO:0051179	localization	BIOLOGICAL_PROCESS	0.0253837	4.97605e-05	37	2796	222	36409
[OVER]	GO:0007165	signal transduction	BIOLOGICAL_PROCESS	0.0253837	4.77586e-05	22	1266	237	37939
[OVER]	GO:2000652	regulation of secondary cell wall biogenesis	BIOLOGICAL_PROCESS	0.0253837	4.2907e-05	2	0	257	39205
[OVER]	GO:1903338	regulation of cell wall organization or biogenesis	BIOLOGICAL_PROCESS	0.0253837	4.2907e-05	2	0	257	39205
[OVER]	GO:1903340	positive regulation of cell wall organization or biogenesis	BIOLOGICAL_PROCESS	0.0253837	4.2907e-05	2	0	257	39205
[OVER]	GO:0009987	cellular process	BIOLOGICAL_PROCESS	0.0253837	3.26243e-05	127	14367	132	24838
[OVER]	GO:0031090	organelle membrane	CELLULAR_COMPONENT	0.0253837	3.6615e-05	22	1243	237	37962
[OVER]	GO:0044089	positive regulation of cellular component biogenesis	BIOLOGICAL_PROCESS	0.0283473	5.88389e-05	3	9	256	39196
[OVER]	GO:0042221	response to chemical	BIOLOGICAL_PROCESS	0.035644	7.80946e-05	24	1502	235	37703
[OVER]	GO:1902495	transmembrane transporter complex	CELLULAR_COMPONENT	0.041339	0.000100106	5	65	254	39140
[OVER]	GO:0016157	sucrose synthase activity	MOLECULAR_FUNCTION	0.041339	9.64093e-05	3	11	256	39194
[OVER]	GO:0070887	cellular response to chemical stimulus	BIOLOGICAL_PROCESS	0.0426208	0.000108125	17	883	242	38322
[OVER]	GO:0004424	imidazoleglycerol-phosphate dehydratase activity	MOLECULAR_FUNCTION	0.0483227	0.000128162	2	1	257	39204

## Sheet: M7
Tags	GO ID	GO Name	GO Category	FDR	P-Value	Nr Test	Nr Reference	Non Annot Test	Non Annot Reference
[OVER]	GO:0016020	membrane	CELLULAR_COMPONENT	0.000173417	1.99973e-08	99	9927	137	29301
[OVER]	GO:1901564	organonitrogen compound metabolic process	BIOLOGICAL_PROCESS	0.000368388	1.27441e-07	65	5642	171	33586
[OVER]	GO:0003824	catalytic activity	MOLECULAR_FUNCTION	0.000368388	1.1774e-07	103	10853	133	28375
[OVER]	GO:0019752	carboxylic acid metabolic process	BIOLOGICAL_PROCESS	0.00117234	8.20446e-07	31	1927	205	37301
[OVER]	GO:0043436	oxoacid metabolic process	BIOLOGICAL_PROCESS	0.00117234	9.83481e-07	31	1944	205	37284
[OVER]	GO:0110165	cellular anatomical entity	CELLULAR_COMPONENT	0.00117234	5.61942e-07	135	16157	101	23071
[OVER]	GO:0044281	small molecule metabolic process	BIOLOGICAL_PROCESS	0.00117234	6.7985e-07	39	2759	197	36469
[OVER]	GO:0006082	organic acid metabolic process	BIOLOGICAL_PROCESS	0.00117234	1.08149e-06	31	1953	205	37275
[OVER]	GO:0036211	protein modification process	BIOLOGICAL_PROCESS	0.00764569	8.55016e-06	35	2610	201	36618
[OVER]	GO:0005737	cytoplasm	CELLULAR_COMPONENT	0.00764569	8.81652e-06	65	6372	171	32856
[OVER]	GO:0043167	ion binding	MOLECULAR_FUNCTION	0.00802764	1.01827e-05	63	6131	173	33097
[OVER]	GO:0051213	dioxygenase activity	MOLECULAR_FUNCTION	0.00861045	1.19148e-05	8	168	228	39060

## Sheet: M9
Tags	GO ID	GO Name	GO Category	FDR	P-Value	Nr Test	Nr Reference	Non Annot Test	Non Annot Reference
[OVER]	GO:0110165	cellular anatomical entity	CELLULAR_COMPONENT	0.000164909	1.90163e-08	115	16177	72	23100
[OVER]	GO:0033036	macromolecule localization	BIOLOGICAL_PROCESS	0.00227679	7.87636e-07	18	937	169	38340
[OVER]	GO:0051641	cellular localization	BIOLOGICAL_PROCESS	0.00227679	6.651e-07	19	1027	168	38250
[OVER]	GO:0070727	cellular macromolecule localization	BIOLOGICAL_PROCESS	0.00243238	1.12194e-06	16	764	171	38513
[OVER]	GO:0016020	membrane	CELLULAR_COMPONENT	0.00289377	1.66846e-06	77	9949	110	29328
[OVER]	GO:0015031	protein transport	BIOLOGICAL_PROCESS	0.00495356	3.48209e-06	14	643	173	38634
[OVER]	GO:0045184	establishment of protein localization	BIOLOGICAL_PROCESS	0.00495356	3.99849e-06	14	651	173	38626
[OVER]	GO:0008104	protein localization	BIOLOGICAL_PROCESS	0.00504185	4.65115e-06	15	756	172	38521
[OVER]	GO:0051179	localization	BIOLOGICAL_PROCESS	0.0104135	1.08074e-05	31	2802	156	36475
[OVER]	GO:0031267	small GTPase binding	MOLECULAR_FUNCTION	0.0120516	1.38971e-05	4	27	183	39250
[OVER]	GO:0005737	cytoplasm	CELLULAR_COMPONENT	0.0170367	2.41588e-05	53	6384	134	32893
[OVER]	GO:0006810	transport	BIOLOGICAL_PROCESS	0.0170367	2.22179e-05	29	2625	158	36652
[OVER]	GO:0051020	GTPase binding	MOLECULAR_FUNCTION	0.0170367	2.55394e-05	4	32	183	39245
[OVER]	GO:0051234	establishment of localization	BIOLOGICAL_PROCESS	0.0187068	3.02001e-05	29	2670	158	36607
[OVER]	GO:0071702	organic substance transport	BIOLOGICAL_PROCESS	0.0330263	5.71257e-05	18	1293	169	37984
[OVER]	GO:0001101	response to acid chemical	BIOLOGICAL_PROCESS	0.045506	8.39595e-05	5	88	182	39189
[OVER]	GO:0006606	protein import into nucleus	BIOLOGICAL_PROCESS	0.0467848	0.000102504	4	47	183	39230
[OVER]	GO:0016757	glycosyltransferase activity	MOLECULAR_FUNCTION	0.0467848	9.34733e-05	12	658	175	38619
[OVER]	GO:0016740	transferase activity	MOLECULAR_FUNCTION	0.0467848	0.000100912	41	4719	146	34558

## Sheet: M10
Tags	GO ID	GO Name	GO Category	FDR	P-Value	Nr Test	Nr Reference	Non Annot Test	Non Annot Reference
[OVER]	GO:0005622	intracellular anatomical structure	CELLULAR_COMPONENT	2.56545e-06	2.95831e-10	72	10297	69	29026
[OVER]	GO:0110165	cellular anatomical entity	CELLULAR_COMPONENT	4.30304e-06	9.92399e-10	94	16198	47	23125
[OVER]	GO:0043231	intracellular membrane-bounded organelle	CELLULAR_COMPONENT	7.23097e-06	2.50149e-09	59	7824	82	31499
[OVER]	GO:0043227	membrane-bounded organelle	CELLULAR_COMPONENT	1.05915e-05	4.88539e-09	59	7960	82	31363
[OVER]	GO:0043229	intracellular organelle	CELLULAR_COMPONENT	1.75725e-05	1.01318e-08	62	8778	79	30545
[OVER]	GO:0043226	organelle	CELLULAR_COMPONENT	2.52974e-05	1.75028e-08	62	8900	79	30423
[OVER]	GO:0016020	membrane	CELLULAR_COMPONENT	0.000102903	8.3063e-08	65	9961	76	29362
[OVER]	GO:0005737	cytoplasm	CELLULAR_COMPONENT	0.00378907	3.49546e-06	45	6392	96	32931
[OVER]	GO:0033557	Slx1-Slx4 complex	CELLULAR_COMPONENT	0.0122133	1.26752e-05	2	0	139	39323

## Sheet: M11
Tags	GO ID	GO Name	GO Category	FDR	P-Value	Nr Test	Nr Reference	Non Annot Test	Non Annot Reference
[OVER]	GO:0035251	UDP-glucosyltransferase activity	MOLECULAR_FUNCTION	0.00212592	2.05918e-06	6	123	107	39228
[OVER]	GO:0009723	response to ethylene	BIOLOGICAL_PROCESS	0.00212592	3.853e-07	6	91	107	39260
[OVER]	GO:0071369	cellular response to ethylene stimulus	BIOLOGICAL_PROCESS	0.00212592	1.58925e-06	5	63	108	39288
[OVER]	GO:0009873	ethylene-activated signaling pathway	BIOLOGICAL_PROCESS	0.00212592	1.58925e-06	5	63	108	39288
[OVER]	GO:0000160	phosphorelay signal transduction system	BIOLOGICAL_PROCESS	0.00212592	1.96797e-06	6	122	107	39229
[OVER]	GO:0006355	regulation of DNA-templated transcription	BIOLOGICAL_PROCESS	0.00212592	2.17481e-06	20	2088	93	37263
[OVER]	GO:1903506	regulation of nucleic acid-templated transcription	BIOLOGICAL_PROCESS	0.00212592	2.20633e-06	20	2090	93	37261
[OVER]	GO:2001141	regulation of RNA biosynthetic process	BIOLOGICAL_PROCESS	0.00212592	2.20633e-06	20	2090	93	37261
[OVER]	GO:0003700	DNA-binding transcription factor activity	MOLECULAR_FUNCTION	0.00212592	6.79756e-07	15	1094	98	38257
[OVER]	GO:0018130	heterocycle biosynthetic process	BIOLOGICAL_PROCESS	0.002751	3.41466e-06	25	3183	88	36168
[OVER]	GO:0140110	transcription regulator activity	MOLECULAR_FUNCTION	0.002751	3.48951e-06	15	1252	98	38099
[OVER]	GO:0065007	biological regulation	BIOLOGICAL_PROCESS	0.00324154	4.48553e-06	34	5350	79	34001
[OVER]	GO:0046527	glucosyltransferase activity	MOLECULAR_FUNCTION	0.0039705	5.95208e-06	6	149	107	39202
[OVER]	GO:0006351	DNA-templated transcription	BIOLOGICAL_PROCESS	0.00413333	7.74675e-06	20	2275	93	37076
[OVER]	GO:0097659	nucleic acid-templated transcription	BIOLOGICAL_PROCESS	0.00413333	7.89705e-06	20	2278	93	37073
[OVER]	GO:0034046	poly(G) binding	MOLECULAR_FUNCTION	0.00413333	8.12653e-06	2	0	111	39351
[OVER]	GO:1901362	organic cyclic compound biosynthetic process	BIOLOGICAL_PROCESS	0.00413333	8.44315e-06	25	3353	88	35998
[OVER]	GO:0032774	RNA biosynthetic process	BIOLOGICAL_PROCESS	0.00413333	8.57934e-06	20	2291	93	37060
[OVER]	GO:0009725	response to hormone	BIOLOGICAL_PROCESS	0.00418852	9.74588e-06	11	730	102	38621
[OVER]	GO:0080043	quercetin 3-O-glucosyltransferase activity	MOLECULAR_FUNCTION	0.00418852	1.01429e-05	3	12	110	39339
[OVER]	GO:0080044	quercetin 7-O-glucosyltransferase activity	MOLECULAR_FUNCTION	0.00418852	1.01429e-05	3	12	110	39339
[OVER]	GO:0009719	response to endogenous stimulus	BIOLOGICAL_PROCESS	0.00436763	1.17409e-05	11	745	102	38606
[OVER]	GO:0050789	regulation of biological process	BIOLOGICAL_PROCESS	0.00436763	1.18943e-05	31	4841	82	34510
[OVER]	GO:0019438	aromatic compound biosynthetic process	BIOLOGICAL_PROCESS	0.00436763	1.20875e-05	24	3200	89	36151
[OVER]	GO:0010033	response to organic substance	BIOLOGICAL_PROCESS	0.0046785	1.37946e-05	13	1067	100	38284
[OVER]	GO:0009755	hormone-mediated signaling pathway	BIOLOGICAL_PROCESS	0.0046785	1.4125e-05	9	489	104	38862
[OVER]	GO:0051171	regulation of nitrogen compound metabolic process	BIOLOGICAL_PROCESS	0.0046785	1.45664e-05	23	3015	90	36336
[OVER]	GO:0080090	regulation of primary metabolic process	BIOLOGICAL_PROCESS	0.00533448	1.72239e-05	23	3047	90	36304
[OVER]	GO:0032870	cellular response to hormone stimulus	BIOLOGICAL_PROCESS	0.00540586	1.86788e-05	9	507	104	38844
[OVER]	GO:0051252	regulation of RNA metabolic process	BIOLOGICAL_PROCESS	0.00540586	1.87647e-05	20	2419	93	36932
[OVER]	GO:0010556	regulation of macromolecule biosynthetic process	BIOLOGICAL_PROCESS	0.00540586	1.93244e-05	20	2424	93	36927
[OVER]	GO:0050896	response to stimulus	BIOLOGICAL_PROCESS	0.00557805	2.05832e-05	27	4001	86	35350
[OVER]	GO:0031326	regulation of cellular biosynthetic process	BIOLOGICAL_PROCESS	0.00564108	2.14663e-05	20	2442	93	36909
[OVER]	GO:0003677	DNA binding	MOLECULAR_FUNCTION	0.00568911	2.36172e-05	19	2251	94	37100
[OVER]	GO:0071495	cellular response to endogenous stimulus	BIOLOGICAL_PROCESS	0.00568911	2.33763e-05	9	522	104	38829
[OVER]	GO:0009889	regulation of biosynthetic process	BIOLOGICAL_PROCESS	0.00568911	2.35471e-05	20	2458	93	36893
[OVER]	GO:0019222	regulation of metabolic process	BIOLOGICAL_PROCESS	0.00581524	2.48114e-05	24	3344	89	36007
[OVER]	GO:0005667	transcription regulator complex	CELLULAR_COMPONENT	0.00672356	2.97991e-05	13	1150	100	38201
[OVER]	GO:0019219	regulation of nucleobase-containing compound metabolic process	BIOLOGICAL_PROCESS	0.00672356	3.02374e-05	20	2502	93	36849
[OVER]	GO:0042221	response to chemical	BIOLOGICAL_PROCESS	0.00675788	3.1171e-05	15	1511	98	37840
[OVER]	GO:0050794	regulation of cellular process	BIOLOGICAL_PROCESS	0.00715316	3.38192e-05	28	4358	85	34993
[OVER]	GO:0031323	regulation of cellular metabolic process	BIOLOGICAL_PROCESS	0.00892427	4.32218e-05	22	3006	91	36345
[OVER]	GO:0060255	regulation of macromolecule metabolic process	BIOLOGICAL_PROCESS	0.00897727	4.55489e-05	23	3243	90	36108
[OVER]	GO:0005488	binding	MOLECULAR_FUNCTION	0.00897727	4.53046e-05	57	12673	56	26678
[OVER]	GO:1901360	organic cyclic compound metabolic process	BIOLOGICAL_PROCESS	0.00981079	5.09093e-05	35	6263	78	33088
[OVER]	GO:0008152	metabolic process	BIOLOGICAL_PROCESS	0.0110171	5.8495e-05	58	13096	55	26255
[OVER]	GO:0046483	heterocycle metabolic process	BIOLOGICAL_PROCESS	0.0110171	6.07538e-05	34	6049	79	33302
[OVER]	GO:0034654	nucleobase-containing compound biosynthetic process	BIOLOGICAL_PROCESS	0.0110171	6.09802e-05	21	2852	92	36499
[OVER]	GO:0006725	cellular aromatic compound metabolic process	BIOLOGICAL_PROCESS	0.011652	6.58381e-05	34	6073	79	33278
[OVER]	GO:0044249	cellular biosynthetic process	BIOLOGICAL_PROCESS	0.011748	6.77353e-05	29	4783	84	34568
[OVER]	GO:0071310	cellular response to organic substance	BIOLOGICAL_PROCESS	0.0124835	7.34155e-05	9	607	104	38744
[OVER]	GO:0010468	regulation of gene expression	BIOLOGICAL_PROCESS	0.0132485	8.06414e-05	20	2686	93	36665
[OVER]	GO:1901700	response to oxygen-containing compound	BIOLOGICAL_PROCESS	0.0132485	8.09696e-05	9	615	104	38736
[OVER]	GO:0009058	biosynthetic process	BIOLOGICAL_PROCESS	0.0139832	8.70727e-05	31	5365	82	33986
[OVER]	GO:0009987	cellular process	BIOLOGICAL_PROCESS	0.0214049	0.000135755	61	14433	52	24918
[OVER]	GO:1901136	carbohydrate derivative catabolic process	BIOLOGICAL_PROCESS	0.0217229	0.00014057	4	87	109	39264
[OVER]	GO:1901576	organic substance biosynthetic process	BIOLOGICAL_PROCESS	0.0217229	0.000142782	30	5248	83	34103
[OVER]	GO:0016070	RNA metabolic process	BIOLOGICAL_PROCESS	0.0257322	0.000172102	24	3785	89	35566
[OVER]	GO:0008194	UDP-glycosyltransferase activity	MOLECULAR_FUNCTION	0.0357461	0.000243199	6	296	107	39055
[OVER]	GO:0090304	nucleic acid metabolic process	BIOLOGICAL_PROCESS	0.049181	0.000340274	28	4985	85	34366

[truncated: 9 more sheets: M13, M14, M16, M17, M18, M19, M20, M24, Mod11_22_23]
