# Supplementary material for: Comparative transcriptome analysis of persimmon somatic mutants (Diospyros kaki) identifies regulatory networks for fruit maturation and size
Source: Front Plant Sci. 2024 Aug 2;15:1448851. doi: 10.3389/fpls.2024.1448851 (PMC11327018; doi:10.3389/fpls.2024.1448851)
Supplement: Supplementary file 7 [file Table_2.xlsx]

## Sheet: M1
Term Name	MainClass	GeneHitsInSelectedSet	AllGenesInSelectedSet	GeneHitsInBackground	AllGenesInBackground	p-value	enrichFactor	GeneListInSelectedSets	corrected p-value(BH method)
00194 Photosynthesis proteins	A09180 Brite Hierarchies	31	2128	63	11539	2.70457e-08	2.6682	[DKAch03a24534.t1, DKAch14a23382.t1, DKAch14a23101.t1, DKAch05a15953.t1, DKAch09a29957.t1, DKAch03a23827.t1, DKAch02a09239.t1, DKAch08a33045.t1, DKAch06a20967.t1, DKAch04a31079.t1, DKAch13a05407.t1, DKAch10a18367.t1, DKAch13a04601.t1, DKAch12a27903.t1, DKAch14a23341.t1, DKAch02a09313.t1, DKAch04a31730.t1, DKAch11a05923.t1, DKAch02a08175.t1, DKAch05a15804.t1, DKAch05a15280.t1, DKAch05a15279.t1, DK…	5.95005e-06
03110 Chaperones and folding catalysts	A09180 Brite Hierarchies	99	2128	332	11539	2.26212e-07	1.61694	[DKAch01a01397.t1, DKAch01a02017.t1, DKAch12a28602.t1, DKAch06a20806.t1, DKAch06a20183.t1, DKAch03a23613.t1, DKAch04a31161.t1, DKAch15x13088.t1, DKAch15y11113.t1, DKAch13a03895.t1, DKAch02a08989.t1, DKAch01a01153.t1, DKAch03a25668.t1, DKAch03a26189.t1, DKAch14a22603.t1, DKAch09a30108.t1, DKAch09a30184.t1, DKAch05a17318.t1, DKAch13a05299.t1, DKAch01a01475.t1, DKAch10a18314.t1, DKAch03a23615.t1, DK…	2.48834e-05
00196 Photosynthesis - antenna proteins	A09100 Metabolism	12	2128	15	11539	3.93594e-07	4.33797	[DKAch05a15280.t1, DKAch05a15279.t1, DKAch11a06939.t1, DKAch14a23382.t1, DKAch05a15953.t1, DKAch13a04601.t1, DKAch03a26127.t1, DKAch14a22336.t1, DKAch06a19634.t1, DKAch02a08175.t1, DKAch09a29957.t1, DKAch03a25027.t1]	2.88635e-05
00400 Phenylalanine, tyrosine and tryptophan biosynthesis	A09100 Metabolism	23	2128	60	11539	0.000233505	2.07861	[DKAch13a04751.t1, DKAch12a26914.t1, DKAch04a30996.t1, DKAch04a31967.t1, DKAch02a08829.t1, DKAch15x13557.t1, DKAch11a06706.t1, DKAch05a14872.t1, DKAch12a26917.t1, DKAch12a26916.t1, DKAch02a08177.t1, DKAch07a34923.t1, DKAch12a28867.t1, DKAch08a33534.t1, DKAch04a32486.t1, DKAch05a17295.t1, DKAch15x14185.t1, DKAch04a32487.t1, DKAch13a04467.t1, DKAch07a36572.t1, DKAch15y11305.t1, DKAch15y11955.t1, DK…	0.0128428
04141 Protein processing in endoplasmic reticulum	A09120 Genetic Information Processing	72	2128	264	11539	0.000233555	1.47885	[DKAch12a26746.t1, DKAch13a03542.t1, DKAch05a15886.t1, DKAch01a01397.t1, DKAch06a20806.t1, DKAch07a36561.t1, DKAch08a34467.t1, DKAch10a18984.t1, DKAch03a23613.t1, DKAch03a24469.t1, DKAch15x13088.t1, DKAch05a15839.t1, DKAch02a08985.t1, DKAch01a00269.t1, DKAch05a15709.t1, DKAch11a06714.t1, DKAch02a08989.t1, DKAch01a01153.t1, DKAch01a00265.t1, DKAch03a25668.t1, DKAch06a21406.t1, DKAch15y12311.t1, DK…	0.0102764
A09150 Organismal Systems	A09150 Organismal Systems	75	2128	278	11539	0.000251477	1.46289	[DKAch08a34518.t1, DKAch12a27311.t1, DKAch01a03400.t1, DKAch05a15886.t1, DKAch12a28635.t1, DKAch03a25096.t1, DKAch07a35335.t1, DKAch04a31939.t1, DKAch03a25539.t1, DKAch10a17757.t1, DKAch14a23030.t1, DKAch14a22792.t1, DKAch15y10213.t1, DKAch11a07057.t1, DKAch15y10341.t1, DKAch15x13008.t1, DKAch05a17438.t1, DKAch03a23489.t1, DKAch05a15392.t1, DKAch03a24876.t1, DKAch11a06097.t1, DKAch12a27943.t1, DK…	0.00922082
B 09159 Environmental adaptation	A09150 Organismal Systems	75	2128	278	11539	0.000251477	1.46289	[DKAch08a34518.t1, DKAch12a27311.t1, DKAch01a03400.t1, DKAch05a15886.t1, DKAch12a28635.t1, DKAch03a25096.t1, DKAch07a35335.t1, DKAch04a31939.t1, DKAch03a25539.t1, DKAch10a17757.t1, DKAch14a23030.t1, DKAch14a22792.t1, DKAch15y10213.t1, DKAch11a07057.t1, DKAch15y10341.t1, DKAch15x13008.t1, DKAch05a17438.t1, DKAch03a23489.t1, DKAch05a15392.t1, DKAch03a24876.t1, DKAch11a06097.t1, DKAch12a27943.t1, DK…	0.00922082
B 09181 Protein families: metabolism	A09180 Brite Hierarchies	456	2128	2168	11539	0.000360518	1.14052	[DKAch05a17175.t1, DKAch09a30768.t1, DKAch07a35476.t1, DKAch02a09286.t1, DKAch15x14513.t1, DKAch11a06097.t1, DKAch09a30447.t1, DKAch02a09709.t1, DKAch12a28705.t1, DKAch11a06865.t1, DKAch06a21577.t1, DKAch15y11160.t1, DKAch01a01422.t1, DKAch15y11171.t1, DKAch05a15280.t1, DKAch10a18771.t1, DKAch06a21588.t1, DKAch08a33040.t1, DKAch07a36791.t1, DKAch07a36239.t1, DKAch05a14756.t1, DKAch07a35247.t1, DK…	0.00991424
00195 Photosynthesis	A09100 Metabolism	19	2128	47	11539	0.000363555	2.19206	[DKAch03a24534.t1, DKAch04a31730.t1, DKAch14a23101.t1, DKAch11a05923.t1, DKAch03a23827.t1, DKAch02a09239.t1, DKAch05a15804.t1, DKAch03a26395.t1, DKAch08a33045.t1, DKAch06a20967.t1, DKAch07a36717.t1, DKAch04a31079.t1, DKAch13a05407.t1, DKAch10a18367.t1, DKAch10a17721.t1, DKAch12a27903.t1, DKAch14a23341.t1, DKAch11a06549.t1, DKAch02a09313.t1]	0.0088869
B 09106 Metabolism of other amino acids	A09100 Metabolism	75	2128	284	11539	0.000502378	1.43199	[DKAch05a16965.t1, DKAch07a36466.t1, DKAch10a19004.t1, DKAch12a28843.t1, DKAch15x12766.t1, DKAch05a17329.t1, DKAch01a01232.t1, DKAch15y10175.t1, DKAch06a19803.t1, DKAch15x13543.t1, DKAch02a08681.t1, DKAch15x14574.t1, DKAch15y10261.t1, DKAch01a02485.t1, DKAch07a35159.t1, DKAch15y10487.t1, DKAch08a34600.t1, DKAch08a34589.t1, DKAch02a07736.t1, DKAch03a24111.t1, DKAch15y11290.t1, DKAch13a04643.t1, DK…	0.0110523
00941 Flavonoid biosynthesis	A09100 Metabolism	16	2128	38	11539	0.000611821	2.28314	[DKAch02a09192.t1, DKAch08a34677.t1, DKAch01a00733.t1, DKAch13a03694.t1, DKAch14a22991.t1, DKAch05a15916.t1, DKAch14a22491.t1, DKAch02a09602.t1, DKAch05a15911.t1, DKAch10a19442.t1, DKAch05a14936.t1, DKAch15x14463.t1, DKAch15y12252.t1, DKAch03a26185.t1, DKAch03a25861.t1, DKAch01a01599.t1]	0.0122364
00480 Glutathione metabolism	A09100 Metabolism	34	2128	109	11539	0.000875825	1.69141	[DKAch05a16965.t1, DKAch12a27246.t1, DKAch07a36466.t1, DKAch10a19004.t1, DKAch13a04126.t1, DKAch11a05560.t1, DKAch01a01232.t1, DKAch06a19803.t1, DKAch15x13543.t1, DKAch04a31962.t1, DKAch01a01857.t1, DKAch14a22742.t1, DKAch15y10261.t1, DKAch01a02485.t1, DKAch01a02487.t1, DKAch08a34589.t1, DKAch15y11290.t1, DKAch15x14340.t1, DKAch08a34590.t1, DKAch03a25211.t1, DKAch02a09420.t1, DKAch15y12132.t1, DK…	0.0160568
00591 Linoleic acid metabolism	A09100 Metabolism	9	2128	18	11539	0.00235902	2.71123	[DKAch15x12770.t1, DKAch01a00476.t1, DKAch10a19444.t1, DKAch06a20627.t1, DKAch12a26852.t1, DKAch09a29155.t1, DKAch15y10490.t1, DKAch14a22369.t1, DKAch03a23568.t1]	0.0399219
03041 Spliceosome	A09180 Brite Hierarchies	105	2128	443	11539	0.00277852	1.28523	[DKAch12a27145.t1, DKAch11a07099.t1, DKAch03a24853.t1, DKAch09a29349.t1, DKAch01a02367.t1, DKAch09a30802.t1, DKAch05a16720.t1, DKAch04a31169.t1, DKAch14a23374.t1, DKAch07a34705.t1, DKAch05a15260.t1, DKAch13a03748.t1, DKAch15x13088.t1, DKAch02a07325.t1, DKAch01a01371.t1, DKAch10a17789.t1, DKAch12a27142.t1, DKAch06a19923.t1, DKAch02a08989.t1, DKAch01a01153.t1, DKAch15x13815.t1, DKAch02a10061.t1, DK…	0.0436625
B 09141 Transport and catabolism	A09140 Cellular Processes	112	2128	478	11539	0.00305829	1.27054	[DKAch06a20793.t1, DKAch06a20311.t1, DKAch02a09532.t1, DKAch01a01082.t1, DKAch07a35014.t1, DKAch12a26859.t1, DKAch05a15876.t1, DKAch15x13929.t1, DKAch07a35476.t1, DKAch02a09237.t1, DKAch15x13088.t1, DKAch03a25525.t1, DKAch04a32428.t1, DKAch05a16743.t1, DKAch03a23816.t1, DKAch14a21831.t1, DKAch02a08989.t1, DKAch11a06072.t1, DKAch01a01153.t1, DKAch13a04160.t1, DKAch15x14130.t1, DKAch10a18965.t1, DK…	0.044855
A09140 Cellular Processes	A09140 Cellular Processes	112	2128	478	11539	0.00305829	1.27054	[DKAch06a20793.t1, DKAch06a20311.t1, DKAch02a09532.t1, DKAch01a01082.t1, DKAch07a35014.t1, DKAch12a26859.t1, DKAch05a15876.t1, DKAch15x13929.t1, DKAch07a35476.t1, DKAch02a09237.t1, DKAch15x13088.t1, DKAch03a25525.t1, DKAch04a32428.t1, DKAch05a16743.t1, DKAch03a23816.t1, DKAch14a21831.t1, DKAch02a08989.t1, DKAch11a06072.t1, DKAch01a01153.t1, DKAch13a04160.t1, DKAch15x14130.t1, DKAch10a18965.t1, DK…	0.044855
04712 Circadian rhythm - plant	A09150 Organismal Systems	19	2128	57	11539	0.00513693	1.80749	[DKAch15x12623.t1, DKAch12a27311.t1, DKAch01a03400.t1, DKAch01a03402.t1, DKAch08a33078.t1, DKAch13a03694.t1, DKAch01a01219.t1, DKAch11a06864.t1, DKAch03a25096.t1, DKAch07a35335.t1, DKAch14a23030.t1, DKAch06a21778.t1, DKAch13a04684.t1, DKAch07a35019.t1, DKAch15y10341.t1, DKAch15x13008.t1, DKAch15x14463.t1, DKAch15y12252.t1, DKAch15y10729.t1]	0.0664779
04626 Plant-pathogen interaction	A09150 Organismal Systems	56	2128	221	11539	0.00626255	1.37402	[DKAch08a34518.t1, DKAch05a15886.t1, DKAch12a28635.t1, DKAch04a31939.t1, DKAch03a25539.t1, DKAch10a17757.t1, DKAch14a22792.t1, DKAch15y10213.t1, DKAch11a07057.t1, DKAch05a17438.t1, DKAch03a23489.t1, DKAch05a15392.t1, DKAch03a24876.t1, DKAch11a06097.t1, DKAch12a27943.t1, DKAch01a01188.t1, DKAch06a20442.t1, DKAch08a33818.t1, DKAch12a27715.t1, DKAch13a03946.t1, DKAch07a36562.t1, DKAch12a27693.t1, DK…	0.0765423
A09100 Metabolism	A09100 Metabolism	612	2128	3079	11539	0.00917176	1.0778	[DKAch13a04128.t1, DKAch02a08854.t1, DKAch15x13703.t1, DKAch15y12347.t1, DKAch05a17255.t1, DKAch02a09904.t1, DKAch03a23902.t1, DKAch05a16961.t1, DKAch02a09102.t1, DKAch12a28843.t1, DKAch14a22054.t1, DKAch12a28808.t1, DKAch05a17438.t1, DKAch06a21748.t1, DKAch15x13543.t1, DKAch05a16009.t1, DKAch15x14513.t1, DKAch01a02485.t1, DKAch15y10487.t1, DKAch05a15555.t1, DKAch06a20319.t1, DKAch03a25637.t1, DK…	0.106199
04144 Endocytosis	A09140 Cellular Processes	54	2128	216	11539	0.00948695	1.35562	[DKAch12a26746.t1, DKAch06a20793.t1, DKAch09a30254.t1, DKAch02a09532.t1, DKAch01a01082.t1, DKAch10a18984.t1, DKAch02a09946.t1, DKAch07a35476.t1, DKAch10a18124.t1, DKAch12a27482.t1, DKAch10a19198.t1, DKAch15x13088.t1, DKAch03a25525.t1, DKAch05a16743.t1, DKAch14a21831.t1, DKAch02a08985.t1, DKAch02a08989.t1, DKAch11a05526.t1, DKAch11a06072.t1, DKAch01a01153.t1, DKAch02a10136.t1, DKAch06a20696.t1, DK…	0.104356
00410 beta-Alanine metabolism	A09100 Metabolism	19	2128	61	11539	0.0114176	1.68896	[DKAch15x14493.t1, DKAch15y12284.t1, DKAch04a31891.t1, DKAch03a25683.t1, DKAch12a28843.t1, DKAch02a08673.t1, DKAch15y12382.t1, DKAch15x12766.t1, DKAch15y12383.t1, DKAch12a27097.t1, DKAch13a05397.t1, DKAch05a14851.t1, DKAch15x14573.t1, DKAch08a33910.t1, DKAch02a08681.t1, DKAch15x14574.t1, DKAch15y10487.t1, DKAch07a36756.t1, DKAch03a24111.t1]	0.119613
00071 Fatty acid degradation	A09100 Metabolism	20	2128	66	11539	0.0132095	1.64317	[DKAch15y11538.t1, DKAch15x14493.t1, DKAch15x13778.t1, DKAch07a35375.t1, DKAch15y12284.t1, DKAch04a31891.t1, DKAch03a25683.t1, DKAch02a08673.t1, DKAch12a26859.t1, DKAch15x13928.t1, DKAch15x13929.t1, DKAch01a01802.t1, DKAch08a34497.t1, DKAch03a26583.t1, DKAch02a08681.t1, DKAch07a36737.t1, DKAch15y11694.t1, DKAch15x13770.t1, DKAch15y11542.t1, DKAch03a24111.t1]	0.132095
00563 Glycosylphosphatidylinositol (GPI)-anchor biosynthesis	A09100 Metabolism	10	2128	26	11539	0.0133384	2.08556	[DKAch04a32305.t1, DKAch15y10768.t1, DKAch06a20830.t1, DKAch08a33461.t1, DKAch02a09364.t1, DKAch02a09102.t1, DKAch07a36785.t1, DKAch10a17632.t1, DKAch06a21129.t1, DKAch01a00784.t1]	0.127585
04091 Lectins	A09180 Brite Hierarchies	8	2128	19	11539	0.01445	2.28314	[DKAch14a22603.t1, DKAch01a00269.t1, DKAch07a34738.t1, DKAch11a06319.t1, DKAch12a27821.t1, DKAch01a00265.t1, DKAch06a21406.t1, DKAch10a18314.t1]	0.132458
01003 Glycosyltransferases	A09180 Brite Hierarchies	76	2128	327	11539	0.0158007	1.26027	[DKAch08a34591.t1, DKAch05a17175.t1, DKAch05a17066.t1, DKAch07a34743.t1, DKAch11a05472.t1, DKAch10a17629.t1, DKAch03a23500.t1, DKAch11a06204.t1, DKAch08a33856.t1, DKAch15x13420.t1, DKAch09a30447.t1, DKAch07a36811.t1, DKAch08a34604.t1, DKAch12a27811.t1, DKAch03a25288.t1, DKAch02a10075.t1, DKAch12a28705.t1, DKAch11a07155.t1, DKAch03a26059.t1, DKAch03a26143.t1, DKAch09a30893.t1, DKAch11a06865.t1, DK…	0.139046
00903 Limonene and pinene degradation	A09100 Metabolism	7	2128	16	11539	0.0173511	2.37233	[DKAch15x14493.t1, DKAch15y12284.t1, DKAch04a31891.t1, DKAch02a08681.t1, DKAch03a25683.t1, DKAch02a08673.t1, DKAch03a24111.t1]	0.146817
00592 alpha-Linolenic acid metabolism	A09100 Metabolism	20	2128	68	11539	0.0184329	1.59484	[DKAch15y11538.t1, DKAch15x13778.t1, DKAch06a20909.t1, DKAch06a20627.t1, DKAch02a09450.t1, DKAch12a26852.t1, DKAch09a29155.t1, DKAch10a18299.t1, DKAch15y10490.t1, DKAch14a22369.t1, DKAch03a23568.t1, DKAch01a01802.t1, DKAch08a34497.t1, DKAch15x12770.t1, DKAch01a00476.t1, DKAch10a19444.t1, DKAch07a36737.t1, DKAch05a15555.t1, DKAch15x13770.t1, DKAch15y11542.t1]	0.150194
00053 Ascorbate and aldarate metabolism	A09100 Metabolism	24	2128	86	11539	0.0201706	1.51325	[DKAch15y11290.t1, DKAch03a26172.t1, DKAch15x14493.t1, DKAch15y12284.t1, DKAch02a09420.t1, DKAch05a16965.t1, DKAch04a31891.t1, DKAch03a25683.t1, DKAch10a18941.t1, DKAch11a05609.t1, DKAch02a08450.t1, DKAch01a00639.t1, DKAch02a08673.t1, DKAch01a00641.t1, DKAch01a01232.t1, DKAch12a28808.t1, DKAch05a14799.t1, DKAch06a19803.t1, DKAch15x13543.t1, DKAch04a31962.t1, DKAch02a08681.t1, DKAch09a29147.t1, DK…	0.158484
04131 Membrane trafficking	A09180 Brite Hierarchies	225	2128	1084	11539	0.0225976	1.12551	[DKAch02a09532.t1, DKAch02a09125.t1, DKAch05a17203.t1, DKAch06a20806.t1, DKAch06a21050.t1, DKAch08a33791.t1, DKAch07a36561.t1, DKAch02a09102.t1, DKAch02a07723.t1, DKAch07a36097.t1, DKAch05a15876.t1, DKAch14a22077.t1, DKAch07a35476.t1, DKAch02a09590.t1, DKAch15x12894.t1, DKAch01a02003.t1, DKAch05a16743.t1, DKAch01a01153.t1, DKAch15x14130.t1, DKAch10a18965.t1, DKAch03a23880.t1, DKAch13a03875.t1, DK…	0.17143
03029 Mitochondrial biogenesis	A09180 Brite Hierarchies	113	2128	517	11539	0.0249642	1.18518	[DKAch06a20340.t1, DKAch14a21860.t1, DKAch06a20183.t1, DKAch02a09590.t1, DKAch02a09237.t1, DKAch15x13088.t1, DKAch10a17728.t1, DKAch07a36650.t1, DKAch06a20824.t1, DKAch10a19343.t1, DKAch02a08989.t1, DKAch05a16702.t1, DKAch13a03946.t1, DKAch10a18810.t1, DKAch01a01153.t1, DKAch10a18965.t1, DKAch15y12161.t1, DKAch05a15283.t1, DKAch03a25167.t1, DKAch15y11171.t1, DKAch08a34687.t1, DKAch13a04220.t1, DK…	0.183071
04147 Exosome	A09180 Brite Hierarchies	149	2128	699	11539	0.0257942	1.15586	[DKAch13a04128.t1, DKAch06a20793.t1, DKAch05a15160.t1, DKAch10a19071.t1, DKAch01a02860.t1, DKAch02a09532.t1, DKAch01a01082.t1, DKAch02a09125.t1, DKAch05a16961.t1, DKAch06a20806.t1, DKAch07a35014.t1, DKAch12a26859.t1, DKAch01a01454.t1, DKAch08a33275.t1, DKAch05a15876.t1, DKAch15x13929.t1, DKAch06a19964.t1, DKAch15x13088.t1, DKAch03a25525.t1, DKAch05a16743.t1, DKAch14a21831.t1, DKAch06a21760.t1, DK…	0.183056
B 09103 Lipid metabolism	A09100 Metabolism	105	2128	482	11539	0.0324119	1.18124	[DKAch03a23694.t1, DKAch15x13778.t1, DKAch02a09904.t1, DKAch11a05659.t1, DKAch06a20909.t1, DKAch07a36466.t1, DKAch12a26859.t1, DKAch15x13929.t1, DKAch11a06804.t1, DKAch05a17438.t1, DKAch15y10175.t1, DKAch14a22956.t1, DKAch15y12433.t1, DKAch05a15555.t1, DKAch15x13770.t1, DKAch08a34589.t1, DKAch03a25288.t1, DKAch01a01188.t1, DKAch12a26736.t1, DKAch03a24111.t1, DKAch01a01841.t1, DKAch08a34590.t1, DK…	0.222832
00330 Arginine and proline metabolism	A09100 Metabolism	22	2128	81	11539	0.0339901	1.47277	[DKAch01a02213.t1, DKAch04a31093.t1, DKAch15x14493.t1, DKAch01a02184.t1, DKAch15y12284.t1, DKAch01a02185.t1, DKAch04a31891.t1, DKAch03a25683.t1, DKAch01a00936.t1, DKAch01a00932.t1, DKAch02a08673.t1, DKAch03a26488.t1, DKAch08a33534.t1, DKAch15y12310.t1, DKAch12a27097.t1, DKAch02a07593.t1, DKAch02a08681.t1, DKAch15x14510.t1, DKAch15x14272.t1, DKAch15y12061.t1, DKAch08a33151.t1, DKAch03a24111.t1]	0.226601
04990 Domain-containing proteins not elsewhere classified	A09180 Brite Hierarchies	7	2128	18	11539	0.0344069	2.10874	[DKAch02a09764.t1, DKAch01a02815.t1, DKAch01a02816.t1, DKAch01a02880.t1, DKAch12a28581.t1, DKAch08a34569.t1, DKAch14a23408.t1]	0.222633
01009 Protein phosphatases and associated proteins	A09180 Brite Hierarchies	86	2128	389	11539	0.0357349	1.1988	[DKAch12a26746.t1, DKAch03a23694.t1, DKAch05a17280.t1, DKAch06a21740.t1, DKAch01a02665.t1, DKAch12a27042.t1, DKAch10a18984.t1, DKAch13a05290.t1, DKAch06a21469.t1, DKAch15x13088.t1, DKAch05a17470.t1, DKAch02a08985.t1, DKAch11a06756.t1, DKAch11a06781.t1, DKAch13a03967.t1, DKAch02a08989.t1, DKAch01a01153.t1, DKAch14a22587.t1, DKAch01a02997.t1, DKAch07a36562.t1, DKAch11a06164.t1, DKAch14a21807.t1, DK…	0.224619
00565 Ether lipid metabolism	A09100 Metabolism	12	2128	38	11539	0.035946	1.71236	[DKAch15x13247.t1, DKAch06a20696.t1, DKAch12a28033.t1, DKAch10a19200.t1, DKAch10a19444.t1, DKAch08a33063.t1, DKAch10a19198.t1, DKAch01a01455.t1, DKAch09a29155.t1, DKAch12a28037.t1, DKAch15x14509.t1, DKAch15y12307.t1]	0.21967
00030 Pentose phosphate pathway	A09100 Metabolism	17	2128	60	11539	0.0399313	1.53636	[DKAch02a09661.t1, DKAch02a07946.t1, DKAch03a24459.t1, DKAch12a28432.t1, DKAch07a35949.t1, DKAch15x14376.t1, DKAch08a32994.t1, DKAch14a22327.t1, DKAch03a25379.t1, DKAch03a26136.t1, DKAch15y12170.t1, DKAch03a25222.t1, DKAch06a19964.t1, DKAch15y11474.t1, DKAch11a06859.t1, DKAch05a17456.t1, DKAch02a08425.t1]	0.237429
B 09105 Amino acid metabolism	A09100 Metabolism	126	2128	597	11539	0.0492376	1.14444	[DKAch15x13703.t1, DKAch15y10435.t1, DKAch06a20311.t1, DKAch15x13778.t1, DKAch01a02184.t1, DKAch12a26916.t1, DKAch05a17169.t1, DKAch15y12310.t1, DKAch15x14574.t1, DKAch15y10487.t1, DKAch08a34600.t1, DKAch15x13770.t1, DKAch03a24111.t1, DKAch15x13557.t1, DKAch02a09254.t1, DKAch08a34225.t1, DKAch01a00936.t1, DKAch10a17739.t1, DKAch04a32486.t1, DKAch12a27097.t1, DKAch13a04467.t1, DKAch13a05397.t1, DK…	0.28506
00500 Starch and sucrose metabolism	A09100 Metabolism	49	2128	213	11539	0.0529415	1.24742	[DKAch05a17255.t1, DKAch04a32453.t1, DKAch14a22054.t1, DKAch07a35401.t1, DKAch11a06204.t1, DKAch15x14569.t1, DKAch14a22050.t1, DKAch05a17325.t1, DKAch07a35159.t1, DKAch15y12475.t1, DKAch02a07736.t1, DKAch05a15923.t1, DKAch13a04643.t1, DKAch06a19975.t1, DKAch14a23140.t1, DKAch12a28433.t1, DKAch07a36203.t1, DKAch15x14657.t1, DKAch05a15789.t1, DKAch12a26622.t1, DKAch01a01164.t1, DKAch14a23285.t1, DK…	0.298644
00514 Other types of O-glycan biosynthesis	A09100 Metabolism	6	2128	16	11539	0.0583147	2.03342	[DKAch13a03609.t1, DKAch03a23500.t1, DKAch08a33323.t1, DKAch01a02843.t1, DKAch08a34604.t1, DKAch08a34603.t1]	0.320731
00900 Terpenoid backbone biosynthesis	A09100 Metabolism	16	2128	59	11539	0.0648283	1.4705	[DKAch15y12346.t1, DKAch15y12347.t1, DKAch12a28927.t1, DKAch04a32106.t1, DKAch09a29950.t1, DKAch15y12317.t1, DKAch15x14542.t1, DKAch15x14541.t1, DKAch11a05584.t1, DKAch09a28984.t1, DKAch01a02935.t1, DKAch01a02464.t1, DKAch15x14513.t1, DKAch09a30592.t1, DKAch01a00681.t1, DKAch13a04950.t1]	0.347859
00280 Valine, leucine and isoleucine degradation	A09100 Metabolism	17	2128	65	11539	0.0780483	1.41818	[DKAch15x14493.t1, DKAch15y10678.t1, DKAch15x13556.t1, DKAch15y12284.t1, DKAch01a00716.t1, DKAch04a31891.t1, DKAch03a25683.t1, DKAch15y11640.t1, DKAch02a08673.t1, DKAch15x13859.t1, DKAch01a02313.t1, DKAch13a05397.t1, DKAch02a08681.t1, DKAch07a36737.t1, DKAch15x12955.t1, DKAch05a15428.t1, DKAch03a24111.t1]	0.408825
01008 Polyketide biosynthesis proteins	A09180 Brite Hierarchies	3	2128	6	11539	0.0806247	2.71123	[DKAch15x14463.t1, DKAch15y12252.t1, DKAch13a03694.t1]	0.412499
00785 Lipoic acid metabolism	A09100 Metabolism	3	2128	6	11539	0.0806247	2.71123	[DKAch15y12142.t1, DKAch07a35345.t1, DKAch05a14865.t1]	0.412499
B 09101 Carbohydrate metabolism	A09100 Metabolism	209	2128	1040	11539	0.0817033	1.08971	[DKAch13a04128.t1, DKAch02a08854.t1, DKAch05a17255.t1, DKAch15x13778.t1, DKAch03a23902.t1, DKAch05a17203.t1, DKAch14a22054.t1, DKAch07a35401.t1, DKAch12a28808.t1, DKAch06a21748.t1, DKAch15x13543.t1, DKAch05a16009.t1, DKAch03a24111.t1, DKAch03a25637.t1, DKAch03a26172.t1, DKAch15y12124.t1, DKAch02a07946.t1, DKAch15x14657.t1, DKAch13a03875.t1, DKAch03a25379.t1, DKAch12a27753.t1, DKAch13a05397.t1, DK…	0.399439
B 09109 Metabolism of terpenoids and polyketides	A09100 Metabolism	57	2128	263	11539	0.10079	1.17521	[DKAch11a06077.t1, DKAch04a31643.t1, DKAch15y12347.t1, DKAch12a28927.t1, DKAch01a00597.t1, DKAch07a36301.t1, DKAch04a31880.t1, DKAch06a21721.t1, DKAch08a32979.t1, DKAch15x14542.t1, DKAch03a24677.t1, DKAch09a28984.t1, DKAch02a08681.t1, DKAch06a19916.t1, DKAch15x14513.t1, DKAch15y11132.t1, DKAch03a24111.t1, DKAch15y12346.t1, DKAch15x13393.t1, DKAch15x14493.t1, DKAch04a32106.t1, DKAch11a06076.t1, DK…	0.482037
04145 Phagosome	A09140 Cellular Processes	26	2128	110	11539	0.101303	1.28167	[DKAch06a20793.t1, DKAch02a09983.t1, DKAch08a33460.t1, DKAch02a09908.t1, DKAch07a35014.t1, DKAch10a18314.t1, DKAch05a15876.t1, DKAch02a09946.t1, DKAch05a15907.t1, DKAch15y10835.t1, DKAch06a20274.t1, DKAch14a22575.t1, DKAch06a21406.t1, DKAch14a22603.t1, DKAch05a17378.t1, DKAch07a36206.t1, DKAch06a19533.t1, DKAch03a25904.t1, DKAch05a15571.t1, DKAch15x13108.t1, DKAch08a34584.t1, DKAch05a15818.t1, DK…	0.474184
B 09107 Glycan biosynthesis and metabolism	A09100 Metabolism	33	2128	144	11539	0.101509	1.24265	[DKAch06a21438.t1, DKAch02a09364.t1, DKAch02a09102.t1, DKAch07a36785.t1, DKAch01a00784.t1, DKAch05a15278.t1, DKAch04a32305.t1, DKAch13a03609.t1, DKAch15y10768.t1, DKAch03a26592.t1, DKAch03a23500.t1, DKAch10a17632.t1, DKAch08a34604.t1, DKAch12a26736.t1, DKAch06a20370.t1, DKAch03a25280.t1, DKAch01a02345.t1, DKAch06a20830.t1, DKAch08a33461.t1, DKAch11a06865.t1, DKAch01a01849.t1, DKAch09a29973.t1, DK…	0.465247
04075 Plant hormone signal transduction	A09130 Environmental Information Processing	69	2128	325	11539	0.108309	1.15123	[DKAch01a02434.t1, DKAch09a29217.t1, DKAch15x13636.t1, DKAch15y11463.t1, DKAch15y11165.t1, DKAch14a22083.t1, DKAch02a07912.t1, DKAch07a34737.t1, DKAch07a36578.t1, DKAch07a35939.t1, DKAch06a20755.t1, DKAch15y11386.t1, DKAch05a15578.t1, DKAch04a31765.t1, DKAch15y11065.t1, DKAch01a03077.t1, DKAch03a23489.t1, DKAch07a36177.t1, DKAch10a19194.t1, DKAch12a28422.t1, DKAch07a34747.t1, DKAch15x13325.t1, DK…	0.486287
00100 Steroid biosynthesis	A09100 Metabolism	10	2128	36	11539	0.112127	1.50624	[DKAch08a33964.t1, DKAch15x13393.t1, DKAch14a22285.t1, DKAch13a03573.t1, DKAch10a19475.t1, DKAch04a31484.t1, DKAch05a16113.t1, DKAch09a29155.t1, DKAch12a28443.t1, DKAch15y11132.t1]	0.493358
00260 Glycine, serine and threonine metabolism	A09100 Metabolism	22	2128	93	11539	0.123062	1.28273	[DKAch04a31428.t1, DKAch06a20577.t1, DKAch01a03448.t1, DKAch06a20311.t1, DKAch15x13556.t1, DKAch03a26033.t1, DKAch03a25102.t1, DKAch03a25057.t1, DKAch05a17239.t1, DKAch15x14659.t1, DKAch04a31413.t1, DKAch15x12766.t1, DKAch12a26817.t1, DKAch13a04467.t1, DKAch12a27510.t1, DKAch08a33910.t1, DKAch07a36572.t1, DKAch07a35849.t1, DKAch09a29332.t1, DKAch01a00811.t1, DKAch15y10487.t1, DKAch08a34600.t1]	0.530855
B 09102 Energy metabolism	A09100 Metabolism	78	2128	374	11539	0.124671	1.13089	[DKAch15x14578.t1, DKAch14a23101.t1, DKAch05a15953.t1, DKAch12a28432.t1, DKAch05a17329.t1, DKAch06a20967.t1, DKAch14a22327.t1, DKAch03a26136.t1, DKAch04a31079.t1, DKAch06a19964.t1, DKAch13a04601.t1, DKAch14a23341.t1, DKAch02a09313.t1, DKAch15x14400.t1, DKAch03a25637.t1, DKAch05a16863.t1, DKAch05a16045.t1, DKAch02a08175.t1, DKAch02a08528.t1, DKAch08a33534.t1, DKAch05a17378.t1, DKAch05a15804.t1, DK…	0.527456
00945 Stilbenoid, diarylheptanoid and gingerol biosynthesis	A09100 Metabolism	8	2128	28	11539	0.128992	1.54927	[DKAch10a19442.t1, DKAch02a09192.t1, DKAch15x14463.t1, DKAch15y12252.t1, DKAch03a25861.t1, DKAch03a24863.t1, DKAch14a22491.t1, DKAch01a01599.t1]	0.53544
04136 Autophagy - other	A09140 Cellular Processes	13	2128	51	11539	0.13269	1.3822	[DKAch03a24534.t1, DKAch12a28007.t1, DKAch04a31708.t1, DKAch06a21598.t1, DKAch14a22575.t1, DKAch15x14130.t1, DKAch10a18965.t1, DKAch12a28771.t1, DKAch03a25169.t1, DKAch03a26395.t1, DKAch11a06700.t1, DKAch02a09237.t1, DKAch07a34731.t1]	0.540591
00061 Fatty acid biosynthesis	A09100 Metabolism	14	2128	56	11539	0.137523	1.35562	[DKAch11a05679.t1, DKAch01a01220.t1, DKAch12a27579.t1, DKAch05a17231.t1, DKAch07a35375.t1, DKAch05a17073.t1, DKAch07a35850.t1, DKAch12a26859.t1, DKAch03a25701.t1, DKAch15x13928.t1, DKAch15x13929.t1, DKAch11a06804.t1, DKAch01a01527.t1, DKAch15y11694.t1]	0.55009
00052 Galactose metabolism	A09100 Metabolism	18	2128	76	11539	0.150688	1.28427	[DKAch05a15923.t1, DKAch07a36294.t1, DKAch08a34627.t1, DKAch06a21751.t1, DKAch04a30983.t1, DKAch06a20645.t1, DKAch15x13975.t1, DKAch06a21748.t1, DKAch15y11417.t1, DKAch03a26592.t1, DKAch15x14569.t1, DKAch15y12379.t1, DKAch01a03133.t1, DKAch06a21637.t1, DKAch02a07609.t1, DKAch01a00790.t1, DKAch02a07251.t1, DKAch06a20370.t1]	0.591989
00650 Butanoate metabolism	A09100 Metabolism	8	2128	29	11539	0.150895	1.49585	[DKAch15y12382.t1, DKAch15y12383.t1, DKAch02a09216.t1, DKAch01a00716.t1, DKAch01a01636.t1, DKAch15x14573.t1, DKAch15x14574.t1, DKAch13a04174.t1]	0.5824
00710 Carbon fixation in photosynthetic organisms	A09100 Metabolism	19	2128	81	11539	0.152875	1.27194	[DKAch11a05464.t1, DKAch03a25637.t1, DKAch03a24917.t1, DKAch02a09661.t1, DKAch12a28432.t1, DKAch07a36222.t1, DKAch06a19848.t1, DKAch02a08528.t1, DKAch08a33534.t1, DKAch12a28404.t1, DKAch14a22327.t1, DKAch03a25379.t1, DKAch03a26136.t1, DKAch06a19964.t1, DKAch15y11474.t1, DKAch08a33193.t1, DKAch05a15162.t1, DKAch13a04193.t1, DKAch08a33151.t1]	0.579869
00010 Glycolysis / Gluconeogenesis	A09100 Metabolism	39	2128	181	11539	0.161059	1.16838	[DKAch11a05464.t1, DKAch15x13778.t1, DKAch15y12284.t1, DKAch12a28432.t1, DKAch05a15137.t1, DKAch06a19848.t1, DKAch02a08673.t1, DKAch06a21751.t1, DKAch08a32994.t1, DKAch08a34497.t1, DKAch06a21748.t1, DKAch06a19964.t1, DKAch03a26583.t1, DKAch15y11474.t1, DKAch02a08681.t1, DKAch08a34470.t1, DKAch15x13770.t1, DKAch03a24111.t1, DKAch05a15923.t1, DKAch15y11538.t1, DKAch15x14493.t1, DKAch12a27786.t1, DK…	0.60056
03000 Transcription factors	A09180 Brite Hierarchies	122	2128	609	11539	0.161831	1.08627	[DKAch08a33223.t1, DKAch14a22125.t1, DKAch11a07133.t1, DKAch09a29217.t1, DKAch15y11463.t1, DKAch07a35335.t1, DKAch05a17146.t1, DKAch03a23585.t1, DKAch07a36314.t1, DKAch15y11386.t1, DKAch13a05185.t1, DKAch01a03077.t1, DKAch05a17373.t1, DKAch07a36177.t1, DKAch15x14668.t1, DKAch03a24876.t1, DKAch02a08920.t1, DKAch15x14315.t1, DKAch02a09254.t1, DKAch12a27715.t1, DKAch15y10715.t1, DKAch03a26390.t1, DK…	0.593382
00130 Ubiquinone and other terpenoid-quinone biosynthesis	A09100 Metabolism	10	2128	39	11539	0.168415	1.39037	[DKAch13a04751.t1, DKAch14a22580.t1, DKAch15x12696.t1, DKAch02a09192.t1, DKAch14a21811.t1, DKAch02a09923.t1, DKAch15y10416.t1, DKAch01a01599.t1, DKAch10a18855.t1, DKAch06a20491.t1]	0.607398
03040 Spliceosome	A09120 Genetic Information Processing	49	2128	233	11539	0.172069	1.14035	[DKAch12a26746.t1, DKAch11a07099.t1, DKAch13a03773.t1, DKAch12a27023.t1, DKAch09a30802.t1, DKAch10a18984.t1, DKAch05a16720.t1, DKAch14a23374.t1, DKAch07a34705.t1, DKAch05a15660.t1, DKAch06a20055.t1, DKAch13a03748.t1, DKAch15x13088.t1, DKAch02a08985.t1, DKAch06a19923.t1, DKAch06a20530.t1, DKAch13a03967.t1, DKAch02a08989.t1, DKAch01a01153.t1, DKAch15x13815.t1, DKAch06a19954.t1, DKAch06a20306.t1, DK…	0.610568
00310 Lysine degradation	A09100 Metabolism	15	2128	63	11539	0.172597	1.29106	[DKAch07a36076.t1, DKAch15x13703.t1, DKAch06a20311.t1, DKAch15x14493.t1, DKAch15y12284.t1, DKAch04a31891.t1, DKAch15y11462.t1, DKAch05a17169.t1, DKAch03a25683.t1, DKAch02a08673.t1, DKAch05a15636.t1, DKAch04a31738.t1, DKAch04a31739.t1, DKAch02a08681.t1, DKAch03a24111.t1]	0.602721
00062 Fatty acid elongation	A09100 Metabolism	8	2128	30	11539	0.174448	1.44599	[DKAch08a33818.t1, DKAch05a17438.t1, DKAch01a01220.t1, DKAch04a31355.t1, DKAch07a36042.t1, DKAch15x14619.t1, DKAch15y12433.t1, DKAch01a01188.t1]	0.599665
00590 Arachidonic acid metabolism	A09100 Metabolism	8	2128	30	11539	0.174448	1.44599	[DKAch03a26492.t1, DKAch01a01841.t1, DKAch08a34590.t1, DKAch10a19444.t1, DKAch07a36466.t1, DKAch09a29155.t1, DKAch08a34589.t1, DKAch08a34588.t1]	0.599665
00340 Histidine metabolism	A09100 Metabolism	9	2128	35	11539	0.183064	1.39435	[DKAch03a25341.t1, DKAch15x14493.t1, DKAch09a30617.t1, DKAch15y12284.t1, DKAch04a31891.t1, DKAch02a08681.t1, DKAch03a25683.t1, DKAch02a08673.t1, DKAch03a24111.t1]	0.610212
01001 Protein kinases	A09180 Brite Hierarchies	117	2128	587	11539	0.183293	1.0808	[DKAch13a03542.t1, DKAch15x12624.t1, DKAch04a31939.t1, DKAch15x13873.t1, DKAch03a26370.t1, DKAch06a19637.t1, DKAch02a09590.t1, DKAch02a09286.t1, DKAch05a15392.t1, DKAch14a21877.t1, DKAch15x12879.t1, DKAch10a18788.t1, DKAch11a06097.t1, DKAch06a19746.t1, DKAch07a36272.t1, DKAch05a15709.t1, DKAch06a20803.t1, DKAch06a21577.t1, DKAch15x14130.t1, DKAch12a26745.t1, DKAch12a27693.t1, DKAch13a05204.t1, DK…	0.601858
00561 Glycerolipid metabolism	A09100 Metabolism	24	2128	108	11539	0.184361	1.20499	[DKAch10a17628.t1, DKAch07a36243.t1, DKAch08a33188.t1, DKAch15x14493.t1, DKAch02a09904.t1, DKAch15y12284.t1, DKAch10a17864.t1, DKAch10a17995.t1, DKAch04a31891.t1, DKAch10a17983.t1, DKAch03a23605.t1, DKAch03a25683.t1, DKAch09a29155.t1, DKAch02a08673.t1, DKAch10a17629.t1, DKAch04a31381.t1, DKAch03a25135.t1, DKAch03a26592.t1, DKAch01a02039.t1, DKAch14a22956.t1, DKAch02a08681.t1, DKAch02a07300.t1, DK…	0.596463
01011 Peptidoglycan biosynthesis and degradation proteins	A09180 Brite Hierarchies	1	2128	1	11539	0.184418	5.42246	[DKAch05a15299.t1]	0.588
00350 Tyrosine metabolism	A09100 Metabolism	15	2128	64	11539	0.189265	1.27089	[DKAch13a04751.t1, DKAch15y11538.t1, DKAch15x13778.t1, DKAch12a27473.t1, DKAch15x12766.t1, DKAch08a33534.t1, DKAch04a32486.t1, DKAch08a34497.t1, DKAch04a32487.t1, DKAch03a26583.t1, DKAch08a33910.t1, DKAch15y10487.t1, DKAch15x13770.t1, DKAch15y11542.t1, DKAch08a33151.t1]	0.594832
00360 Phenylalanine metabolism	A09100 Metabolism	12	2128	50	11539	0.198976	1.30139	[DKAch15x12766.t1, DKAch08a33534.t1, DKAch13a04751.t1, DKAch04a32486.t1, DKAch01a02213.t1, DKAch04a32487.t1, DKAch08a33910.t1, DKAch02a08872.t1, DKAch06a19835.t1, DKAch15y10487.t1, DKAch08a33151.t1, DKAch03a26488.t1]	0.616544
00250 Alanine, aspartate and glutamate metabolism	A09100 Metabolism	14	2128	60	11539	0.204704	1.26524	[DKAch07a35247.t1, DKAch15y11218.t1, DKAch15x13556.t1, DKAch12a28399.t1, DKAch15y12382.t1, DKAch08a33534.t1, DKAch02a09107.t1, DKAch15y12383.t1, DKAch15x14573.t1, DKAch03a25526.t1, DKAch15x14574.t1, DKAch13a04174.t1, DKAch01a00811.t1, DKAch08a33151.t1]	0.625485
00430 Taurine and hypotaurine metabolism	A09100 Metabolism	4	2128	13	11539	0.206268	1.66845	[DKAch15y12382.t1, DKAch15y12383.t1, DKAch15x14573.t1, DKAch15x14574.t1]	0.621631
99999 Others	A09190 Not Included in Pathway or Brite	6	2128	22	11539	0.207106	1.47885	[DKAch13a04437.t1, DKAch05a17383.t1, DKAch03a25895.t1, DKAch10a17669.t1, DKAch10a17681.t1, DKAch10a17670.t1]	0.61572
99980 Enzymes with EC numbers	A09190 Not Included in Pathway or Brite	76	2128	377	11539	0.20858	1.09312	[DKAch07a36292.t1, DKAch09a30084.t1, DKAch06a20661.t1, DKAch06a21490.t1, DKAch15y11212.t1, DKAch12a27741.t1, DKAch12a27546.t1, DKAch15y10775.t1, DKAch15x13052.t1, DKAch04a30965.t1, DKAch01a01477.t1, DKAch07a36670.t1, DKAch08a33701.t1, DKAch10a17641.t1, DKAch03a26514.t1, DKAch02a08840.t1, DKAch09a28984.t1, DKAch03a25099.t1, DKAch12a26860.t1, DKAch07a35159.t1, DKAch04a31530.t1, DKAch15y10743.t1, DK…	0.611833
A09130 Environmental Information Processing	A09130 Environmental Information Processing	115	2128	584	11539	0.22686	1.06778	[DKAch02a10020.t1, DKAch09a29217.t1, DKAch15y11463.t1, DKAch05a17203.t1, DKAch15y11165.t1, DKAch14a22083.t1, DKAch02a07912.t1, DKAch07a34737.t1, DKAch05a17146.t1, DKAch07a36578.t1, DKAch07a35939.t1, DKAch06a20755.t1, DKAch15y11386.t1, DKAch05a15578.t1, DKAch04a31765.t1, DKAch15y11065.t1, DKAch01a03077.t1, DKAch05a15392.t1, DKAch07a36177.t1, DKAch10a19194.t1, DKAch12a28422.t1, DKAch15x13325.t1, DK…	0.6567
00524 Neomycin, kanamycin and gentamicin biosynthesis	A09100 Metabolism	2	2128	5	11539	0.231133	2.16898	[DKAch05a15923.t1, DKAch01a00790.t1]	0.660381
00944 Flavone and flavonol biosynthesis	A09100 Metabolism	2	2128	5	11539	0.231133	2.16898	[DKAch01a00733.t1, DKAch03a26185.t1]	0.660381
01058 Acridone alkaloid biosynthesis	A09100 Metabolism	2	2128	5	11539	0.231133	2.16898	[DKAch15x14463.t1, DKAch15y12252.t1]	0.660381
00402 Benzoxazinoid biosynthesis	A09100 Metabolism	2	2128	5	11539	0.231133	2.16898	[DKAch02a09455.t1, DKAch07a36572.t1]	0.660381
B 09132 Signal transduction	A09130 Environmental Information Processing	103	2128	523	11539	0.240811	1.0679	[DKAch02a10020.t1, DKAch09a29217.t1, DKAch15y11463.t1, DKAch05a17203.t1, DKAch15y11165.t1, DKAch14a22083.t1, DKAch02a07912.t1, DKAch07a34737.t1, DKAch05a17146.t1, DKAch07a36578.t1, DKAch07a35939.t1, DKAch06a20755.t1, DKAch15y11386.t1, DKAch05a15578.t1, DKAch04a31765.t1, DKAch15y11065.t1, DKAch01a03077.t1, DKAch05a15392.t1, DKAch07a36177.t1, DKAch10a19194.t1, DKAch12a28422.t1, DKAch15x13325.t1, DK…	0.654054
04121 Ubiquitin system	A09180 Brite Hierarchies	135	2128	693	11539	0.247694	1.05632	[DKAch15y11188.t1, DKAch15y10682.t1, DKAch03a25096.t1, DKAch04a30969.t1, DKAch14a22366.t1, DKAch15x12960.t1, DKAch05a15578.t1, DKAch07a35476.t1, DKAch15y11065.t1, DKAch10a19463.t1, DKAch09a30510.t1, DKAch02a09237.t1, DKAch10a19194.t1, DKAch15x13325.t1, DKAch13a03748.t1, DKAch15y12267.t1, DKAch02a07457.t1, DKAch02a08920.t1, DKAch15x14479.t1, DKAch05a16282.t1, DKAch06a20225.t1, DKAch03a23816.t1, DK…	0.664545
04146 Peroxisome	A09140 Cellular Processes	23	2128	110	11539	0.286183	1.13379	[DKAch15x14340.t1, DKAch05a15515.t1, DKAch06a20311.t1, DKAch15x12600.t1, DKAch07a35375.t1, DKAch01a00716.t1, DKAch15y12132.t1, DKAch13a04160.t1, DKAch15y10321.t1, DKAch04a32179.t1, DKAch12a26859.t1, DKAch15x13928.t1, DKAch15x13929.t1, DKAch11a06958.t1, DKAch01a02464.t1, DKAch05a14851.t1, DKAch01a03431.t1, DKAch02a09222.t1, DKAch07a36737.t1, DKAch04a32428.t1, DKAch01a00811.t1, DKAch03a23816.t1, DK…	0.758558
00199 Cytochrome P450	A09180 Brite Hierarchies	29	2128	142	11539	0.301534	1.1074	[DKAch02a09192.t1, DKAch04a31880.t1, DKAch01a03037.t1, DKAch03a25812.t1, DKAch06a21721.t1, DKAch08a32979.t1, DKAch03a24677.t1, DKAch06a19985.t1, DKAch04a32542.t1, DKAch03a26185.t1, DKAch03a25217.t1, DKAch06a19916.t1, DKAch05a16760.t1, DKAch01a01599.t1, DKAch07a36816.t1, DKAch14a22285.t1, DKAch01a00733.t1, DKAch01a02070.t1, DKAch03a25811.t1, DKAch01a03038.t1, DKAch07a35015.t1, DKAch03a24682.t1, DK…	0.789732
00909 Sesquiterpenoid and triterpenoid biosynthesis	A09100 Metabolism	6	2128	25	11539	0.308057	1.30139	[DKAch15x13393.t1, DKAch04a31484.t1, DKAch05a16113.t1, DKAch12a28443.t1, DKAch08a32979.t1, DKAch15y11132.t1]	0.797325
B 09191 Unclassified: metabolism	A09190 Not Included in Pathway or Brite	83	2128	427	11539	0.313213	1.05401	[DKAch07a36292.t1, DKAch09a30084.t1, DKAch06a20661.t1, DKAch06a21490.t1, DKAch15y11212.t1, DKAch12a27741.t1, DKAch12a27546.t1, DKAch15y10775.t1, DKAch15x13052.t1, DKAch04a30965.t1, DKAch01a01477.t1, DKAch07a36670.t1, DKAch08a33701.t1, DKAch10a17641.t1, DKAch03a26514.t1, DKAch02a08840.t1, DKAch09a28984.t1, DKAch03a25099.t1, DKAch12a26860.t1, DKAch07a35159.t1, DKAch04a31530.t1, DKAch10a17670.t1, DK…	0.801244
00333 Prodigiosin biosynthesis	A09100 Metabolism	3	2128	11	11539	0.330949	1.47885	[DKAch11a05679.t1, DKAch01a01527.t1, DKAch07a35850.t1]	0.836883
99993 Cell motility	A09190 Not Included in Pathway or Brite	3	2128	11	11539	0.330949	1.47885	[DKAch14a21932.t1, DKAch15x14577.t1, DKAch15y12385.t1]	0.836883
B 09110 Biosynthesis of other secondary metabolites	A09100 Metabolism	72	2128	371	11539	0.333534	1.05234	[DKAch02a09192.t1, DKAch07a34743.t1, DKAch14a22991.t1, DKAch03a24863.t1, DKAch10a18855.t1, DKAch02a09602.t1, DKAch04a32868.t1, DKAch15x12766.t1, DKAch05a15469.t1, DKAch05a17329.t1, DKAch03a26185.t1, DKAch02a09923.t1, DKAch03a25861.t1, DKAch01a01599.t1, DKAch07a35159.t1, DKAch15y10487.t1, DKAch02a07736.t1, DKAch05a15923.t1, DKAch13a04643.t1, DKAch14a21882.t1, DKAch13a03694.t1, DKAch12a27471.t1, DK…	0.824466
99976 Replication and repair	A09190 Not Included in Pathway or Brite	1	2128	2	11539	0.334839	2.71123	[DKAch06a21641.t1]	0.818496
99974 Translation	A09190 Not Included in Pathway or Brite	1	2128	2	11539	0.334839	2.71123	[DKAch12a28313.t1]	0.818496
00950 Isoquinoline alkaloid biosynthesis	A09100 Metabolism	8	2128	36	11539	0.341279	1.20499	[DKAch15x12766.t1, DKAch08a33534.t1, DKAch13a04751.t1, DKAch04a32486.t1, DKAch04a32487.t1, DKAch08a33910.t1, DKAch15y10487.t1, DKAch08a33151.t1]	0.816103
00960 Tropane, piperidine and pyridine alkaloid biosynthesis	A09100 Metabolism	8	2128	37	11539	0.37156	1.17242	[DKAch15x12766.t1, DKAch08a33534.t1, DKAch13a04751.t1, DKAch04a32486.t1, DKAch04a32487.t1, DKAch08a33910.t1, DKAch15y10487.t1, DKAch08a33151.t1]	0.87896
00600 Sphingolipid metabolism	A09100 Metabolism	7	2128	32	11539	0.375526	1.18616	[DKAch06a20645.t1, DKAch03a26592.t1, DKAch06a21462.t1, DKAch01a03086.t1, DKAch06a21460.t1, DKAch12a26736.t1, DKAch06a20370.t1]	0.878889
00470 D-Amino acid metabolism	A09100 Metabolism	2	2128	7	11539	0.380046	1.54927	[DKAch14a22411.t1, DKAch08a34600.t1]	0.880106
01040 Biosynthesis of unsaturated fatty acids	A09100 Metabolism	5	2128	22	11539	0.382842	1.23238	[DKAch15x14619.t1, DKAch15y12433.t1, DKAch07a36737.t1, DKAch05a17073.t1, DKAch01a00389.t1]	0.877346
03021 Transcription machinery	A09180 Brite Hierarchies	63	2128	330	11539	0.401333	1.0352	[DKAch01a02023.t1, DKAch10a19132.t1, DKAch04a32149.t1, DKAch12a26803.t1, DKAch13a03999.t1, DKAch04a31781.t1, DKAch10a19004.t1, DKAch15x13598.t1, DKAch15y12035.t1, DKAch03a24167.t1, DKAch01a03170.t1, DKAch04a31700.t1, DKAch15x14253.t1, DKAch06a19746.t1, DKAch09a29052.t1, DKAch12a26806.t1, DKAch03a26493.t1, DKAch02a09980.t1, DKAch05a15950.t1, DKAch04a32148.t1, DKAch04a32150.t1, DKAch13a04012.t1, DK…	0.910241
00537 Glycosylphosphatidylinositol (GPI)-anchored proteins	A09180 Brite Hierarchies	6	2128	28	11539	0.415221	1.16196	[DKAch07a35401.t1, DKAch07a35500.t1, DKAch14a22050.t1, DKAch03a25451.t1, DKAch08a34305.t1, DKAch08a34304.t1]	0.932128
00620 Pyruvate metabolism	A09100 Metabolism	27	2128	139	11539	0.41597	1.05328	[DKAch02a08854.t1, DKAch12a27579.t1, DKAch15x13778.t1, DKAch15y12284.t1, DKAch04a32155.t1, DKAch02a08673.t1, DKAch08a34497.t1, DKAch03a26583.t1, DKAch02a08681.t1, DKAch13a03509.t1, DKAch15x13770.t1, DKAch03a24111.t1, DKAch03a25637.t1, DKAch15y11538.t1, DKAch03a24917.t1, DKAch05a17231.t1, DKAch15x14493.t1, DKAch04a31891.t1, DKAch03a25943.t1, DKAch03a25683.t1, DKAch09a30522.t1, DKAch02a08528.t1, DK…	0.924377
00730 Thiamine metabolism	A09100 Metabolism	6	2128	29	11539	0.450832	1.12189	[DKAch04a31468.t1, DKAch10a19071.t1, DKAch15y12326.t1, DKAch05a16030.t1, DKAch15y10721.t1, DKAch15x14521.t1]	0.99183
02010 ABC transporters	A09130 Environmental Information Processing	12	2128	61	11539	0.453296	1.06671	[DKAch07a35067.t1, DKAch05a15877.t1, DKAch05a15399.t1, DKAch04a31079.t1, DKAch08a33478.t1, DKAch15y10659.t1, DKAch08a34477.t1, DKAch08a34476.t1, DKAch03a23687.t1, DKAch03a24004.t1, DKAch04a32428.t1, DKAch15x12936.t1]	0.987377
B 09131 Membrane transport	A09130 Environmental Information Processing	12	2128	61	11539	0.453296	1.06671	[DKAch07a35067.t1, DKAch05a15877.t1, DKAch05a15399.t1, DKAch04a31079.t1, DKAch08a33478.t1, DKAch15y10659.t1, DKAch08a34477.t1, DKAch08a34476.t1, DKAch03a23687.t1, DKAch03a24004.t1, DKAch04a32428.t1, DKAch15x12936.t1]	0.987377
01051 Biosynthesis of ansamycins	A09100 Metabolism	1	2128	3	11539	0.457528	1.80749	[DKAch02a09661.t1]	0.977244
99983 Lipid metabolism	A09190 Not Included in Pathway or Brite	1	2128	3	11539	0.457528	1.80749	[DKAch03a24557.t1]	0.977244
00601 Glycosphingolipid biosynthesis - lacto and neolacto series	A09100 Metabolism	1	2128	3	11539	0.457528	1.80749	[DKAch09a29973.t1]	0.977244
00254 Aflatoxin biosynthesis	A09100 Metabolism	1	2128	3	11539	0.457528	1.80749	[DKAch05a17231.t1]	0.977244
00380 Tryptophan metabolism	A09100 Metabolism	17	2128	88	11539	0.458836	1.04752	[DKAch01a02213.t1, DKAch01a00597.t1, DKAch15x14493.t1, DKAch01a00600.t1, DKAch15y12284.t1, DKAch09a30893.t1, DKAch04a31891.t1, DKAch03a25683.t1, DKAch10a17739.t1, DKAch02a08673.t1, DKAch03a26488.t1, DKAch06a19533.t1, DKAch01a00579.t1, DKAch02a08681.t1, DKAch02a08774.t1, DKAch06a21634.t1, DKAch03a24111.t1]	0.943402
04030 G protein-coupled receptors	A09180 Brite Hierarchies	5	2128	24	11539	0.461973	1.12968	[DKAch04a32092.t1, DKAch02a09217.t1, DKAch05a15113.t1, DKAch01a01637.t1, DKAch02a08904.t1]	0.941056
00511 Other glycan degradation	A09100 Metabolism	5	2128	24	11539	0.461973	1.12968	[DKAch06a21438.t1, DKAch01a02345.t1, DKAch06a20645.t1, DKAch12a26736.t1, DKAch06a20370.t1]	0.941056
00564 Glycerophospholipid metabolism	A09100 Metabolism	26	2128	137	11539	0.470194	1.02908	[DKAch03a23694.t1, DKAch12a28033.t1, DKAch02a09904.t1, DKAch11a05659.t1, DKAch10a17983.t1, DKAch02a09450.t1, DKAch15x14509.t1, DKAch15x13247.t1, DKAch04a31381.t1, DKAch15y10175.t1, DKAch03a25135.t1, DKAch10a19444.t1, DKAch10a19198.t1, DKAch05a15555.t1, DKAch15y12307.t1, DKAch07a36243.t1, DKAch10a17995.t1, DKAch01a01455.t1, DKAch09a29155.t1, DKAch10a18299.t1, DKAch02a07204.t1, DKAch15y10174.t1, DK…	0.940387
00440 Phosphonate and phosphinate metabolism	A09100 Metabolism	3	2128	14	11539	0.491981	1.16196	[DKAch15y10174.t1, DKAch15y10175.t1, DKAch02a07204.t1]	0.975097
01006 Prenyltransferases	A09180 Brite Hierarchies	8	2128	41	11539	0.492694	1.05804	[DKAch11a05584.t1, DKAch14a21811.t1, DKAch15x14513.t1, DKAch09a29950.t1, DKAch15y12317.t1, DKAch12a28443.t1, DKAch13a04950.t1, DKAch06a20491.t1]	0.967793
00904 Diterpenoid biosynthesis	A09100 Metabolism	7	2128	36	11539	0.505505	1.05437	[DKAch07a36816.t1, DKAch11a06077.t1, DKAch11a06076.t1, DKAch06a21721.t1, DKAch01a03196.t1, DKAch06a20750.t1, DKAch08a33109.t1]	0.984169
00906 Carotenoid biosynthesis	A09100 Metabolism	9	2128	47	11539	0.50924	1.03834	[DKAch01a02310.t1, DKAch04a31643.t1, DKAch12a28678.t1, DKAch01a00597.t1, DKAch01a00600.t1, DKAch07a36301.t1, DKAch01a00579.t1, DKAch03a25044.t1, DKAch04a31648.t1]	0.982744
00261 Monobactam biosynthesis	A09100 Metabolism	3	2128	15	11539	0.541452	1.08449	[DKAch05a17329.t1, DKAch12a27490.t1, DKAch03a25102.t1]	1.03582
04120 Ubiquitin mediated proteolysis	A09120 Genetic Information Processing	33	2128	180	11539	0.545814	0.994118	[DKAch03a25447.t1, DKAch10a17715.t1, DKAch15y11885.t1, DKAch02a09123.t1, DKAch09a30355.t1, DKAch15x13445.t1, DKAch15y11188.t1, DKAch05a14801.t1, DKAch12a26729.t1, DKAch01a02661.t1, DKAch08a34467.t1, DKAch13a04684.t1, DKAch01a02657.t1, DKAch01a00453.t1, DKAch01a01914.t1, DKAch01a02720.t1, DKAch09a30510.t1, DKAch13a03748.t1, DKAch12a26730.t1, DKAch02a09707.t1, DKAch05a15839.t1, DKAch01a00462.t1, DK…	1.03516
00860 Porphyrin and chlorophyll metabolism	A09100 Metabolism	10	2128	54	11539	0.549575	1.00416	[DKAch11a06472.t1, DKAch05a16454.t1, DKAch15x12716.t1, DKAch15y10437.t1, DKAch06a20313.t1, DKAch15x13422.t1, DKAch09a30054.t1, DKAch12a28817.t1, DKAch05a16961.t1, DKAch06a20319.t1]	1.03339
00460 Cyanoamino acid metabolism	A09100 Metabolism	14	2128	77	11539	0.570019	0.985902	[DKAch13a04643.t1, DKAch01a01433.t1, DKAch04a31428.t1, DKAch13a04645.t1, DKAch01a02946.t1, DKAch04a31413.t1, DKAch01a00423.t1, DKAch12a26817.t1, DKAch07a35158.t1, DKAch02a08774.t1, DKAch07a35159.t1, DKAch04a31551.t1, DKAch01a01835.t1, DKAch02a07736.t1]	1.06275
00999 Biosynthesis of various secondary metabolites - part 1	A09100 Metabolism	2	2128	10	11539	0.575423	1.08449	[DKAch13a03628.t1, DKAch13a03621.t1]	1.06381
00770 Pantothenate and CoA biosynthesis	A09100 Metabolism	11	2128	61	11539	0.585005	0.977821	[DKAch15x14493.t1, DKAch03a24169.t1, DKAch15y12284.t1, DKAch04a31891.t1, DKAch02a08681.t1, DKAch03a25683.t1, DKAch12a28843.t1, DKAch10a18340.t1, DKAch07a36756.t1, DKAch02a08673.t1, DKAch03a24111.t1]	1.07251
B 09121 Transcription	A09120 Genetic Information Processing	63	2128	348	11539	0.587925	0.981653	[DKAch01a02023.t1, DKAch12a26746.t1, DKAch11a07099.t1, DKAch13a03773.t1, DKAch04a31781.t1, DKAch10a19004.t1, DKAch12a27023.t1, DKAch09a30802.t1, DKAch10a18984.t1, DKAch05a16720.t1, DKAch14a23374.t1, DKAch07a34705.t1, DKAch05a15660.t1, DKAch06a20055.t1, DKAch13a03748.t1, DKAch15x13088.t1, DKAch06a19746.t1, DKAch09a29052.t1, DKAch02a08985.t1, DKAch03a26493.t1, DKAch06a19923.t1, DKAch06a20530.t1, DK…	1.06895
04016 MAPK signaling pathway - plant	A09130 Environmental Information Processing	34	2128	189	11539	0.594059	0.975469	[DKAch08a34518.t1, DKAch01a00052.t1, DKAch03a25535.t1, DKAch07a34737.t1, DKAch10a18404.t1, DKAch09a30416.t1, DKAch05a17146.t1, DKAch03a25816.t1, DKAch04a32380.t1, DKAch03a23489.t1, DKAch01a01773.t1, DKAch05a15392.t1, DKAch07a36177.t1, DKAch10a19194.t1, DKAch13a03916.t1, DKAch12a26864.t1, DKAch08a33248.t1, DKAch02a10128.t1, DKAch09a29237.t1, DKAch08a33058.t1, DKAch12a27715.t1, DKAch09a30568.t1, DK…	1.07125
00640 Propanoate metabolism	A09100 Metabolism	8	2128	45	11539	0.606248	0.963993	[DKAch12a27579.t1, DKAch05a17231.t1, DKAch15y10678.t1, DKAch13a05397.t1, DKAch05a14851.t1, DKAch15y11640.t1, DKAch15x12955.t1, DKAch15x13859.t1]	1.08435
01007 Amino acid related enzymes	A09180 Brite Hierarchies	21	2128	118	11539	0.60952	0.965014	[DKAch13a04751.t1, DKAch10a18696.t1, DKAch06a21462.t1, DKAch15x13556.t1, DKAch05a16702.t1, DKAch09a30915.t1, DKAch06a21460.t1, DKAch06a20340.t1, DKAch08a33796.t1, DKAch02a07353.t1, DKAch08a33534.t1, DKAch08a34529.t1, DKAch15x13934.t1, DKAch01a00811.t1, DKAch07a36791.t1, DKAch01a03173.t1, DKAch11a06821.t1, DKAch03a25975.t1, DKAch02a09709.t1, DKAch08a33151.t1, DKAch12a28188.t1]	1.08141
B 09108 Metabolism of cofactors and vitamins	A09100 Metabolism	58	2128	324	11539	0.623276	0.970688	[DKAch14a22580.t1, DKAch03a23694.t1, DKAch02a09192.t1, DKAch01a00606.t1, DKAch15x13812.t1, DKAch10a19071.t1, DKAch05a16961.t1, DKAch15y10416.t1, DKAch10a18855.t1, DKAch12a28843.t1, DKAch06a20491.t1, DKAch11a06804.t1, DKAch02a09923.t1, DKAch02a08681.t1, DKAch09a30579.t1, DKAch01a01599.t1, DKAch03a24111.t1, DKAch06a20319.t1, DKAch15y11588.t1, DKAch05a16454.t1, DKAch15x12696.t1, DKAch15x14493.t1, DK…	1.09697
00750 Vitamin B6 metabolism	A09100 Metabolism	2	2128	11	11539	0.629751	0.985902	[DKAch03a23694.t1, DKAch06a20800.t1]	1.09956
00603 Glycosphingolipid biosynthesis - globo and isoglobo series	A09100 Metabolism	2	2128	11	11539	0.629751	0.985902	[DKAch03a26592.t1, DKAch09a29973.t1]	1.09956
00965 Betalain biosynthesis	A09100 Metabolism	1	2128	5	11539	0.639211	1.08449	[DKAch04a32868.t1]	1.09864
02042 Bacterial toxins	A09180 Brite Hierarchies	1	2128	5	11539	0.639211	1.08449	[DKAch01a01455.t1]	1.09864
01004 Lipid biosynthesis proteins	A09180 Brite Hierarchies	18	2128	103	11539	0.639962	0.947615	[DKAch11a05679.t1, DKAch07a36243.t1, DKAch07a35375.t1, DKAch15x14619.t1, DKAch05a17073.t1, DKAch07a35850.t1, DKAch12a26859.t1, DKAch03a25701.t1, DKAch15x13928.t1, DKAch15x13247.t1, DKAch15x13929.t1, DKAch11a06804.t1, DKAch01a01527.t1, DKAch10a18102.t1, DKAch07a36042.t1, DKAch15y12433.t1, DKAch15y11694.t1, DKAch01a00389.t1]	1.08301
00920 Sulfur metabolism	A09100 Metabolism	7	2128	41	11539	0.652299	0.925786	[DKAch05a17329.t1, DKAch11a05703.t1, DKAch15y12190.t1, DKAch09a30161.t1, DKAch13a05062.t1, DKAch04a32058.t1, DKAch15x14400.t1]	1.09546
03410 Base excision repair	A09120 Genetic Information Processing	10	2128	59	11539	0.668523	0.919061	[DKAch06a21261.t1, DKAch06a20515.t1, DKAch01a00990.t1, DKAch03a25400.t1, DKAch13a04429.t1, DKAch07a36610.t1, DKAch14a23261.t1, DKAch01a00015.t1, DKAch05a17435.t1, DKAch06a21693.t1]	1.1142
00531 Glycosaminoglycan degradation	A09100 Metabolism	3	2128	18	11539	0.671516	0.903744	[DKAch03a25280.t1, DKAch06a20645.t1, DKAch12a27095.t1]	1.11078
04070 Phosphatidylinositol signaling system	A09130 Environmental Information Processing	18	2128	105	11539	0.673713	0.929565	[DKAch09a29237.t1, DKAch02a10020.t1, DKAch14a22575.t1, DKAch05a17203.t1, DKAch07a36562.t1, DKAch09a30474.t1, DKAch06a19881.t1, DKAch01a01472.t1, DKAch01a01470.t1, DKAch01a02118.t1, DKAch13a03875.t1, DKAch04a31168.t1, DKAch05a14799.t1, DKAch09a29932.t1, DKAch03a25135.t1, DKAch12a27753.t1, DKAch02a09518.t1, DKAch06a20205.t1]	1.1061
04122 Sulfur relay system	A09120 Genetic Information Processing	2	2128	12	11539	0.67849	0.903744	[DKAch04a31468.t1, DKAch09a30161.t1]	1.10569
00997 Biosynthesis of various secondary metabolites - part 3	A09100 Metabolism	2	2128	12	11539	0.67849	0.903744	[DKAch01a01086.t1, DKAch09a30451.t1]	1.10569
B 09192 Unclassified: genetic information processing	A09190 Not Included in Pathway or Brite	5	2128	31	11539	0.701355	0.874591	[DKAch06a21641.t1, DKAch03a23811.t1, DKAch03a25684.t1, DKAch12a28313.t1, DKAch02a08694.t1]	1.12626
00670 One carbon pool by folate	A09100 Metabolism	4	2128	25	11539	0.702986	0.867594	[DKAch04a31428.t1, DKAch12a26817.t1, DKAch12a28484.t1, DKAch04a31413.t1]	1.1207
00510 N-Glycan biosynthesis	A09100 Metabolism	8	2128	49	11539	0.705211	0.8853	[DKAch05a15278.t1, DKAch11a07087.t1, DKAch01a02188.t1, DKAch11a06865.t1, DKAch14a22466.t1, DKAch01a01849.t1, DKAch12a28429.t1, DKAch12a28470.t1]	1.11616
00604 Glycosphingolipid biosynthesis - ganglio series	A09100 Metabolism	1	2128	6	11539	0.705776	0.903744	[DKAch06a20645.t1]	1.10908
00940 Phenylpropanoid biosynthesis	A09100 Metabolism	33	2128	193	11539	0.714279	0.927157	[DKAch01a01433.t1, DKAch02a09192.t1, DKAch14a21879.t1, DKAch01a02946.t1, DKAch07a34743.t1, DKAch15x13692.t1, DKAch03a25741.t1, DKAch10a18855.t1, DKAch13a04126.t1, DKAch05a15469.t1, DKAch10a19442.t1, DKAch01a00453.t1, DKAch02a09923.t1, DKAch02a08872.t1, DKAch03a25861.t1, DKAch01a01599.t1, DKAch07a35159.t1, DKAch02a07736.t1, DKAch13a04643.t1, DKAch14a21882.t1, DKAch13a04645.t1, DKAch04a32261.t1, DK…	1.11448
B 09183 Protein families: signaling and cellular processes	A09180 Brite Hierarchies	356	2128	1977	11539	0.717832	0.976427	[DKAch13a04128.t1, DKAch05a15160.t1, DKAch08a33596.t1, DKAch10a19071.t1, DKAch01a02816.t1, DKAch12a27598.t1, DKAch12a27821.t1, DKAch02a09532.t1, DKAch02a09125.t1, DKAch05a16961.t1, DKAch06a20806.t1, DKAch02a07723.t1, DKAch08a33275.t1, DKAch05a15876.t1, DKAch07a35401.t1, DKAch03a24295.t1, DKAch06a20154.t1, DKAch01a02485.t1, DKAch01a03134.t1, DKAch05a16611.t1, DKAch04a32428.t1, DKAch05a16743.t1, DK…	1.11213
B 09123 Folding, sorting and degradation	A09120 Genetic Information Processing	132	2128	747	11539	0.727426	0.958186	[DKAch12a27145.t1, DKAch13a03542.t1, DKAch01a01397.t1, DKAch15y11188.t1, DKAch06a20806.t1, DKAch07a36561.t1, DKAch02a09083.t1, DKAch03a23613.t1, DKAch09a30510.t1, DKAch09a30627.t1, DKAch03a24469.t1, DKAch13a03748.t1, DKAch15x13088.t1, DKAch02a08920.t1, DKAch05a17023.t1, DKAch01a00269.t1, DKAch05a15709.t1, DKAch01a01514.t1, DKAch15x12709.t1, DKAch02a08989.t1, DKAch01a01153.t1, DKAch03a25668.t1, DK…	1.11912
00902 Monoterpenoid biosynthesis	A09100 Metabolism	3	2128	20	11539	0.741862	0.813369	[DKAch09a28984.t1, DKAch06a19916.t1, DKAch02a08714.t1]	1.1334
A09190 Not Included in Pathway or Brite	A09190 Not Included in Pathway or Brite	103	2128	589	11539	0.745998	0.94824	[DKAch07a36292.t1, DKAch09a30084.t1, DKAch06a20661.t1, DKAch12a27741.t1, DKAch12a27546.t1, DKAch15y11331.t1, DKAch01a01477.t1, DKAch07a36670.t1, DKAch02a08694.t1, DKAch08a33701.t1, DKAch02a08840.t1, DKAch12a26679.t1, DKAch09a28984.t1, DKAch15y12385.t1, DKAch03a25099.t1, DKAch12a26860.t1, DKAch04a31530.t1, DKAch12a28313.t1, DKAch15y12321.t1, DKAch03a23811.t1, DKAch15x13469.t1, DKAch09a29883.t1, DK…	1.13186
00760 Nicotinate and nicotinamide metabolism	A09100 Metabolism	5	2128	33	11539	0.754188	0.821585	[DKAch15y11588.t1, DKAch04a31632.t1, DKAch15x13812.t1, DKAch09a30579.t1, DKAch13a04314.t1]	1.13645
99992 Structural proteins	A09190 Not Included in Pathway or Brite	2	2128	14	11539	0.760166	0.774637	[DKAch15y11331.t1, DKAch15x13578.t1]	1.13766
00970 Aminoacyl-tRNA biosynthesis	A09120 Genetic Information Processing	12	2128	76	11539	0.768061	0.856178	[DKAch10a18696.t1, DKAch05a16702.t1, DKAch15x13934.t1, DKAch09a30915.t1, DKAch07a36791.t1, DKAch11a06821.t1, DKAch06a20340.t1, DKAch03a25975.t1, DKAch02a09709.t1, DKAch08a33796.t1, DKAch12a28188.t1, DKAch02a07353.t1]	1.14171
00943 Isoflavonoid biosynthesis	A09100 Metabolism	3	2128	21	11539	0.772258	0.774637	[DKAch12a27471.t1, DKAch03a24863.t1, DKAch07a34916.t1]	1.14025
00908 Zeatin biosynthesis	A09100 Metabolism	6	2128	40	11539	0.772713	0.813369	[DKAch02a09455.t1, DKAch09a30502.t1, DKAch03a24677.t1, DKAch09a30480.t1, DKAch05a17394.t1, DKAch03a24682.t1]	1.13331
03051 Proteasome	A09180 Brite Hierarchies	17	2128	107	11539	0.788324	0.861513	[DKAch02a08985.t1, DKAch12a28117.t1, DKAch12a26746.t1, DKAch15y10816.t1, DKAch02a08989.t1, DKAch01a01153.t1, DKAch10a19005.t1, DKAch10a18984.t1, DKAch01a02775.t1, DKAch13a04273.t1, DKAch10a19490.t1, DKAch02a09754.t1, DKAch01a01148.t1, DKAch02a09408.t1, DKAch11a05778.t1, DKAch07a35664.t1, DKAch15x13088.t1]	1.14855
01002 Peptidases and inhibitors	A09180 Brite Hierarchies	67	2128	394	11539	0.791017	0.922094	[DKAch10a19132.t1, DKAch09a30768.t1, DKAch10a19434.t1, DKAch15x14670.t1, DKAch04a32155.t1, DKAch10a19004.t1, DKAch07a34810.t1, DKAch01a00093.t1, DKAch08a33236.t1, DKAch07a35476.t1, DKAch12a28621.t1, DKAch03a26268.t1, DKAch14a22956.t1, DKAch02a08735.t1, DKAch04a31161.t1, DKAch03a25586.t1, DKAch13a05367.t1, DKAch05a17023.t1, DKAch13a03729.t1, DKAch15y12490.t1, DKAch08a33188.t1, DKAch06a20545.t1, DK…	1.14489
99973 Transcription	A09190 Not Included in Pathway or Brite	2	2128	15	11539	0.793814	0.722995	[DKAch03a23811.t1, DKAch03a25684.t1]	1.14143
00051 Fructose and mannose metabolism	A09100 Metabolism	11	2128	72	11539	0.798971	0.828432	[DKAch05a15923.t1, DKAch12a28404.t1, DKAch01a03212.t1, DKAch01a03199.t1, DKAch02a09116.t1, DKAch04a31851.t1, DKAch06a19964.t1, DKAch15y11474.t1, DKAch01a00790.t1, DKAch03a24459.t1, DKAch12a28432.t1]	1.14139
00780 Biotin metabolism	A09100 Metabolism	3	2128	22	11539	0.799655	0.739427	[DKAch11a05679.t1, DKAch11a06804.t1, DKAch07a35850.t1]	1.13499
00450 Selenocompound metabolism	A09100 Metabolism	3	2128	22	11539	0.799655	0.739427	[DKAch05a17329.t1, DKAch08a34225.t1, DKAch07a36791.t1]	1.13499
00020 Citrate cycle (TCA cycle)	A09100 Metabolism	10	2128	66	11539	0.799903	0.821585	[DKAch15x14340.t1, DKAch13a04128.t1, DKAch11a05581.t1, DKAch15y12132.t1, DKAch03a25943.t1, DKAch13a04160.t1, DKAch13a04090.t1, DKAch02a07626.t1, DKAch13a04450.t1, DKAch04a32179.t1]	1.12088
00562 Inositol phosphate metabolism	A09100 Metabolism	16	2128	102	11539	0.80002	0.850582	[DKAch02a10020.t1, DKAch14a22575.t1, DKAch05a17203.t1, DKAch09a30474.t1, DKAch01a01455.t1, DKAch06a19881.t1, DKAch01a01472.t1, DKAch01a01470.t1, DKAch01a02118.t1, DKAch12a28404.t1, DKAch13a03875.t1, DKAch05a14799.t1, DKAch09a29932.t1, DKAch12a27753.t1, DKAch02a09518.t1, DKAch04a32480.t1]	1.11395
04031 GTP-binding proteins	A09180 Brite Hierarchies	17	2128	108	11539	0.800914	0.853536	[DKAch07a36052.t1, DKAch01a01947.t1, DKAch04a32233.t1, DKAch06a20793.t1, DKAch15x12709.t1, DKAch11a05545.t1, DKAch15y12514.t1, DKAch15x14693.t1, DKAch15y10430.t1, DKAch07a35014.t1, DKAch13a03605.t1, DKAch04a32594.t1, DKAch05a15876.t1, DKAch12a28560.t1, DKAch02a09946.t1, DKAch01a01385.t1, DKAch05a15571.t1]	1.10818
03015 mRNA surveillance pathway	A09120 Genetic Information Processing	30	2128	186	11539	0.819208	0.874591	[DKAch12a27145.t1, DKAch12a26803.t1, DKAch15y10347.t1, DKAch04a31933.t1, DKAch15x14484.t1, DKAch04a31118.t1, DKAch12a28561.t1, DKAch03a23741.t1, DKAch15y12276.t1, DKAch03a26405.t1, DKAch14a23099.t1, DKAch01a03170.t1, DKAch01a01371.t1, DKAch14a23047.t1, DKAch06a21155.t1, DKAch12a26806.t1, DKAch11a06756.t1, DKAch12a26804.t1, DKAch15x13534.t1, DKAch03a24827.t1, DKAch12a28674.t1, DKAch09a30459.t1, DK…	1.12641
03020 RNA polymerase	A09120 Genetic Information Processing	8	2128	55	11539	0.820258	0.788722	[DKAch01a02023.t1, DKAch03a25211.t1, DKAch10a19004.t1, DKAch13a04012.t1, DKAch05a15055.t1, DKAch09a29052.t1, DKAch12a26838.t1, DKAch05a15808.t1]	1.12085
A09180 Brite Hierarchies	A09180 Brite Hierarchies	1573	2128	8617	11539	0.820805	0.98985	[DKAch08a33246.t1, DKAch12a27311.t1, DKAch02a09125.t1, DKAch02a07987.t1, DKAch05a15578.t1, DKAch01a03134.t1, DKAch06a20824.t1, DKAch01a00269.t1, DKAch01a01514.t1, DKAch15x12709.t1, DKAch03a24827.t1, DKAch15y11160.t1, DKAch03a26390.t1, DKAch14a22603.t1, DKAch05a15280.t1, DKAch01a01743.t1, DKAch10a18771.t1, DKAch06a21588.t1, DKAch03a25224.t1, DKAch14a23380.t1, DKAch08a34584.t1, DKAch05a14756.t1, DK…	1.11467
00910 Nitrogen metabolism	A09100 Metabolism	6	2128	43	11539	0.830271	0.756623	[DKAch14a22596.t1, DKAch05a16863.t1, DKAch06a20011.t1, DKAch06a20245.t1, DKAch02a08774.t1, DKAch04a31551.t1]	1.12061
00520 Amino sugar and nucleotide sugar metabolism	A09100 Metabolism	29	2128	182	11539	0.835254	0.864019	[DKAch01a02728.t1, DKAch07a35247.t1, DKAch08a33594.t1, DKAch03a23669.t1, DKAch02a09312.t1, DKAch03a23667.t1, DKAch08a34627.t1, DKAch10a18941.t1, DKAch06a20178.t1, DKAch11a06146.t1, DKAch15x13975.t1, DKAch07a36582.t1, DKAch04a31437.t1, DKAch15x14569.t1, DKAch07a36811.t1, DKAch03a25437.t1, DKAch08a33915.t1, DKAch05a15923.t1, DKAch03a23668.t1, DKAch01a03199.t1, DKAch03a24344.t1, DKAch03a26172.t1, DK…	1.12046
00905 Brassinosteroid biosynthesis	A09100 Metabolism	3	2128	24	11539	0.846181	0.677808	[DKAch04a31880.t1, DKAch01a02089.t1, DKAch03a23570.t1]	1.12824
00300 Lysine biosynthesis	A09100 Metabolism	2	2128	18	11539	0.870949	0.602496	[DKAch12a27490.t1, DKAch03a25102.t1]	1.15427
00630 Glyoxylate and dicarboxylate metabolism	A09100 Metabolism	13	2128	91	11539	0.879921	0.774637	[DKAch04a31428.t1, DKAch04a31413.t1, DKAch02a09216.t1, DKAch12a26817.t1, DKAch11a06958.t1, DKAch11a05581.t1, DKAch01a01636.t1, DKAch12a27510.t1, DKAch07a35849.t1, DKAch06a20245.t1, DKAch01a00811.t1, DKAch13a04450.t1, DKAch04a31551.t1]	1.15918
99997 Function unknown	A09190 Not Included in Pathway or Brite	4	2128	33	11539	0.88231	0.657268	[DKAch09a28987.t1, DKAch07a36708.t1, DKAch05a16956.t1, DKAch14a23329.t1]	1.15541
B 09194 Poorly characterized	A09190 Not Included in Pathway or Brite	6	2128	47	11539	0.888163	0.692229	[DKAch09a28987.t1, DKAch07a36708.t1, DKAch05a16956.t1, DKAch14a23329.t1, DKAch03a25465.t1, DKAch05a15563.t1]	1.15619
99996 General function prediction only	A09190 Not Included in Pathway or Brite	2	2128	19	11539	0.890082	0.570786	[DKAch03a25465.t1, DKAch05a15563.t1]	1.15187
99975 Protein processing	A09190 Not Included in Pathway or Brite	1	2128	11	11539	0.89391	0.492951	[DKAch02a08694.t1]	1.15006
00790 Folate biosynthesis	A09100 Metabolism	5	2128	41	11539	0.897183	0.661276	[DKAch11a07060.t1, DKAch01a00606.t1, DKAch13a04752.t1, DKAch12a28484.t1, DKAch02a08963.t1]	1.14756
00220 Arginine biosynthesis	A09100 Metabolism	6	2128	48	11539	0.899696	0.677808	[DKAch08a33534.t1, DKAch15y11218.t1, DKAch15x13278.t1, DKAch11a05710.t1, DKAch08a33151.t1, DKAch06a19762.t1]	1.14412
04130 SNARE interactions in vesicular transport	A09120 Genetic Information Processing	7	2128	55	11539	0.903044	0.690132	[DKAch07a36206.t1, DKAch08a33460.t1, DKAch01a01765.t1, DKAch03a26166.t1, DKAch02a09908.t1, DKAch03a25048.t1, DKAch06a20084.t1]	1.14178
03450 Non-homologous end-joining	A09120 Genetic Information Processing	1	2128	12	11539	0.913493	0.451872	[DKAch14a23261.t1]	1.14839
04040 Ion channels	A09180 Brite Hierarchies	8	2128	63	11539	0.915699	0.688567	[DKAch11a06675.t1, DKAch03a23481.t1, DKAch13a04597.t1, DKAch05a15271.t1, DKAch14a23305.t1, DKAch04a31122.t1, DKAch11a06677.t1, DKAch03a23703.t1]	1.14462
03012 Translation factors	A09180 Brite Hierarchies	28	2128	188	11539	0.915984	0.807601	[DKAch06a20061.t1, DKAch12a27309.t1, DKAch13a03945.t1, DKAch07a35169.t1, DKAch13a04447.t1, DKAch02a09102.t1, DKAch02a07987.t1, DKAch10a18985.t1, DKAch08a33275.t1, DKAch01a01827.t1, DKAch15x14484.t1, DKAch15y12276.t1, DKAch05a16852.t1, DKAch03a26405.t1, DKAch04a31335.t1, DKAch15x14579.t1, DKAch04a31394.t1, DKAch12a28521.t1, DKAch13a04215.t1, DKAch13a03946.t1, DKAch12a26743.t1, DKAch12a26709.t1, DK…	1.13851
01005 Lipopolysaccharide biosynthesis proteins	A09180 Brite Hierarchies	1	2128	13	11539	0.929463	0.417112	[DKAch13a04462.t1]	1.14878
00536 Glycosaminoglycan binding proteins	A09180 Brite Hierarchies	1	2128	13	11539	0.929463	0.417112	[DKAch03a25280.t1]	1.14878
03013 Nucleocytoplasmic transport	A09120 Genetic Information Processing	18	2128	131	11539	0.938744	0.745071	[DKAch01a01947.t1, DKAch01a03285.t1, DKAch11a06072.t1, DKAch08a34167.t1, DKAch04a30966.t1, DKAch14a21970.t1, DKAch01a00248.t1, DKAch02a09373.t1, DKAch02a10060.t1, DKAch14a23369.t1, DKAch01a00361.t1, DKAch14a22836.t1, DKAch12a28376.t1, DKAch01a01371.t1, DKAch14a23047.t1, DKAch01a02630.t1, DKAch01a03471.t1, DKAch12a26620.t1]	1.14735
02044 Secretion system	A09180 Brite Hierarchies	7	2128	60	11539	0.94343	0.632621	[DKAch12a28223.t1, DKAch12a27078.t1, DKAch03a25904.t1, DKAch15x12709.t1, DKAch09a30627.t1, DKAch15y10430.t1, DKAch15y11580.t1]	1.14671
00230 Purine metabolism	A09100 Metabolism	15	2128	113	11539	0.943832	0.719796	[DKAch01a01624.t1, DKAch11a06078.t1, DKAch11a06082.t1, DKAch10a19071.t1, DKAch12a28399.t1, DKAch05a16030.t1, DKAch15y10381.t1, DKAch15x14521.t1, DKAch05a15043.t1, DKAch05a17329.t1, DKAch03a24297.t1, DKAch03a24295.t1, DKAch05a16142.t1, DKAch15y12326.t1, DKAch01a01835.t1]	1.1409
00513 Various types of N-glycan biosynthesis	A09100 Metabolism	4	2128	39	11539	0.946215	0.55615	[DKAch05a15278.t1, DKAch11a07087.t1, DKAch11a06865.t1, DKAch01a01849.t1]	1.13753
00073 Cutin, suberine and wax biosynthesis	A09100 Metabolism	3	2128	32	11539	0.950875	0.508356	[DKAch15x12574.t1, DKAch15y10299.t1, DKAch07a34805.t1]	1.13692
04090 CD molecules	A09180 Brite Hierarchies	5	2128	48	11539	0.956508	0.56484	[DKAch03a24297.t1, DKAch05a15877.t1, DKAch03a24295.t1, DKAch04a31079.t1, DKAch08a33478.t1]	1.13747
00270 Cysteine and methionine metabolism	A09100 Metabolism	20	2128	149	11539	0.959529	0.727847	[DKAch13a04751.t1, DKAch06a20577.t1, DKAch15y10435.t1, DKAch02a09254.t1, DKAch02a09255.t1, DKAch15x13556.t1, DKAch03a25102.t1, DKAch08a34225.t1, DKAch09a30451.t1, DKAch08a33534.t1, DKAch08a34529.t1, DKAch11a05703.t1, DKAch02a07593.t1, DKAch01a01086.t1, DKAch14a22411.t1, DKAch09a30161.t1, DKAch13a03859.t1, DKAch04a32058.t1, DKAch12a28707.t1, DKAch08a33151.t1]	1.13493
03036 Chromosome and associated proteins	A09180 Brite Hierarchies	140	2128	859	11539	0.959699	0.883754	[DKAch08a33246.t1, DKAch12a27311.t1, DKAch15x13703.t1, DKAch06a20311.t1, DKAch05a17169.t1, DKAch01a02367.t1, DKAch06a21101.t1, DKAch06a19964.t1, DKAch10a19062.t1, DKAch14a23099.t1, DKAch14a21877.t1, DKAch11a06378.t1, DKAch06a21545.t1, DKAch06a19746.t1, DKAch05a15541.t1, DKAch02a08496.t1, DKAch11a06756.t1, DKAch11a06072.t1, DKAch12a26745.t1, DKAch12a27693.t1, DKAch13a03998.t1, DKAch11a06770.t1, DK…	1.12906
03060 Protein export	A09120 Genetic Information Processing	8	2128	70	11539	0.959753	0.61971	[DKAch03a25904.t1, DKAch05a16538.t1, DKAch15x12709.t1, DKAch09a30627.t1, DKAch15y10430.t1, DKAch05a15283.t1, DKAch15y11580.t1, DKAch05a17023.t1]	1.12311
03016 Transfer RNA biogenesis	A09180 Brite Hierarchies	37	2128	255	11539	0.960418	0.786789	[DKAch01a01947.t1, DKAch02a10127.t1, DKAch14a23355.t1, DKAch09a30915.t1, DKAch15x13036.t1, DKAch06a20340.t1, DKAch14a21860.t1, DKAch02a07353.t1, DKAch08a33292.t1, DKAch05a14881.t1, DKAch07a35881.t1, DKAch08a33089.t1, DKAch04a30954.t1, DKAch11a06821.t1, DKAch02a09709.t1, DKAch03a23731.t1, DKAch10a17760.t1, DKAch10a18696.t1, DKAch01a03285.t1, DKAch15y10757.t1, DKAch10a19343.t1, DKAch02a07422.t1, DK…	1.11795
03440 Homologous recombination	A09120 Genetic Information Processing	9	2128	78	11539	0.964203	0.625669	[DKAch01a02073.t1, DKAch02a08100.t1, DKAch02a08099.t1, DKAch13a04429.t1, DKAch03a25493.t1, DKAch02a09561.t1, DKAch01a02304.t1, DKAch05a17034.t1, DKAch09a30821.t1]	1.11645
02000 Transporters	A09180 Brite Hierarchies	139	2128	858	11539	0.966011	0.878464	[DKAch08a33596.t1, DKAch12a27598.t1, DKAch02a07723.t1, DKAch03a25852.t1, DKAch07a35948.t1, DKAch14a22498.t1, DKAch06a20154.t1, DKAch13a05411.t1, DKAch11a06856.t1, DKAch15y10261.t1, DKAch01a02485.t1, DKAch01a03134.t1, DKAch05a16611.t1, DKAch04a32428.t1, DKAch15x12936.t1, DKAch02a08828.t1, DKAch09a30788.t1, DKAch02a09420.t1, DKAch15x13781.t1, DKAch08a33255.t1, DKAch01a01958.t1, DKAch02a08150.t1, DK…	1.11268
02048 Prokaryotic defense system	A09180 Brite Hierarchies	1	2128	17	11539	0.968826	0.318968	[DKAch04a31468.t1]	1.11011
B 09104 Nucleotide metabolism	A09100 Metabolism	22	2128	166	11539	0.970994	0.71864	[DKAch01a01624.t1, DKAch11a06078.t1, DKAch03a26275.t1, DKAch11a06082.t1, DKAch10a19071.t1, DKAch12a28399.t1, DKAch05a16030.t1, DKAch15y12146.t1, DKAch15y10381.t1, DKAch12a28843.t1, DKAch15x14521.t1, DKAch05a15043.t1, DKAch05a17329.t1, DKAch03a24297.t1, DKAch03a24295.t1, DKAch05a16142.t1, DKAch15x14353.t1, DKAch15y12326.t1, DKAch12a28484.t1, DKAch09a30579.t1, DKAch13a04268.t1, DKAch01a01835.t1]	1.10683
00240 Pyrimidine metabolism	A09100 Metabolism	9	2128	80	11539	0.971162	0.610027	[DKAch03a24297.t1, DKAch03a24295.t1, DKAch03a26275.t1, DKAch15x14353.t1, DKAch12a28484.t1, DKAch15y12146.t1, DKAch09a30579.t1, DKAch12a28843.t1, DKAch13a04268.t1]	1.10132
99995 Signaling proteins	A09190 Not Included in Pathway or Brite	2	2128	27	11539	0.97121	0.401664	[DKAch03a25449.t1, DKAch05a15258.t1]	1.09572
04812 Cytoskeleton proteins	A09180 Brite Hierarchies	34	2128	244	11539	0.975619	0.755589	[DKAch10a18781.t1, DKAch02a07748.t1, DKAch15x13071.t1, DKAch07a34896.t1, DKAch03a25499.t1, DKAch05a17280.t1, DKAch01a03444.t1, DKAch09a29080.t1, DKAch02a09232.t1, DKAch01a01211.t1, DKAch08a34576.t1, DKAch08a33030.t1, DKAch01a01454.t1, DKAch08a33211.t1, DKAch05a15907.t1, DKAch15y10797.t1, DKAch06a21787.t1, DKAch08a34521.t1, DKAch06a20274.t1, DKAch11a06072.t1, DKAch12a27224.t1, DKAch01a02491.t1, DK…	1.09508
03019 Messenger RNA biogenesis	A09180 Brite Hierarchies	93	2128	599	11539	0.975868	0.841885	[DKAch12a27145.t1, DKAch10a18781.t1, DKAch12a28824.t1, DKAch11a07099.t1, DKAch12a26803.t1, DKAch12a27716.t1, DKAch12a27309.t1, DKAch08a33275.t1, DKAch02a09083.t1, DKAch01a01827.t1, DKAch15x14484.t1, DKAch04a31118.t1, DKAch12a28561.t1, DKAch03a23741.t1, DKAch01a02013.t1, DKAch03a24167.t1, DKAch15y12276.t1, DKAch03a26405.t1, DKAch14a23099.t1, DKAch08a33317.t1, DKAch01a03170.t1, DKAch12a28376.t1, DK…	1.0898
03022 Basal transcription factors	A09120 Genetic Information Processing	6	2128	60	11539	0.975871	0.542246	[DKAch03a26493.t1, DKAch01a01743.t1, DKAch04a31781.t1, DKAch04a31254.t1, DKAch03a23592.t1, DKAch06a19746.t1]	1.0843
03430 Mismatch repair	A09120 Genetic Information Processing	5	2128	53	11539	0.977479	0.511553	[DKAch01a02853.t1, DKAch02a08742.t1, DKAch04a31841.t1, DKAch09a30821.t1, DKAch05a15044.t1]	1.08063
00740 Riboflavin metabolism	A09100 Metabolism	1	2128	19	11539	0.979278	0.285393	[DKAch02a08963.t1]	1.07721
99977 Transport	A09190 Not Included in Pathway or Brite	2	2128	29	11539	0.979649	0.373963	[DKAch02a09250.t1, DKAch12a26679.t1]	1.07225
00190 Oxidative phosphorylation	A09100 Metabolism	20	2128	158	11539	0.98063	0.686388	[DKAch15x14578.t1, DKAch10a19129.t1, DKAch02a09983.t1, DKAch03a24534.t1, DKAch05a16045.t1, DKAch08a33093.t1, DKAch05a17378.t1, DKAch03a26395.t1, DKAch08a33045.t1, DKAch12a27303.t1, DKAch06a19533.t1, DKAch04a31079.t1, DKAch15y12386.t1, DKAch03a24302.t1, DKAch15x13108.t1, DKAch12a27903.t1, DKAch15y10835.t1, DKAch05a15818.t1, DKAch08a34475.t1, DKAch03a23444.t1]	1.06801
B 09193 Unclassified: signaling and cellular processes	A09190 Not Included in Pathway or Brite	9	2128	84	11539	0.981526	0.580978	[DKAch14a21932.t1, DKAch02a09250.t1, DKAch03a25449.t1, DKAch12a26679.t1, DKAch15x14577.t1, DKAch15y12385.t1, DKAch15y11331.t1, DKAch15x13578.t1, DKAch05a15258.t1]	1.06372
00040 Pentose and glucuronate interconversions	A09100 Metabolism	16	2128	134	11539	0.984525	0.647458	[DKAch01a03212.t1, DKAch06a19779.t1, DKAch02a07618.t1, DKAch03a26172.t1, DKAch15y12124.t1, DKAch03a23902.t1, DKAch01a01787.t1, DKAch03a23508.t1, DKAch02a08450.t1, DKAch03a26136.t1, DKAch15x14569.t1, DKAch15y12379.t1, DKAch05a16009.t1, DKAch04a31183.t1, DKAch01a02509.t1, DKAch06a19875.t1]	1.06174
00966 Glucosinolate biosynthesis	A09100 Metabolism	1	2128	21	11539	0.986227	0.258212	[DKAch09a30893.t1]	1.05839
00290 Valine, leucine and isoleucine biosynthesis	A09100 Metabolism	1	2128	21	11539	0.986227	0.258212	[DKAch13a03509.t1]	1.05839
03018 RNA degradation	A09120 Genetic Information Processing	18	2128	150	11539	0.987831	0.650695	[DKAch13a04261.t1, DKAch12a27145.t1, DKAch12a28824.t1, DKAch12a27716.t1, DKAch15x13534.t1, DKAch12a28674.t1, DKAch03a26283.t1, DKAch02a08765.t1, DKAch02a09083.t1, DKAch07a34944.t1, DKAch13a03716.t1, DKAch01a02013.t1, DKAch09a30650.t1, DKAch03a25224.t1, DKAch15y10259.t1, DKAch02a08920.t1, DKAch06a21243.t1, DKAch01a00905.t1]	1.04987
03030 DNA replication	A09120 Genetic Information Processing	6	2128	67	11539	0.990331	0.485594	[DKAch01a00990.t1, DKAch13a04429.t1, DKAch14a23261.t1, DKAch02a08742.t1, DKAch04a31841.t1, DKAch09a30821.t1]	1.04747
B 09182 Protein families: genetic information processing	A09180 Brite Hierarchies	1022	2128	5822	11539	0.993883	0.951865	[DKAch08a33246.t1, DKAch12a27311.t1, DKAch02a09125.t1, DKAch12a28602.t1, DKAch02a07987.t1, DKAch05a15578.t1, DKAch06a20183.t1, DKAch02a09561.t1, DKAch15x13325.t1, DKAch01a02003.t1, DKAch05a16743.t1, DKAch15y11113.t1, DKAch06a20824.t1, DKAch04a32148.t1, DKAch01a01514.t1, DKAch03a24827.t1, DKAch10a18965.t1, DKAch03a23880.t1, DKAch12a28454.t1, DKAch03a26390.t1, DKAch01a01422.t1, DKAch14a22603.t1, DK…	1.04619
03008 Ribosome biogenesis in eukaryotes	A09120 Genetic Information Processing	11	2128	111	11539	0.995641	0.537361	[DKAch07a35019.t1, DKAch01a01947.t1, DKAch12a27311.t1, DKAch01a03285.t1, DKAch02a07422.t1, DKAch07a36753.t1, DKAch12a26958.t1, DKAch04a32715.t1, DKAch13a03497.t1, DKAch12a28454.t1, DKAch03a24218.t1]	1.04305
B 09124 Replication and repair	A09120 Genetic Information Processing	23	2128	197	11539	0.996462	0.633079	[DKAch01a02073.t1, DKAch02a08100.t1, DKAch03a25400.t1, DKAch13a04429.t1, DKAch03a25493.t1, DKAch04a31048.t1, DKAch02a08742.t1, DKAch04a31841.t1, DKAch05a17034.t1, DKAch09a30821.t1, DKAch05a15044.t1, DKAch06a21261.t1, DKAch06a20515.t1, DKAch01a00990.t1, DKAch02a08099.t1, DKAch07a36610.t1, DKAch01a02853.t1, DKAch02a09561.t1, DKAch14a23261.t1, DKAch01a02304.t1, DKAch01a00015.t1, DKAch05a17435.t1, DK…	1.03897
03400 DNA repair and recombination proteins	A09180 Brite Hierarchies	59	2128	429	11539	0.99652	0.745747	[DKAch01a02023.t1, DKAch05a15160.t1, DKAch13a05284.t1, DKAch03a25493.t1, DKAch03a24588.t1, DKAch12a27042.t1, DKAch10a19004.t1, DKAch05a17297.t1, DKAch09a30821.t1, DKAch01a00990.t1, DKAch02a09561.t1, DKAch14a23261.t1, DKAch13a03748.t1, DKAch01a00015.t1, DKAch09a29184.t1, DKAch03a25400.t1, DKAch13a04429.t1, DKAch03a23918.t1, DKAch11a06569.t1, DKAch04a31048.t1, DKAch02a08742.t1, DKAch04a31841.t1, DK…	1.03412
03420 Nucleotide excision repair	A09120 Genetic Information Processing	6	2128	78	11539	0.99791	0.417112	[DKAch01a00990.t1, DKAch13a04429.t1, DKAch04a31048.t1, DKAch02a08742.t1, DKAch04a31841.t1, DKAch09a30821.t1]	1.0307
03009 Ribosome biogenesis	A09180 Brite Hierarchies	54	2128	416	11539	0.999056	0.703877	[DKAch12a26746.t1, DKAch12a27311.t1, DKAch15x14154.t1, DKAch15y11925.t1, DKAch10a18984.t1, DKAch15x12771.t1, DKAch14a23099.t1, DKAch01a00361.t1, DKAch15x13088.t1, DKAch12a26958.t1, DKAch02a08985.t1, DKAch15x14579.t1, DKAch09a30742.t1, DKAch15x14149.t1, DKAch02a08989.t1, DKAch01a01153.t1, DKAch03a26189.t1, DKAch06a21556.t1, DKAch01a01824.t1, DKAch13a03497.t1, DKAch12a28454.t1, DKAch06a20432.t1, DK…	1.02707
03032 DNA replication proteins	A09180 Brite Hierarchies	17	2128	200	11539	0.999978	0.460909	[DKAch11a06161.t1, DKAch01a01971.t1, DKAch13a04429.t1, DKAch03a25493.t1, DKAch02a08742.t1, DKAch04a31841.t1, DKAch05a17034.t1, DKAch09a30821.t1, DKAch01a00990.t1, DKAch07a36610.t1, DKAch14a23261.t1, DKAch06a19804.t1, DKAch14a21877.t1, DKAch01a01573.t1, DKAch14a21878.t1, DKAch02a07301.t1, DKAch14a21909.t1]	1.02323
03050 Proteasome	A09120 Genetic Information Processing	2	2128	67	11539	0.999982	0.161865	[DKAch10a19490.t1, DKAch10a19005.t1]	1.0185
A09120 Genetic Information Processing	A09120 Genetic Information Processing	287	2128	1923	11539	0.999996	0.809281	[DKAch12a27145.t1, DKAch12a27311.t1, DKAch01a01519.t1, DKAch13a03542.t1, DKAch15y11188.t1, DKAch06a20806.t1, DKAch05a17203.t1, DKAch07a36561.t1, DKAch09a30802.t1, DKAch05a16720.t1, DKAch09a30510.t1, DKAch02a09561.t1, DKAch14a23099.t1, DKAch14a23374.t1, DKAch07a34705.t1, DKAch01a00361.t1, DKAch13a03748.t1, DKAch01a01371.t1, DKAch14a23047.t1, DKAch02a09709.t1, DKAch09a29052.t1, DKAch03a26493.t1, DK…	1.01382
03011 Ribosome	A09180 Brite Hierarchies	27	2128	318	11539	1	0.460398	[DKAch03a25797.t1, DKAch01a01519.t1, DKAch01a02432.t1, DKAch15y11885.t1, DKAch10a18261.t1, DKAch05a17203.t1, DKAch04a32380.t1, DKAch06a19807.t1, DKAch15x14569.t1, DKAch10a19515.t1, DKAch09a30405.t1, DKAch05a15299.t1, DKAch01a02179.t1, DKAch01a01411.t1, DKAch03a26011.t1, DKAch05a17340.t1, DKAch08a34521.t1, DKAch07a35059.t1, DKAch01a00800.t1, DKAch15x14118.t1, DKAch04a31143.t1, DKAch15x13223.t1, DK…	1.00917
B 09122 Translation	A09120 Genetic Information Processing	85	2128	754	11539	1	0.611286	[DKAch12a27145.t1, DKAch12a27311.t1, DKAch01a01519.t1, DKAch12a26803.t1, DKAch05a17203.t1, DKAch09a30915.t1, DKAch06a20340.t1, DKAch15x14484.t1, DKAch04a31118.t1, DKAch12a28561.t1, DKAch03a23741.t1, DKAch15y12276.t1, DKAch06a19807.t1, DKAch15x14569.t1, DKAch03a26405.t1, DKAch14a23099.t1, DKAch01a03170.t1, DKAch01a00361.t1, DKAch12a28376.t1, DKAch12a26958.t1, DKAch01a01371.t1, DKAch14a23047.t1, DK…	1.00457
03010 Ribosome	A09120 Genetic Information Processing	20	2128	293	11539	1	0.370134	[DKAch03a26011.t1, DKAch03a25797.t1, DKAch01a01519.t1, DKAch01a02432.t1, DKAch15y11885.t1, DKAch05a17203.t1, DKAch07a35059.t1, DKAch01a00800.t1, DKAch15x14118.t1, DKAch04a31143.t1, DKAch15x13223.t1, DKAch04a32380.t1, DKAch05a16872.t1, DKAch06a19807.t1, DKAch15x14569.t1, DKAch15y12379.t1, DKAch12a26754.t1, DKAch10a19515.t1, DKAch09a30405.t1, DKAch05a15299.t1]	1

## Sheet: M2
Term Name	MainClass	GeneHitsInSelectedSet	AllGenesInSelectedSet	GeneHitsInBackground	AllGenesInBackground	p-value	enrichFactor	GeneListInSelectedSets	corrected p-value(BH method)
03032 DNA replication proteins	A09180 Brite Hierarchies	74	1794	200	11539	6.77236e-14	2.37984	[DKAch02a07402.t1, DKAch12a28715.t1, DKAch12a28333.t1, DKAch07a36267.t1, DKAch05a15292.t1, DKAch07a35222.t1, DKAch03a24991.t1, DKAch01a01416.t1, DKAch14a22238.t1, DKAch04a32061.t1, DKAch10a19151.t1, DKAch01a00701.t1, DKAch04a31633.t1, DKAch08a33370.t1, DKAch10a18717.t1, DKAch14a22375.t1, DKAch02a09334.t1, DKAch08a34649.t1, DKAch10a17521.t1, DKAch02a07724.t1, DKAch15y11888.t1, DKAch01a00487.t1, DK…	1.40865e-11
04812 Cytoskeleton proteins	A09180 Brite Hierarchies	78	1794	244	11539	7.60528e-11	2.05613	[DKAch01a02396.t1, DKAch01a01412.t1, DKAch03a25611.t1, DKAch15x13562.t1, DKAch04a31601.t1, DKAch01a02841.t1, DKAch11a05674.t1, DKAch08a34537.t1, DKAch13a03607.t1, DKAch03a23841.t1, DKAch02a08915.t1, DKAch01a00243.t1, DKAch15y11419.t1, DKAch03a26460.t1, DKAch06a21706.t1, DKAch15x13661.t1, DKAch05a14982.t1, DKAch02a07290.t1, DKAch03a25345.t1, DKAch05a15981.t1, DKAch06a19742.t1, DKAch13a03488.t1, DK…	7.90949e-09
03030 DNA replication	A09120 Genetic Information Processing	28	1794	67	11539	2.23957e-07	2.688	[DKAch07a36267.t1, DKAch15x14123.t1, DKAch05a15292.t1, DKAch15y11889.t1, DKAch01a01729.t1, DKAch08a34398.t1, DKAch05a16973.t1, DKAch01a01416.t1, DKAch14a22238.t1, DKAch01a00940.t1, DKAch11a07061.t1, DKAch04a31633.t1, DKAch01a02166.t1, DKAch02a09057.t1, DKAch10a18717.t1, DKAch07a35063.t1, DKAch08a34649.t1, DKAch10a17521.t1, DKAch02a07724.t1, DKAch15y11888.t1, DKAch11a07130.t1, DKAch12a26667.t1, DK…	1.55277e-05
03036 Chromosome and associated proteins	A09180 Brite Hierarchies	182	1794	859	11539	3.08737e-06	1.36277	[DKAch01a02396.t1, DKAch05a15292.t1, DKAch04a31601.t1, DKAch01a03292.t1, DKAch14a22381.t1, DKAch15y11180.t1, DKAch01a00243.t1, DKAch01a00701.t1, DKAch07a36423.t1, DKAch06a21394.t1, DKAch08a33370.t1, DKAch15x13013.t1, DKAch01a01165.t1, DKAch03a25345.t1, DKAch01a01222.t1, DKAch10a18736.t1, DKAch06a20500.t1, DKAch08a34649.t1, DKAch01a00487.t1, DKAch05a16972.t1, DKAch07a36593.t1, DKAch12a27316.t1, DK…	0.000160543
03430 Mismatch repair	A09120 Genetic Information Processing	21	1794	53	11539	1.93975e-05	2.54853	[DKAch07a36267.t1, DKAch08a34649.t1, DKAch10a17521.t1, DKAch01a01732.t1, DKAch03a25686.t1, DKAch03a26311.t1, DKAch15x14123.t1, DKAch15y11889.t1, DKAch15y11888.t1, DKAch11a07130.t1, DKAch09a28976.t1, DKAch03a26416.t1, DKAch03a24991.t1, DKAch05a16973.t1, DKAch01a01416.t1, DKAch10a18831.t1, DKAch11a07061.t1, DKAch02a09057.t1, DKAch10a18717.t1, DKAch06a21022.t1, DKAch01a01072.t1]	0.000806935
B 09124 Replication and repair	A09120 Genetic Information Processing	53	1794	197	11539	2.66793e-05	1.73044	[DKAch07a36267.t1, DKAch03a25686.t1, DKAch05a15292.t1, DKAch03a24991.t1, DKAch01a01416.t1, DKAch14a22238.t1, DKAch02a08260.t1, DKAch06a21125.t1, DKAch04a31633.t1, DKAch05a15385.t1, DKAch10a18717.t1, DKAch15y10988.t1, DKAch08a34649.t1, DKAch10a17521.t1, DKAch01a01732.t1, DKAch02a07724.t1, DKAch15y11888.t1, DKAch11a07130.t1, DKAch12a26667.t1, DKAch12a28903.t1, DKAch13a03537.t1, DKAch03a26416.t1, DK…	0.000924883
03000 Transcription factors	A09180 Brite Hierarchies	128	1794	609	11539	0.000138293	1.35188	[DKAch12a28006.t1, DKAch04a31473.t1, DKAch03a26547.t1, DKAch02a08585.t1, DKAch07a35203.t1, DKAch08a33538.t1, DKAch01a00375.t1, DKAch08a33175.t1, DKAch09a30212.t1, DKAch08a33370.t1, DKAch02a09693.t1, DKAch09a29293.t1, DKAch06a21307.t1, DKAch06a20060.t1, DKAch11a07130.t1, DKAch03a26034.t1, DKAch03a25643.t1, DKAch08a33742.t1, DKAch14a23056.t1, DKAch03a25906.t1, DKAch05a16737.t1, DKAch15x14636.t1, DK…	0.00410927
04075 Plant hormone signal transduction	A09130 Environmental Information Processing	75	1794	325	11539	0.000196649	1.48431	[DKAch13a04535.t1, DKAch15y10397.t1, DKAch09a30764.t1, DKAch03a23627.t1, DKAch02a08585.t1, DKAch13a03828.t1, DKAch06a20409.t1, DKAch13a04204.t1, DKAch12a28795.t1, DKAch11a05446.t1, DKAch08a33005.t1, DKAch07a35609.t1, DKAch15x13284.t1, DKAch03a25960.t1, DKAch12a26762.t1, DKAch02a08803.t1, DKAch06a20756.t1, DKAch13a03741.t1, DKAch05a16335.t1, DKAch05a17332.t1, DKAch12a27948.t1, DKAch03a25654.t1, DK…	0.00511288
00940 Phenylpropanoid biosynthesis	A09100 Metabolism	49	1794	193	11539	0.000247328	1.63299	[DKAch11a06994.t1, DKAch01a03205.t1, DKAch07a36196.t1, DKAch09a30860.t1, DKAch04a31897.t1, DKAch03a24981.t1, DKAch04a31874.t1, DKAch04a31557.t1, DKAch01a03398.t1, DKAch12a26996.t1, DKAch07a36218.t1, DKAch10a18948.t1, DKAch15x14718.t1, DKAch15y11454.t1, DKAch07a34740.t1, DKAch06a19820.t1, DKAch11a05455.t1, DKAch06a20381.t1, DKAch05a15453.t1, DKAch14a21991.t1, DKAch05a15828.t1, DKAch10a19308.t1, DK…	0.00571602
03410 Base excision repair	A09120 Genetic Information Processing	20	1794	59	11539	0.000376366	2.18034	[DKAch15x14123.t1, DKAch15y11889.t1, DKAch15y11888.t1, DKAch12a26667.t1, DKAch09a28976.t1, DKAch13a03537.t1, DKAch15x13798.t1, DKAch01a01416.t1, DKAch10a19006.t1, DKAch01a00972.t1, DKAch06a21125.t1, DKAch01a00940.t1, DKAch11a07061.t1, DKAch05a15552.t1, DKAch01a01638.t1, DKAch01a01810.t1, DKAch02a08368.t1, DKAch02a09057.t1, DKAch15y10988.t1, DKAch01a01072.t1]	0.00782841
03400 DNA repair and recombination proteins	A09180 Brite Hierarchies	92	1794	429	11539	0.000596523	1.37936	[DKAch07a36267.t1, DKAch02a08447.t1, DKAch03a25686.t1, DKAch10a17763.t1, DKAch15y10592.t1, DKAch05a16025.t1, DKAch03a24991.t1, DKAch15x13241.t1, DKAch01a01416.t1, DKAch02a08260.t1, DKAch11a06140.t1, DKAch06a21125.t1, DKAch13a04011.t1, DKAch01a01028.t1, DKAch08a33143.t1, DKAch05a15385.t1, DKAch01a00577.t1, DKAch03a24039.t1, DKAch04a30990.t1, DKAch04a32816.t1, DKAch10a18717.t1, DKAch02a09038.t1, DK…	0.0112797
00300 Lysine biosynthesis	A09100 Metabolism	9	1794	18	11539	0.000663789	3.216	[DKAch15y11373.t1, DKAch10a18840.t1, DKAch02a10138.t1, DKAch14a22008.t1, DKAch09a30896.t1, DKAch15y12239.t1, DKAch01a02149.t1, DKAch15x14451.t1, DKAch10a18836.t1]	0.0115057
00261 Monobactam biosynthesis	A09100 Metabolism	8	1794	15	11539	0.000773849	3.4304	[DKAch10a18840.t1, DKAch02a10138.t1, DKAch14a22008.t1, DKAch09a30896.t1, DKAch15y12239.t1, DKAch15x14451.t1, DKAch13a03847.t1, DKAch10a18836.t1]	0.0123816
B 09132 Signal transduction	A09130 Environmental Information Processing	108	1794	523	11539	0.000879116	1.32821	[DKAch13a04535.t1, DKAch05a15395.t1, DKAch03a23627.t1, DKAch02a08585.t1, DKAch07a35642.t1, DKAch07a36205.t1, DKAch06a21394.t1, DKAch03a26000.t1, DKAch13a03828.t1, DKAch15x13013.t1, DKAch12a28795.t1, DKAch15y12064.t1, DKAch08a33005.t1, DKAch07a35609.t1, DKAch12a26762.t1, DKAch12a27933.t1, DKAch05a17332.t1, DKAch03a25654.t1, DKAch12a26905.t1, DKAch01a01405.t1, DKAch15x12679.t1, DKAch06a20220.t1, DK…	0.0130611
A09130 Environmental Information Processing	A09130 Environmental Information Processing	118	1794	584	11539	0.00119744	1.29962	[DKAch13a04535.t1, DKAch05a15395.t1, DKAch03a23627.t1, DKAch02a08585.t1, DKAch07a35642.t1, DKAch07a36205.t1, DKAch06a21394.t1, DKAch03a26000.t1, DKAch13a03828.t1, DKAch15x13013.t1, DKAch12a28795.t1, DKAch15y12064.t1, DKAch08a33005.t1, DKAch07a35609.t1, DKAch12a26762.t1, DKAch12a27933.t1, DKAch03a26208.t1, DKAch05a17332.t1, DKAch03a25654.t1, DKAch12a26905.t1, DKAch01a01405.t1, DKAch15x12679.t1, DK…	0.0166046
B 09110 Biosynthesis of other secondary metabolites	A09100 Metabolism	78	1794	371	11539	0.00265347	1.35228	[DKAch09a30896.t1, DKAch11a06994.t1, DKAch01a03205.t1, DKAch11a07127.t1, DKAch10a18836.t1, DKAch07a36196.t1, DKAch09a30860.t1, DKAch04a31897.t1, DKAch03a24981.t1, DKAch04a31874.t1, DKAch03a26023.t1, DKAch01a00946.t1, DKAch13a04133.t1, DKAch04a31557.t1, DKAch01a03398.t1, DKAch12a26996.t1, DKAch06a19859.t1, DKAch07a36218.t1, DKAch10a18948.t1, DKAch15x14718.t1, DKAch15y11454.t1, DKAch15y11072.t1, DK…	0.0344951
B 09193 Unclassified: signaling and cellular processes	A09190 Not Included in Pathway or Brite	23	1794	84	11539	0.00378976	1.76114	[DKAch13a04989.t1, DKAch15y11099.t1, DKAch09a30496.t1, DKAch09a30784.t1, DKAch15x14631.t1, DKAch14a21950.t1, DKAch01a02380.t1, DKAch01a02923.t1, DKAch10a17668.t1, DKAch12a26761.t1, DKAch07a36086.t1, DKAch12a27050.t1, DKAch12a27047.t1, DKAch02a07572.t1, DKAch09a30497.t1, DKAch04a32359.t1, DKAch05a15929.t1, DKAch04a32358.t1, DKAch05a15404.t1, DKAch04a32181.t1, DKAch04a32319.t1, DKAch04a31514.t1, DK…	0.0463688
00062 Fatty acid elongation	A09100 Metabolism	11	1794	30	11539	0.00387112	2.3584	[DKAch15y11432.t1, DKAch14a23144.t1, DKAch12a28501.t1, DKAch08a33641.t1, DKAch15x13671.t1, DKAch02a08606.t1, DKAch14a22215.t1, DKAch08a33097.t1, DKAch10a19517.t1, DKAch02a09426.t1, DKAch14a22394.t1]	0.0447329
01001 Protein kinases	A09180 Brite Hierarchies	115	1794	587	11539	0.00404449	1.2601	[DKAch05a15395.t1, DKAch15x13514.t1, DKAch10a18246.t1, DKAch01a00025.t1, DKAch07a36205.t1, DKAch06a21199.t1, DKAch01a01222.t1, DKAch15y11397.t1, DKAch11a05677.t1, DKAch09a30507.t1, DKAch04a32417.t1, DKAch13a04312.t1, DKAch07a36354.t1, DKAch07a36065.t1, DKAch09a30731.t1, DKAch15x14304.t1, DKAch06a20302.t1, DKAch10a18638.t1, DKAch15x13519.t1, DKAch08a34154.t1, DKAch06a20425.t1, DKAch13a03892.t1, DK…	0.0442765
A09190 Not Included in Pathway or Brite	A09190 Not Included in Pathway or Brite	114	1794	589	11539	0.00621567	1.2449	[DKAch11a05928.t1, DKAch05a16705.t1, DKAch08a33298.t1, DKAch15x14631.t1, DKAch02a09022.t1, DKAch09a30187.t1, DKAch10a17840.t1, DKAch02a07841.t1, DKAch05a15295.t1, DKAch11a06584.t1, DKAch01a03002.t1, DKAch06a19723.t1, DKAch09a30409.t1, DKAch04a32319.t1, DKAch06a20466.t1, DKAch04a31856.t1, DKAch14a23318.t1, DKAch12a28542.t1, DKAch01a01545.t1, DKAch10a17668.t1, DKAch12a27675.t1, DKAch15x12767.t1, DK…	0.064643
00240 Pyrimidine metabolism	A09100 Metabolism	21	1794	80	11539	0.00922978	1.6884	[DKAch08a34375.t1, DKAch04a31812.t1, DKAch02a08958.t1, DKAch15x13241.t1, DKAch06a21530.t1, DKAch01a01250.t1, DKAch01a02147.t1, DKAch15y10979.t1, DKAch13a03603.t1, DKAch02a10058.t1, DKAch11a06829.t1, DKAch07a36853.t1, DKAch06a20454.t1, DKAch05a17439.t1, DKAch03a26155.t1, DKAch03a25900.t1, DKAch11a05613.t1, DKAch09a30578.t1, DKAch10a18731.t1, DKAch04a32704.t1, DKAch04a32705.t1]	0.0914188
99977 Transport	A09190 Not Included in Pathway or Brite	10	1794	29	11539	0.00946221	2.21793	[DKAch13a04989.t1, DKAch07a36086.t1, DKAch09a30496.t1, DKAch09a30497.t1, DKAch04a32359.t1, DKAch04a32358.t1, DKAch05a15404.t1, DKAch01a02923.t1, DKAch12a26761.t1, DKAch03a25417.t1]	0.0894609
99980 Enzymes with EC numbers	A09190 Not Included in Pathway or Brite	75	1794	377	11539	0.0126282	1.27957	[DKAch04a32258.t1, DKAch11a05928.t1, DKAch15y11184.t1, DKAch05a16705.t1, DKAch08a33298.t1, DKAch12a28606.t1, DKAch15x13401.t1, DKAch07a36318.t1, DKAch15x14320.t1, DKAch09a30546.t1, DKAch01a03379.t1, DKAch15x13438.t1, DKAch02a09022.t1, DKAch09a30187.t1, DKAch10a17840.t1, DKAch02a07841.t1, DKAch11a06584.t1, DKAch04a31832.t1, DKAch06a19723.t1, DKAch09a30409.t1, DKAch02a07367.t1, DKAch07a36184.t1, DK…	0.114203
B 09191 Unclassified: metabolism	A09190 Not Included in Pathway or Brite	83	1794	427	11539	0.0160251	1.25025	[DKAch04a32258.t1, DKAch11a05928.t1, DKAch15y11184.t1, DKAch05a16705.t1, DKAch08a33298.t1, DKAch12a28606.t1, DKAch15x13401.t1, DKAch07a36318.t1, DKAch15x14320.t1, DKAch09a30546.t1, DKAch01a03379.t1, DKAch15x13438.t1, DKAch02a09022.t1, DKAch09a30187.t1, DKAch10a17840.t1, DKAch02a07841.t1, DKAch11a06584.t1, DKAch04a31832.t1, DKAch01a03002.t1, DKAch06a19723.t1, DKAch09a30409.t1, DKAch06a20466.t1, DK…	0.138885
B 09183 Protein families: signaling and cellular processes	A09180 Brite Hierarchies	339	1794	1977	11539	0.0176265	1.10291	[DKAch02a08447.t1, DKAch04a31968.t1, DKAch04a31601.t1, DKAch08a34537.t1, DKAch12a26897.t1, DKAch02a07878.t1, DKAch15y12485.t1, DKAch03a23438.t1, DKAch05a15080.t1, DKAch07a36423.t1, DKAch03a24570.t1, DKAch06a21394.t1, DKAch15x13160.t1, DKAch01a01165.t1, DKAch15x14645.t1, DKAch11a06670.t1, DKAch03a25345.t1, DKAch01a02542.t1, DKAch01a01222.t1, DKAch03a26069.t1, DKAch04a32091.t1, DKAch15x14663.t1, DK…	0.146652
01003 Glycosyltransferases	A09180 Brite Hierarchies	65	1794	327	11539	0.0195236	1.27853	[DKAch02a07284.t1, DKAch06a19888.t1, DKAch01a01653.t1, DKAch08a34428.t1, DKAch11a07127.t1, DKAch03a25464.t1, DKAch08a33162.t1, DKAch03a25185.t1, DKAch02a07460.t1, DKAch14a23104.t1, DKAch03a26023.t1, DKAch13a04494.t1, DKAch04a31100.t1, DKAch03a25978.t1, DKAch02a10037.t1, DKAch12a27513.t1, DKAch05a15180.t1, DKAch14a22910.t1, DKAch10a19213.t1, DKAch12a27771.t1, DKAch11a07021.t1, DKAch06a19814.t1, DK…	0.156189
00270 Cysteine and methionine metabolism	A09100 Metabolism	33	1794	149	11539	0.0201878	1.42454	[DKAch10a18840.t1, DKAch15x12838.t1, DKAch02a09358.t1, DKAch15y10433.t1, DKAch05a14837.t1, DKAch01a03290.t1, DKAch12a28803.t1, DKAch10a17537.t1, DKAch12a26635.t1, DKAch10a18836.t1, DKAch07a36553.t1, DKAch06a20131.t1, DKAch02a10138.t1, DKAch14a22008.t1, DKAch08a33370.t1, DKAch15y10561.t1, DKAch07a35971.t1, DKAch02a08607.t1, DKAch12a27381.t1, DKAch15x12617.t1, DKAch13a04133.t1, DKAch15x12712.t1, DK…	0.155521
00945 Stilbenoid, diarylheptanoid and gingerol biosynthesis	A09100 Metabolism	9	1794	28	11539	0.0218941	2.06743	[DKAch06a20289.t1, DKAch09a30860.t1, DKAch12a28669.t1, DKAch15y10260.t1, DKAch02a07711.t1, DKAch13a03524.t1, DKAch01a02878.t1, DKAch01a03398.t1, DKAch14a21991.t1]	0.162642
00997 Biosynthesis of various secondary metabolites - part 3	A09100 Metabolism	5	1794	12	11539	0.0275488	2.68	[DKAch14a23203.t1, DKAch14a23241.t1, DKAch13a04133.t1, DKAch12a26635.t1, DKAch06a19859.t1]	0.197591
03420 Nucleotide excision repair	A09120 Genetic Information Processing	19	1794	78	11539	0.0277693	1.56677	[DKAch07a36267.t1, DKAch08a34649.t1, DKAch10a17521.t1, DKAch15x14123.t1, DKAch15y11889.t1, DKAch15y11888.t1, DKAch11a07130.t1, DKAch09a28976.t1, DKAch05a16973.t1, DKAch01a01416.t1, DKAch10a18831.t1, DKAch01a00940.t1, DKAch11a07061.t1, DKAch05a15552.t1, DKAch02a09091.t1, DKAch02a09057.t1, DKAch10a18717.t1, DKAch06a21022.t1, DKAch01a01072.t1]	0.192534
03440 Homologous recombination	A09120 Genetic Information Processing	19	1794	78	11539	0.0277693	1.56677	[DKAch07a36267.t1, DKAch15x14123.t1, DKAch15y11889.t1, DKAch15y11888.t1, DKAch11a07130.t1, DKAch12a28903.t1, DKAch09a28976.t1, DKAch01a01739.t1, DKAch02a08260.t1, DKAch10a18831.t1, DKAch05a15719.t1, DKAch11a07061.t1, DKAch02a07273.t1, DKAch05a15382.t1, DKAch05a15385.t1, DKAch14a23343.t1, DKAch10a18717.t1, DKAch06a21022.t1, DKAch10a18844.t1]	0.192534
04090 CD molecules	A09180 Brite Hierarchies	13	1794	48	11539	0.0281892	1.742	[DKAch11a05594.t1, DKAch02a08958.t1, DKAch04a32663.t1, DKAch04a31138.t1, DKAch05a15080.t1, DKAch09a30450.t1, DKAch01a03306.t1, DKAch13a05080.t1, DKAch01a01659.t1, DKAch06a19853.t1, DKAch07a36199.t1, DKAch11a05593.t1, DKAch10a18731.t1]	0.18323
00199 Cytochrome P450	A09180 Brite Hierarchies	31	1794	142	11539	0.0286719	1.40417	[DKAch11a06925.t1, DKAch07a36815.t1, DKAch05a16174.t1, DKAch06a21719.t1, DKAch10a18402.t1, DKAch05a16516.t1, DKAch01a03039.t1, DKAch10a18202.t1, DKAch07a35705.t1, DKAch10a19502.t1, DKAch04a31897.t1, DKAch12a27928.t1, DKAch01a00946.t1, DKAch02a09019.t1, DKAch01a03040.t1, DKAch08a33267.t1, DKAch09a30492.t1, DKAch09a30576.t1, DKAch15y11072.t1, DKAch06a21720.t1, DKAch04a31281.t1, DKAch12a28640.t1, DK…	0.18072
00520 Amino sugar and nucleotide sugar metabolism	A09100 Metabolism	38	1794	182	11539	0.0323778	1.34294	[DKAch01a02371.t1, DKAch02a07284.t1, DKAch14a23122.t1, DKAch03a26173.t1, DKAch09a29320.t1, DKAch08a34371.t1, DKAch14a22620.t1, DKAch01a01821.t1, DKAch14a22624.t1, DKAch07a35837.t1, DKAch04a31282.t1, DKAch15x13596.t1, DKAch01a02145.t1, DKAch01a02571.t1, DKAch03a25372.t1, DKAch12a27458.t1, DKAch15y10670.t1, DKAch12a27513.t1, DKAch15x12691.t1, DKAch03a26214.t1, DKAch10a19234.t1, DKAch13a04882.t1, DK…	0.198076
A09100 Metabolism	A09100 Metabolism	511	1794	3079	11539	0.0328944	1.06747	[DKAch12a26685.t1, DKAch13a03536.t1, DKAch15x12859.t1, DKAch01a01009.t1, DKAch08a34572.t1, DKAch12a26742.t1, DKAch09a30860.t1, DKAch06a21394.t1, DKAch06a21209.t1, DKAch02a07460.t1, DKAch03a26023.t1, DKAch01a03398.t1, DKAch02a10092.t1, DKAch09a30333.t1, DKAch02a07619.t1, DKAch12a26833.t1, DKAch11a07021.t1, DKAch02a08488.t1, DKAch04a31338.t1, DKAch03a24346.t1, DKAch10a18335.t1, DKAch04a32320.t1, DK…	0.195487
00536 Glycosaminoglycan binding proteins	A09180 Brite Hierarchies	5	1794	13	11539	0.0391647	2.47384	[DKAch08a33008.t1, DKAch01a02573.t1, DKAch03a26163.t1, DKAch02a08488.t1, DKAch10a19122.t1]	0.226285
00260 Glycine, serine and threonine metabolism	A09100 Metabolism	21	1794	93	11539	0.0462056	1.45239	[DKAch05a15589.t1, DKAch10a18840.t1, DKAch07a35821.t1, DKAch03a24579.t1, DKAch01a03209.t1, DKAch15y12239.t1, DKAch07a35851.t1, DKAch06a20808.t1, DKAch01a02326.t1, DKAch04a32060.t1, DKAch06a20809.t1, DKAch15x14451.t1, DKAch10a18836.t1, DKAch02a10138.t1, DKAch14a22008.t1, DKAch02a08600.t1, DKAch07a36144.t1, DKAch13a03896.t1, DKAch03a24507.t1, DKAch03a23833.t1, DKAch08a33249.t1]	0.259751
00531 Glycosaminoglycan degradation	A09100 Metabolism	6	1794	18	11539	0.0486949	2.144	[DKAch03a26163.t1, DKAch03a26031.t1, DKAch02a08488.t1, DKAch10a19122.t1, DKAch01a02941.t1, DKAch01a02494.t1]	0.266541
00591 Linoleic acid metabolism	A09100 Metabolism	6	1794	18	11539	0.0486949	2.144	[DKAch10a19501.t1, DKAch13a03899.t1, DKAch01a00483.t1, DKAch01a00484.t1, DKAch01a00480.t1, DKAch01a00479.t1]	0.266541
00604 Glycosphingolipid biosynthesis - ganglio series	A09100 Metabolism	3	1794	6	11539	0.0519514	3.216	[DKAch01a00973.t1, DKAch01a02941.t1, DKAch02a08812.t1]	0.270147
99981 Carbohydrate metabolism	A09190 Not Included in Pathway or Brite	5	1794	14	11539	0.0533389	2.29714	[DKAch11a06469.t1, DKAch15y11975.t1, DKAch01a03002.t1, DKAch06a19735.t1, DKAch06a20466.t1]	0.270597
99992 Structural proteins	A09190 Not Included in Pathway or Brite	5	1794	14	11539	0.0533389	2.29714	[DKAch12a27050.t1, DKAch12a27047.t1, DKAch05a15929.t1, DKAch14a21950.t1, DKAch10a17668.t1]	0.270597
04147 Exosome	A09180 Brite Hierarchies	124	1794	699	11539	0.0569448	1.14101	[DKAch01a02694.t1, DKAch02a08447.t1, DKAch04a31968.t1, DKAch01a02396.t1, DKAch03a25210.t1, DKAch03a25881.t1, DKAch06a19695.t1, DKAch03a25611.t1, DKAch14a22016.t1, DKAch01a02046.t1, DKAch06a20139.t1, DKAch07a35707.t1, DKAch01a01695.t1, DKAch13a03494.t1, DKAch15y11419.t1, DKAch07a36423.t1, DKAch06a21394.t1, DKAch10a19360.t1, DKAch08a33043.t1, DKAch15x13013.t1, DKAch01a01165.t1, DKAch15x13661.t1, DK…	0.275454
00941 Flavonoid biosynthesis	A09100 Metabolism	10	1794	38	11539	0.0604419	1.69263	[DKAch06a20289.t1, DKAch09a30860.t1, DKAch12a28669.t1, DKAch15y10260.t1, DKAch02a07711.t1, DKAch13a03524.t1, DKAch04a31847.t1, DKAch01a02878.t1, DKAch01a03398.t1, DKAch14a21991.t1]	0.285725
00750 Vitamin B6 metabolism	A09100 Metabolism	4	1794	11	11539	0.077417	2.33891	[DKAch01a03371.t1, DKAch01a03372.t1, DKAch04a32060.t1, DKAch02a08897.t1]	0.357838
00603 Glycosphingolipid biosynthesis - globo and isoglobo series	A09100 Metabolism	4	1794	11	11539	0.077417	2.33891	[DKAch01a00973.t1, DKAch03a24779.t1, DKAch01a02941.t1, DKAch02a08812.t1]	0.357838
B 09104 Nucleotide metabolism	A09100 Metabolism	33	1794	166	11539	0.0775912	1.27865	[DKAch08a34375.t1, DKAch03a25881.t1, DKAch06a20441.t1, DKAch03a24427.t1, DKAch15x13241.t1, DKAch06a21530.t1, DKAch01a01250.t1, DKAch01a02147.t1, DKAch08a34572.t1, DKAch13a03603.t1, DKAch01a01976.t1, DKAch02a10058.t1, DKAch11a06829.t1, DKAch07a36853.t1, DKAch06a20454.t1, DKAch08a33043.t1, DKAch03a26155.t1, DKAch04a32705.t1, DKAch03a25878.t1, DKAch04a31812.t1, DKAch02a08958.t1, DKAch15x12663.t1, DK…	0.343382
00051 Fructose and mannose metabolism	A09100 Metabolism	16	1794	72	11539	0.0843268	1.42933	[DKAch15y10784.t1, DKAch03a26529.t1, DKAch14a22621.t1, DKAch14a22620.t1, DKAch10a19410.t1, DKAch14a22624.t1, DKAch04a32320.t1, DKAch04a31917.t1, DKAch15x13224.t1, DKAch15x13060.t1, DKAch01a02571.t1, DKAch15y10961.t1, DKAch11a06446.t1, DKAch09a29381.t1, DKAch13a03558.t1, DKAch07a36347.t1]	0.365416
00040 Pentose and glucuronate interconversions	A09100 Metabolism	27	1794	134	11539	0.09014	1.296	[DKAch14a22402.t1, DKAch02a09981.t1, DKAch01a01676.t1, DKAch06a19695.t1, DKAch06a21593.t1, DKAch02a07423.t1, DKAch03a26173.t1, DKAch04a31119.t1, DKAch14a22568.t1, DKAch01a03138.t1, DKAch02a09424.t1, DKAch14a21854.t1, DKAch09a30462.t1, DKAch14a22859.t1, DKAch15y10242.t1, DKAch01a01689.t1, DKAch11a05738.t1, DKAch11a05488.t1, DKAch14a22401.t1, DKAch02a07619.t1, DKAch03a25616.t1, DKAch03a23507.t1, DK…	0.382635
00592 alpha-Linolenic acid metabolism	A09100 Metabolism	15	1794	68	11539	0.097353	1.41882	[DKAch05a15760.t1, DKAch01a00483.t1, DKAch01a00484.t1, DKAch07a36731.t1, DKAch04a31856.t1, DKAch05a17075.t1, DKAch04a31338.t1, DKAch12a26742.t1, DKAch13a04813.t1, DKAch10a19501.t1, DKAch13a03899.t1, DKAch01a01800.t1, DKAch01a00480.t1, DKAch02a09915.t1, DKAch01a00479.t1]	0.404988
00195 Photosynthesis	A09100 Metabolism	11	1794	47	11539	0.102753	1.50536	[DKAch13a03898.t1, DKAch05a14878.t1, DKAch15y11817.t1, DKAch15x12755.t1, DKAch13a04243.t1, DKAch07a36691.t1, DKAch13a04505.t1, DKAch15x14060.t1, DKAch05a15519.t1, DKAch03a25306.t1, DKAch03a24639.t1]	0.419071
B 09103 Lipid metabolism	A09100 Metabolism	85	1794	482	11539	0.110903	1.13427	[DKAch11a05594.t1, DKAch06a19695.t1, DKAch05a15760.t1, DKAch01a00484.t1, DKAch07a36731.t1, DKAch15x13671.t1, DKAch12a28276.t1, DKAch14a22215.t1, DKAch06a20642.t1, DKAch10a18402.t1, DKAch01a01695.t1, DKAch05a15805.t1, DKAch05a15080.t1, DKAch07a35428.t1, DKAch12a26742.t1, DKAch10a19501.t1, DKAch13a03899.t1, DKAch02a09433.t1, DKAch01a00984.t1, DKAch14a21854.t1, DKAch03a25884.t1, DKAch10a19517.t1, DK…	0.443612
00073 Cutin, suberine and wax biosynthesis	A09100 Metabolism	8	1794	32	11539	0.112258	1.608	[DKAch01a00984.t1, DKAch11a06858.t1, DKAch03a25931.t1, DKAch03a23664.t1, DKAch10a18402.t1, DKAch01a03398.t1, DKAch01a01438.t1, DKAch07a35705.t1]	0.44056
99995 Signaling proteins	A09190 Not Included in Pathway or Brite	7	1794	27	11539	0.114013	1.66755	[DKAch15y11099.t1, DKAch02a07572.t1, DKAch09a30784.t1, DKAch15x14631.t1, DKAch01a02380.t1, DKAch04a32319.t1, DKAch04a31514.t1]	0.439163
00450 Selenocompound metabolism	A09100 Metabolism	6	1794	22	11539	0.1141	1.75418	[DKAch15x14543.t1, DKAch06a20131.t1, DKAch10a17537.t1, DKAch15y12348.t1, DKAch13a03847.t1, DKAch14a23289.t1]	0.431507
04626 Plant-pathogen interaction	A09150 Organismal Systems	41	1794	221	11539	0.126003	1.19327	[DKAch15y11432.t1, DKAch13a04235.t1, DKAch03a25613.t1, DKAch05a15397.t1, DKAch12a28501.t1, DKAch05a15395.t1, DKAch15x13671.t1, DKAch07a36567.t1, DKAch12a27487.t1, DKAch14a22215.t1, DKAch06a20583.t1, DKAch15y11258.t1, DKAch07a35642.t1, DKAch03a26000.t1, DKAch08a33641.t1, DKAch03a26287.t1, DKAch15x13013.t1, DKAch12a28795.t1, DKAch15y11952.t1, DKAch08a33097.t1, DKAch10a19517.t1, DKAch02a09426.t1, DK…	0.468012
00537 Glycosylphosphatidylinositol (GPI)-anchored proteins	A09180 Brite Hierarchies	7	1794	28	11539	0.132701	1.608	[DKAch05a14869.t1, DKAch02a08958.t1, DKAch01a00459.t1, DKAch04a31610.t1, DKAch03a24529.t1, DKAch05a17480.t1, DKAch10a18731.t1]	0.484243
00523 Polyketide sugar unit biosynthesis	A09100 Metabolism	1	1794	1	11539	0.155473	6.432	[DKAch07a35837.t1]	0.557557
00630 Glyoxylate and dicarboxylate metabolism	A09100 Metabolism	18	1794	91	11539	0.164363	1.27226	[DKAch05a15589.t1, DKAch07a35851.t1, DKAch06a20808.t1, DKAch12a28803.t1, DKAch06a20809.t1, DKAch01a00130.t1, DKAch15x12830.t1, DKAch11a06647.t1, DKAch15y10553.t1, DKAch10a18282.t1, DKAch10a17852.t1, DKAch12a27381.t1, DKAch15x12617.t1, DKAch07a36144.t1, DKAch15y10337.t1, DKAch03a24507.t1, DKAch03a23833.t1, DKAch08a33249.t1]	0.579449
00194 Photosynthesis proteins	A09180 Brite Hierarchies	13	1794	63	11539	0.17124	1.32724	[DKAch11a06843.t1, DKAch15y11817.t1, DKAch15x12755.t1, DKAch07a36691.t1, DKAch15x14060.t1, DKAch13a03898.t1, DKAch05a14878.t1, DKAch13a04243.t1, DKAch13a04505.t1, DKAch05a15519.t1, DKAch03a25306.t1, DKAch03a24639.t1, DKAch05a16354.t1]	0.593632
00590 Arachidonic acid metabolism	A09100 Metabolism	7	1794	30	11539	0.174193	1.5008	[DKAch10a19501.t1, DKAch11a05594.t1, DKAch14a23039.t1, DKAch04a31319.t1, DKAch06a20136.t1, DKAch11a05593.t1, DKAch05a15080.t1]	0.593971
02042 Bacterial toxins	A09180 Brite Hierarchies	2	1794	5	11539	0.174927	2.5728	[DKAch01a00773.t1, DKAch03a25908.t1]	0.586851
01058 Acridone alkaloid biosynthesis	A09100 Metabolism	2	1794	5	11539	0.174927	2.5728	[DKAch12a28001.t1, DKAch01a02878.t1]	0.586851
00904 Diterpenoid biosynthesis	A09100 Metabolism	8	1794	36	11539	0.186482	1.42933	[DKAch07a34887.t1, DKAch07a36815.t1, DKAch06a21719.t1, DKAch06a21720.t1, DKAch07a36509.t1, DKAch05a16516.t1, DKAch05a15310.t1, DKAch07a36511.t1]	0.606066
00230 Purine metabolism	A09100 Metabolism	21	1794	113	11539	0.218509	1.19533	[DKAch03a25878.t1, DKAch08a34375.t1, DKAch02a08958.t1, DKAch03a25881.t1, DKAch06a20441.t1, DKAch03a24427.t1, DKAch06a21530.t1, DKAch15x12663.t1, DKAch01a02603.t1, DKAch08a34572.t1, DKAch13a03847.t1, DKAch01a01976.t1, DKAch02a10058.t1, DKAch06a20454.t1, DKAch08a33043.t1, DKAch03a25900.t1, DKAch06a19837.t1, DKAch10a18731.t1, DKAch04a32704.t1, DKAch04a32705.t1, DKAch08a33690.t1]	0.699229
00943 Isoflavonoid biosynthesis	A09100 Metabolism	5	1794	21	11539	0.218683	1.53143	[DKAch15y10507.t1, DKAch15x13331.t1, DKAch15y11072.t1, DKAch15y10508.t1, DKAch05a16174.t1]	0.689182
B 09181 Protein families: metabolism	A09180 Brite Hierarchies	348	1794	2168	11539	0.245476	1.03244	[DKAch13a03536.t1, DKAch05a15395.t1, DKAch15x13514.t1, DKAch06a21719.t1, DKAch08a34428.t1, DKAch05a15693.t1, DKAch08a34572.t1, DKAch05a15080.t1, DKAch03a25185.t1, DKAch07a36205.t1, DKAch02a07460.t1, DKAch14a23104.t1, DKAch03a26023.t1, DKAch06a21199.t1, DKAch07a36475.t1, DKAch01a01222.t1, DKAch10a17657.t1, DKAch14a23144.t1, DKAch10a19213.t1, DKAch08a32957.t1, DKAch11a07021.t1, DKAch07a34740.t1, DK…	0.762075
00500 Starch and sucrose metabolism	A09100 Metabolism	37	1794	213	11539	0.255212	1.1173	[DKAch13a04883.t1, DKAch12a26687.t1, DKAch12a27172.t1, DKAch12a26685.t1, DKAch12a27829.t1, DKAch01a00459.t1, DKAch08a33290.t1, DKAch03a25464.t1, DKAch14a22620.t1, DKAch14a22624.t1, DKAch08a34188.t1, DKAch12a27156.t1, DKAch01a02145.t1, DKAch03a24981.t1, DKAch03a24566.t1, DKAch10a17840.t1, DKAch05a17132.t1, DKAch15y10781.t1, DKAch12a26996.t1, DKAch01a00819.t1, DKAch05a14869.t1, DKAch02a08958.t1, DK…	0.780649
04016 MAPK signaling pathway - plant	A09130 Environmental Information Processing	33	1794	189	11539	0.259761	1.12305	[DKAch08a34375.t1, DKAch04a31702.t1, DKAch05a15397.t1, DKAch05a17402.t1, DKAch05a15395.t1, DKAch03a23627.t1, DKAch07a36567.t1, DKAch06a20583.t1, DKAch03a26448.t1, DKAch08a34597.t1, DKAch08a33517.t1, DKAch07a35642.t1, DKAch07a36205.t1, DKAch03a26000.t1, DKAch05a17141.t1, DKAch15x13013.t1, DKAch12a28795.t1, DKAch04a32204.t1, DKAch01a00663.t1, DKAch12a27826.t1, DKAch07a35609.t1, DKAch05a15394.t1, DK…	0.783047
99988 Secondary metabolism	A09190 Not Included in Pathway or Brite	1	1794	2	11539	0.286785	3.216	[DKAch12a27035.t1]	0.852161
00730 Thiamine metabolism	A09100 Metabolism	6	1794	29	11539	0.290554	1.33076	[DKAch03a25878.t1, DKAch15x12861.t1, DKAch03a25881.t1, DKAch15y10255.t1, DKAch15y10584.t1, DKAch10a18892.t1]	0.851201
00905 Brassinosteroid biosynthesis	A09100 Metabolism	5	1794	24	11539	0.313666	1.34	[DKAch11a06925.t1, DKAch05a16174.t1, DKAch04a31281.t1, DKAch06a20643.t1, DKAch10a18202.t1]	0.906147
00100 Steroid biosynthesis	A09100 Metabolism	7	1794	36	11539	0.32309	1.25067	[DKAch02a09036.t1, DKAch12a27470.t1, DKAch12a28276.t1, DKAch03a25884.t1, DKAch10a19474.t1, DKAch12a27101.t1, DKAch14a21817.t1]	0.920585
00430 Taurine and hypotaurine metabolism	A09100 Metabolism	3	1794	13	11539	0.328892	1.48431	[DKAch11a05594.t1, DKAch11a05593.t1, DKAch05a15080.t1]	0.924454
00740 Riboflavin metabolism	A09100 Metabolism	4	1794	19	11539	0.340968	1.3541	[DKAch02a08958.t1, DKAch14a21951.t1, DKAch02a10092.t1, DKAch10a18731.t1]	0.945618
A09150 Organismal Systems	A09150 Organismal Systems	46	1794	278	11539	0.345576	1.06429	[DKAch15y11432.t1, DKAch13a04235.t1, DKAch03a25613.t1, DKAch05a15397.t1, DKAch12a28501.t1, DKAch05a15395.t1, DKAch12a28006.t1, DKAch15x13671.t1, DKAch07a36567.t1, DKAch12a27487.t1, DKAch14a22215.t1, DKAch06a20583.t1, DKAch15y11258.t1, DKAch07a35642.t1, DKAch05a17273.t1, DKAch03a26000.t1, DKAch08a33641.t1, DKAch03a26287.t1, DKAch15x13013.t1, DKAch12a28795.t1, DKAch15y11952.t1, DKAch08a33097.t1, DK…	0.945788
B 09159 Environmental adaptation	A09150 Organismal Systems	46	1794	278	11539	0.345576	1.06429	[DKAch15y11432.t1, DKAch13a04235.t1, DKAch03a25613.t1, DKAch05a15397.t1, DKAch12a28501.t1, DKAch05a15395.t1, DKAch12a28006.t1, DKAch15x13671.t1, DKAch07a36567.t1, DKAch12a27487.t1, DKAch14a22215.t1, DKAch06a20583.t1, DKAch15y11258.t1, DKAch07a35642.t1, DKAch05a17273.t1, DKAch03a26000.t1, DKAch08a33641.t1, DKAch03a26287.t1, DKAch15x13013.t1, DKAch12a28795.t1, DKAch15y11952.t1, DKAch08a33097.t1, DK…	0.945788
00670 One carbon pool by folate	A09100 Metabolism	5	1794	25	11539	0.346576	1.2864	[DKAch03a24427.t1, DKAch09a30925.t1, DKAch01a02147.t1, DKAch03a24507.t1, DKAch04a31401.t1]	0.924202
00902 Monoterpenoid biosynthesis	A09100 Metabolism	4	1794	20	11539	0.378909	1.2864	[DKAch10a17763.t1, DKAch07a34833.t1, DKAch09a28983.t1, DKAch11a06588.t1]	0.997634
B 09109 Metabolism of terpenoids and polyketides	A09100 Metabolism	43	1794	263	11539	0.384155	1.05162	[DKAch11a06925.t1, DKAch06a19888.t1, DKAch05a15674.t1, DKAch15x12861.t1, DKAch10a17763.t1, DKAch13a03536.t1, DKAch07a36815.t1, DKAch05a16174.t1, DKAch06a21719.t1, DKAch07a36509.t1, DKAch10a18762.t1, DKAch05a16516.t1, DKAch15y10584.t1, DKAch10a18892.t1, DKAch12a26876.t1, DKAch10a18202.t1, DKAch07a35837.t1, DKAch13a04279.t1, DKAch12a27371.t1, DKAch07a34833.t1, DKAch11a06586.t1, DKAch02a09019.t1, DK…	0.998804
01051 Biosynthesis of ansamycins	A09100 Metabolism	1	1794	3	11539	0.39769	2.144	[DKAch12a27455.t1]	1.02123
00942 Anthocyanin biosynthesis	A09100 Metabolism	1	1794	3	11539	0.39769	2.144	[DKAch11a07127.t1]	1.02123
00601 Glycosphingolipid biosynthesis - lacto and neolacto series	A09100 Metabolism	1	1794	3	11539	0.39769	2.144	[DKAch03a24779.t1]	1.02123
00460 Cyanoamino acid metabolism	A09100 Metabolism	13	1794	77	11539	0.420126	1.08592	[DKAch01a00819.t1, DKAch11a05594.t1, DKAch12a27172.t1, DKAch12a27173.t1, DKAch05a15080.t1, DKAch12a27156.t1, DKAch03a24981.t1, DKAch03a24566.t1, DKAch01a00946.t1, DKAch11a05593.t1, DKAch12a26996.t1, DKAch07a34802.t1, DKAch06a20579.t1]	1.04031
00480 Glutathione metabolism	A09100 Metabolism	18	1794	109	11539	0.43004	1.06216	[DKAch11a05594.t1, DKAch09a30333.t1, DKAch12a26833.t1, DKAch02a07532.t1, DKAch04a31319.t1, DKAch06a21530.t1, DKAch05a15080.t1, DKAch08a33725.t1, DKAch12a27243.t1, DKAch02a07435.t1, DKAch04a32249.t1, DKAch03a25900.t1, DKAch15y10933.t1, DKAch01a01858.t1, DKAch11a05593.t1, DKAch04a32704.t1, DKAch15x13199.t1, DKAch04a32705.t1]	1.05233
00900 Terpenoid backbone biosynthesis	A09100 Metabolism	10	1794	59	11539	0.437062	1.09017	[DKAch05a15674.t1, DKAch15x12861.t1, DKAch13a03536.t1, DKAch09a28983.t1, DKAch11a06588.t1, DKAch13a04280.t1, DKAch15y10584.t1, DKAch10a18892.t1, DKAch12a26876.t1, DKAch13a04279.t1]	1.05708
02000 Transporters	A09180 Brite Hierarchies	135	1794	858	11539	0.453193	1.01203	[DKAch09a29290.t1, DKAch03a25875.t1, DKAch01a02992.t1, DKAch12a26897.t1, DKAch02a07878.t1, DKAch15y12485.t1, DKAch03a23438.t1, DKAch03a24570.t1, DKAch13a04521.t1, DKAch13a03981.t1, DKAch15x13160.t1, DKAch01a02579.t1, DKAch11a06670.t1, DKAch03a26069.t1, DKAch15x14663.t1, DKAch09a30333.t1, DKAch12a26833.t1, DKAch07a36323.t1, DKAch06a19669.t1, DKAch01a01174.t1, DKAch03a23842.t1, DKAch03a25689.t1, DK…	1.08349
00860 Porphyrin and chlorophyll metabolism	A09100 Metabolism	9	1794	54	11539	0.467075	1.072	[DKAch09a29078.t1, DKAch15x13937.t1, DKAch15y11705.t1, DKAch06a20925.t1, DKAch11a07080.t1, DKAch15x12881.t1, DKAch11a05841.t1, DKAch12a26876.t1, DKAch15y10606.t1]	1.10399
00053 Ascorbate and aldarate metabolism	A09100 Metabolism	14	1794	86	11539	0.471049	1.04707	[DKAch10a19430.t1, DKAch15y10409.t1, DKAch06a19695.t1, DKAch12a27714.t1, DKAch03a26173.t1, DKAch03a24457.t1, DKAch12a27713.t1, DKAch10a19308.t1, DKAch04a32249.t1, DKAch12a27458.t1, DKAch06a19691.t1, DKAch14a21854.t1, DKAch15y11938.t1, DKAch15x12691.t1]	1.10088
00999 Biosynthesis of various secondary metabolites - part 1	A09100 Metabolism	2	1794	10	11539	0.475739	1.2864	[DKAch13a03634.t1, DKAch13a03619.t1]	1.09949
02010 ABC transporters	A09130 Environmental Information Processing	10	1794	61	11539	0.481443	1.05443	[DKAch01a03306.t1, DKAch13a05080.t1, DKAch01a01659.t1, DKAch06a19853.t1, DKAch07a36199.t1, DKAch04a32663.t1, DKAch02a09789.t1, DKAch04a31138.t1, DKAch09a30450.t1, DKAch03a26208.t1]	1.10044
B 09131 Membrane transport	A09130 Environmental Information Processing	10	1794	61	11539	0.481443	1.05443	[DKAch01a03306.t1, DKAch13a05080.t1, DKAch01a01659.t1, DKAch06a19853.t1, DKAch07a36199.t1, DKAch04a32663.t1, DKAch02a09789.t1, DKAch04a31138.t1, DKAch09a30450.t1, DKAch03a26208.t1]	1.10044
00710 Carbon fixation in photosynthetic organisms	A09100 Metabolism	13	1794	81	11539	0.497387	1.0323	[DKAch14a22257.t1, DKAch05a15708.t1, DKAch12a26941.t1, DKAch14a22645.t1, DKAch12a28803.t1, DKAch01a03378.t1, DKAch11a07086.t1, DKAch12a27455.t1, DKAch10a17852.t1, DKAch12a27381.t1, DKAch15x12617.t1, DKAch15y10337.t1, DKAch02a09483.t1]	1.11244
02048 Prokaryotic defense system	A09180 Brite Hierarchies	3	1794	17	11539	0.505922	1.13506	[DKAch02a09358.t1, DKAch08a33370.t1, DKAch01a03290.t1]	1.11949
00910 Nitrogen metabolism	A09100 Metabolism	7	1794	43	11539	0.511587	1.04707	[DKAch15y10553.t1, DKAch09a30469.t1, DKAch01a02677.t1, DKAch09a29116.t1, DKAch01a00130.t1, DKAch04a30987.t1, DKAch15x12830.t1]	1.12011
04040 Ion channels	A09180 Brite Hierarchies	10	1794	63	11539	0.525008	1.02095	[DKAch02a08876.t1, DKAch02a09811.t1, DKAch05a16461.t1, DKAch08a32950.t1, DKAch03a26080.t1, DKAch15y11952.t1, DKAch15x14181.t1, DKAch12a28078.t1, DKAch04a32083.t1, DKAch11a05724.t1]	1.13752
99975 Protein processing	A09190 Not Included in Pathway or Brite	2	1794	11	11539	0.52859	1.16945	[DKAch12a28542.t1, DKAch05a15295.t1]	1.13347
B 09101 Carbohydrate metabolism	A09100 Metabolism	161	1794	1040	11539	0.539246	0.995722	[DKAch01a02694.t1, DKAch06a19695.t1, DKAch12a26685.t1, DKAch12a27829.t1, DKAch07a35851.t1, DKAch08a33290.t1, DKAch08a34188.t1, DKAch06a21394.t1, DKAch01a02571.t1, DKAch10a17852.t1, DKAch15y12064.t1, DKAch14a21854.t1, DKAch10a17840.t1, DKAch09a30462.t1, DKAch05a17132.t1, DKAch01a01689.t1, DKAch15x12691.t1, DKAch13a04882.t1, DKAch15y10409.t1, DKAch02a07619.t1, DKAch02a09655.t1, DKAch03a26529.t1, DK…	1.14452
04145 Phagosome	A09140 Cellular Processes	17	1794	110	11539	0.551571	0.994036	[DKAch04a31968.t1, DKAch01a02396.t1, DKAch01a01412.t1, DKAch12a27314.t1, DKAch01a02841.t1, DKAch09a30067.t1, DKAch05a15875.t1, DKAch10a19360.t1, DKAch03a26460.t1, DKAch04a31610.t1, DKAch05a17098.t1, DKAch11a06321.t1, DKAch03a25345.t1, DKAch01a02542.t1, DKAch03a24874.t1, DKAch04a31140.t1, DKAch03a25991.t1]	1.15886
00565 Ether lipid metabolism	A09100 Metabolism	6	1794	38	11539	0.552262	1.01558	[DKAch01a00773.t1, DKAch10a19501.t1, DKAch08a34664.t1, DKAch03a25908.t1, DKAch06a20642.t1, DKAch05a15805.t1]	1.14871
00909 Sesquiterpenoid and triterpenoid biosynthesis	A09100 Metabolism	4	1794	25	11539	0.559426	1.02912	[DKAch11a06588.t1, DKAch11a06586.t1, DKAch10a19474.t1, DKAch05a15315.t1]	1.15209
00524 Neomycin, kanamycin and gentamicin biosynthesis	A09100 Metabolism	1	1794	5	11539	0.570465	1.2864	[DKAch10a19410.t1]	1.1633
04070 Phosphatidylinositol signaling system	A09130 Environmental Information Processing	16	1794	105	11539	0.576713	0.980114	[DKAch12a27037.t1, DKAch07a36567.t1, DKAch15x13152.t1, DKAch03a24457.t1, DKAch12a27933.t1, DKAch15y10734.t1, DKAch15y10878.t1, DKAch06a21394.t1, DKAch04a31608.t1, DKAch15x13013.t1, DKAch02a09517.t1, DKAch08a33474.t1, DKAch15y12064.t1, DKAch07a36537.t1, DKAch01a00663.t1, DKAch15x14275.t1]	1.16462
03450 Non-homologous end-joining	A09120 Genetic Information Processing	2	1794	12	11539	0.57769	1.072	[DKAch12a26667.t1, DKAch09a30859.t1]	1.15538
00250 Alanine, aspartate and glutamate metabolism	A09100 Metabolism	9	1794	60	11539	0.601568	0.964799	[DKAch06a21557.t1, DKAch15y10553.t1, DKAch01a01250.t1, DKAch07a35707.t1, DKAch11a05613.t1, DKAch01a02677.t1, DKAch03a25882.t1, DKAch01a00130.t1, DKAch15x12830.t1]	1.19168
B 09105 Amino acid metabolism	A09100 Metabolism	91	1794	597	11539	0.601644	0.980421	[DKAch15y11373.t1, DKAch07a36731.t1, DKAch09a30896.t1, DKAch01a03209.t1, DKAch07a35851.t1, DKAch01a02149.t1, DKAch07a35707.t1, DKAch01a01009.t1, DKAch01a00130.t1, DKAch10a18836.t1, DKAch06a20131.t1, DKAch08a33370.t1, DKAch03a26023.t1, DKAch02a08607.t1, DKAch13a04133.t1, DKAch07a36144.t1, DKAch03a24507.t1, DKAch06a20500.t1, DKAch06a19859.t1, DKAch02a09575.t1, DKAch03a24579.t1, DKAch15x12556.t1, DK…	1.18058
00906 Carotenoid biosynthesis	A09100 Metabolism	7	1794	47	11539	0.611212	0.957957	[DKAch01a02084.t1, DKAch09a30492.t1, DKAch12a27371.t1, DKAch12a27196.t1, DKAch02a09019.t1, DKAch10a18762.t1, DKAch12a28640.t1]	1.18815
01005 Lipopolysaccharide biosynthesis proteins	A09180 Brite Hierarchies	2	1794	13	11539	0.622925	0.989538	[DKAch11a07166.t1, DKAch01a03446.t1]	1.19971
01008 Polyketide biosynthesis proteins	A09180 Brite Hierarchies	1	1794	6	11539	0.637275	1.072	[DKAch01a02878.t1]	1.21608
B 09102 Energy metabolism	A09100 Metabolism	56	1794	374	11539	0.644502	0.96308	[DKAch14a22257.t1, DKAch11a06843.t1, DKAch05a14870.t1, DKAch15x12859.t1, DKAch12a26941.t1, DKAch15x13075.t1, DKAch14a22645.t1, DKAch15x14060.t1, DKAch01a00130.t1, DKAch10a18316.t1, DKAch11a07086.t1, DKAch15y10582.t1, DKAch06a21209.t1, DKAch07a36574.t1, DKAch14a22289.t1, DKAch10a17852.t1, DKAch05a17098.t1, DKAch03a24639.t1, DKAch13a03847.t1, DKAch12a28811.t1, DKAch01a03378.t1, DKAch06a20002.t1, DK…	1.21869
00052 Galactose metabolism	A09100 Metabolism	11	1794	76	11539	0.650639	0.930947	[DKAch01a01687.t1, DKAch01a01684.t1, DKAch13a04113.t1, DKAch14a22583.t1, DKAch08a34371.t1, DKAch10a17840.t1, DKAch10a19410.t1, DKAch11a06009.t1, DKAch03a24346.t1, DKAch07a36347.t1, DKAch04a32320.t1]	1.21922
00966 Glucosinolate biosynthesis	A09100 Metabolism	3	1794	21	11539	0.655511	0.918857	[DKAch03a26023.t1, DKAch01a00946.t1, DKAch01a00122.t1]	1.21738
03010 Ribosome	A09120 Genetic Information Processing	43	1794	293	11539	0.686185	0.943945	[DKAch03a23837.t1, DKAch04a31347.t1, DKAch13a05123.t1, DKAch12a27227.t1, DKAch07a36519.t1, DKAch15x12670.t1, DKAch13a03867.t1, DKAch14a22345.t1, DKAch02a09900.t1, DKAch03a25059.t1, DKAch11a05842.t1, DKAch13a03752.t1, DKAch04a31528.t1, DKAch06a21666.t1, DKAch07a35021.t1, DKAch06a19828.t1, DKAch02a07411.t1, DKAch04a31360.t1, DKAch07a35914.t1, DKAch03a24040.t1, DKAch02a08628.t1, DKAch02a07472.t1, DK…	1.26307
00780 Biotin metabolism	A09100 Metabolism	3	1794	22	11539	0.687367	0.87709	[DKAch03a25472.t1, DKAch06a21777.t1, DKAch07a35428.t1]	1.25414
01040 Biosynthesis of unsaturated fatty acids	A09100 Metabolism	3	1794	22	11539	0.687367	0.87709	[DKAch14a23144.t1, DKAch03a23895.t1, DKAch14a22394.t1]	1.25414
00470 D-Amino acid metabolism	A09100 Metabolism	1	1794	7	11539	0.693698	0.918857	[DKAch01a02149.t1]	1.24387
00196 Photosynthesis - antenna proteins	A09100 Metabolism	2	1794	15	11539	0.701952	0.857599	[DKAch11a06843.t1, DKAch05a16354.t1]	1.24791
04031 GTP-binding proteins	A09180 Brite Hierarchies	15	1794	108	11539	0.723007	0.893333	[DKAch04a31968.t1, DKAch01a02325.t1, DKAch03a24945.t1, DKAch12a27314.t1, DKAch13a03494.t1, DKAch02a07354.t1, DKAch04a32246.t1, DKAch11a07119.t1, DKAch05a15875.t1, DKAch10a19360.t1, DKAch11a06321.t1, DKAch15x14645.t1, DKAch03a24874.t1, DKAch05a14794.t1, DKAch12a27907.t1]	1.27445
03011 Ribosome	A09180 Brite Hierarchies	46	1794	318	11539	0.728304	0.930414	[DKAch03a23837.t1, DKAch04a31347.t1, DKAch13a05123.t1, DKAch12a27227.t1, DKAch07a36519.t1, DKAch15x12670.t1, DKAch13a03867.t1, DKAch14a22345.t1, DKAch02a09900.t1, DKAch15y11149.t1, DKAch03a25059.t1, DKAch11a05842.t1, DKAch13a03752.t1, DKAch04a31528.t1, DKAch06a21666.t1, DKAch07a35021.t1, DKAch06a19828.t1, DKAch02a07411.t1, DKAch04a31360.t1, DKAch07a35914.t1, DKAch03a24040.t1, DKAch02a08628.t1, DK…	1.273
00562 Inositol phosphate metabolism	A09100 Metabolism	14	1794	102	11539	0.735214	0.882823	[DKAch10a19430.t1, DKAch12a27037.t1, DKAch15x13152.t1, DKAch03a24457.t1, DKAch03a25908.t1, DKAch01a00773.t1, DKAch15y10878.t1, DKAch06a21394.t1, DKAch04a31608.t1, DKAch02a09517.t1, DKAch08a33474.t1, DKAch15y12064.t1, DKAch07a36537.t1, DKAch15x14275.t1]	1.27437
00564 Glycerophospholipid metabolism	A09100 Metabolism	19	1794	137	11539	0.741777	0.892029	[DKAch13a04368.t1, DKAch01a01697.t1, DKAch11a05654.t1, DKAch09a29109.t1, DKAch08a33084.t1, DKAch03a26462.t1, DKAch03a24421.t1, DKAch03a25908.t1, DKAch06a20642.t1, DKAch05a15805.t1, DKAch02a07879.t1, DKAch01a00773.t1, DKAch10a19501.t1, DKAch09a29420.t1, DKAch12a27624.t1, DKAch02a09433.t1, DKAch08a34664.t1, DKAch01a02283.t1, DKAch02a09488.t1]	1.27512
00511 Other glycan degradation	A09100 Metabolism	3	1794	24	11539	0.744329	0.803999	[DKAch02a09681.t1, DKAch12a28712.t1, DKAch01a02941.t1]	1.26902
00513 Various types of N-glycan biosynthesis	A09100 Metabolism	5	1794	39	11539	0.746584	0.824615	[DKAch15x14207.t1, DKAch02a07461.t1, DKAch02a07460.t1, DKAch10a19284.t1, DKAch01a02941.t1]	1.26252
01004 Lipid biosynthesis proteins	A09180 Brite Hierarchies	14	1794	103	11539	0.748515	0.874252	[DKAch03a25472.t1, DKAch01a01697.t1, DKAch14a23144.t1, DKAch03a24799.t1, DKAch01a01695.t1, DKAch06a21777.t1, DKAch07a35428.t1, DKAch12a27624.t1, DKAch03a23895.t1, DKAch09a30892.t1, DKAch01a02283.t1, DKAch12a28553.t1, DKAch02a09488.t1, DKAch14a22394.t1]	1.25557
03008 Ribosome biogenesis in eukaryotes	A09120 Genetic Information Processing	15	1794	111	11539	0.761594	0.869189	[DKAch01a02807.t1, DKAch02a09759.t1, DKAch01a02423.t1, DKAch03a23915.t1, DKAch02a08991.t1, DKAch04a32459.t1, DKAch01a01209.t1, DKAch12a27429.t1, DKAch04a31314.t1, DKAch13a03690.t1, DKAch04a31815.t1, DKAch06a20483.t1, DKAch07a35955.t1, DKAch07a36759.t1, DKAch02a07328.t1]	1.26729
00620 Pyruvate metabolism	A09100 Metabolism	19	1794	139	11539	0.764275	0.879194	[DKAch01a02694.t1, DKAch06a19695.t1, DKAch07a36731.t1, DKAch12a28770.t1, DKAch14a22645.t1, DKAch05a17075.t1, DKAch12a28803.t1, DKAch07a36376.t1, DKAch11a07086.t1, DKAch15x13164.t1, DKAch10a19308.t1, DKAch05a15771.t1, DKAch07a35971.t1, DKAch06a19691.t1, DKAch14a21854.t1, DKAch12a27381.t1, DKAch15x12617.t1, DKAch15y10899.t1, DKAch15y10337.t1]	1.26166
00908 Zeatin biosynthesis	A09100 Metabolism	5	1794	40	11539	0.766782	0.803999	[DKAch06a19888.t1, DKAch04a31357.t1, DKAch10a17871.t1, DKAch07a36475.t1, DKAch06a19885.t1]	1.25583
99997 Function unknown	A09190 Not Included in Pathway or Brite	4	1794	33	11539	0.776944	0.779636	[DKAch08a34407.t1, DKAch12a26692.t1, DKAch06a19789.t1, DKAch08a34406.t1]	1.26253
00760 Nicotinate and nicotinamide metabolism	A09100 Metabolism	4	1794	33	11539	0.776944	0.779636	[DKAch02a10058.t1, DKAch02a08958.t1, DKAch09a30578.t1, DKAch10a18731.t1]	1.26253
B 09106 Metabolism of other amino acids	A09100 Metabolism	40	1794	284	11539	0.777681	0.905915	[DKAch11a05594.t1, DKAch12a27172.t1, DKAch02a07532.t1, DKAch07a35228.t1, DKAch01a02149.t1, DKAch06a21530.t1, DKAch10a17537.t1, DKAch05a15080.t1, DKAch12a27156.t1, DKAch12a27243.t1, DKAch06a20131.t1, DKAch03a24981.t1, DKAch03a24566.t1, DKAch01a00946.t1, DKAch11a05593.t1, DKAch12a26996.t1, DKAch07a34802.t1, DKAch10a18824.t1, DKAch06a20579.t1, DKAch15x13199.t1, DKAch04a32705.t1, DKAch01a00819.t1, DK…	1.24429
00220 Arginine biosynthesis	A09100 Metabolism	6	1794	48	11539	0.777924	0.803999	[DKAch06a21557.t1, DKAch15y10553.t1, DKAch07a35707.t1, DKAch03a25882.t1, DKAch01a00130.t1, DKAch15x12830.t1]	1.23518
04144 Endocytosis	A09140 Cellular Processes	30	1794	216	11539	0.777968	0.893333	[DKAch09a30850.t1, DKAch15y12320.t1, DKAch01a02325.t1, DKAch03a24945.t1, DKAch14a22016.t1, DKAch06a20642.t1, DKAch03a25189.t1, DKAch05a15805.t1, DKAch03a25187.t1, DKAch07a35872.t1, DKAch13a03494.t1, DKAch03a23845.t1, DKAch07a35054.t1, DKAch15y11419.t1, DKAch04a31957.t1, DKAch15x13661.t1, DKAch15x14515.t1, DKAch12a27907.t1, DKAch12a27037.t1, DKAch15x13152.t1, DKAch03a25188.t1, DKAch02a09959.t1, DK…	1.22589
00310 Lysine degradation	A09100 Metabolism	8	1794	63	11539	0.783938	0.816761	[DKAch15y10282.t1, DKAch10a19308.t1, DKAch04a31627.t1, DKAch01a03063.t1, DKAch15x12556.t1, DKAch13a03734.t1, DKAch01a03064.t1, DKAch06a20500.t1]	1.22601
01006 Prenyltransferases	A09180 Brite Hierarchies	5	1794	41	11539	0.785733	0.78439	[DKAch13a03536.t1, DKAch10a17871.t1, DKAch07a36475.t1, DKAch13a04280.t1, DKAch13a04279.t1]	1.21964
00561 Glycerolipid metabolism	A09100 Metabolism	14	1794	108	11539	0.808277	0.833777	[DKAch01a01697.t1, DKAch06a19695.t1, DKAch03a26529.t1, DKAch06a19644.t1, DKAch10a18760.t1, DKAch03a25330.t1, DKAch10a19308.t1, DKAch12a27624.t1, DKAch06a19691.t1, DKAch14a21854.t1, DKAch01a02283.t1, DKAch02a09488.t1, DKAch03a24765.t1, DKAch01a01819.t1]	1.24535
00190 Oxidative phosphorylation	A09100 Metabolism	21	1794	158	11539	0.814392	0.854885	[DKAch03a23917.t1, DKAch15x12859.t1, DKAch15x13075.t1, DKAch10a18316.t1, DKAch07a35039.t1, DKAch03a25244.t1, DKAch12a28811.t1, DKAch15y10582.t1, DKAch05a14878.t1, DKAch06a21209.t1, DKAch03a23494.t1, DKAch14a21908.t1, DKAch07a36574.t1, DKAch06a20002.t1, DKAch14a22289.t1, DKAch15y10801.t1, DKAch05a17098.t1, DKAch03a26068.t1, DKAch03a25583.t1, DKAch10a18808.t1, DKAch07a35047.t1]	1.24554
04091 Lectins	A09180 Brite Hierarchies	2	1794	19	11539	0.818825	0.677052	[DKAch01a02542.t1, DKAch03a25991.t1]	1.24318
00071 Fatty acid degradation	A09100 Metabolism	8	1794	66	11539	0.825731	0.779636	[DKAch10a19308.t1, DKAch07a36731.t1, DKAch05a15771.t1, DKAch01a01800.t1, DKAch05a17075.t1, DKAch12a28553.t1, DKAch01a01695.t1, DKAch01a01438.t1]	1.24458
00333 Prodigiosin biosynthesis	A09100 Metabolism	1	1794	11	11539	0.844271	0.584727	[DKAch06a21777.t1]	1.26337
99993 Cell motility	A09190 Not Included in Pathway or Brite	1	1794	11	11539	0.844271	0.584727	[DKAch04a32181.t1]	1.26337
00400 Phenylalanine, tyrosine and tryptophan biosynthesis	A09100 Metabolism	7	1794	60	11539	0.844603	0.750399	[DKAch02a09575.t1, DKAch04a32583.t1, DKAch03a24579.t1, DKAch03a25763.t1, DKAch04a32395.t1, DKAch04a31197.t1, DKAch01a01009.t1]	1.24594
00770 Pantothenate and CoA biosynthesis	A09100 Metabolism	7	1794	61	11539	0.856577	0.738098	[DKAch04a31834.t1, DKAch10a19308.t1, DKAch02a08958.t1, DKAch03a25849.t1, DKAch15x13637.t1, DKAch15y11387.t1, DKAch10a18731.t1]	1.2547
01002 Peptidases and inhibitors	A09180 Brite Hierarchies	54	1794	394	11539	0.864536	0.881543	[DKAch11a05594.t1, DKAch01a02046.t1, DKAch06a20139.t1, DKAch05a15693.t1, DKAch08a34572.t1, DKAch05a15080.t1, DKAch02a07925.t1, DKAch11a06038.t1, DKAch11a06720.t1, DKAch04a31610.t1, DKAch09a30485.t1, DKAch03a25955.t1, DKAch08a34510.t1, DKAch10a17657.t1, DKAch15y11863.t1, DKAch14a23039.t1, DKAch08a32957.t1, DKAch05a17480.t1, DKAch01a02603.t1, DKAch02a08545.t1, DKAch01a02387.t1, DKAch15x14099.t1, DK…	1.25751
B 09194 Poorly characterized	A09190 Not Included in Pathway or Brite	5	1794	47	11539	0.875256	0.684255	[DKAch08a34407.t1, DKAch01a01347.t1, DKAch12a26692.t1, DKAch06a19789.t1, DKAch08a34406.t1]	1.26426
03020 RNA polymerase	A09120 Genetic Information Processing	6	1794	55	11539	0.876176	0.701672	[DKAch02a07749.t1, DKAch11a06456.t1, DKAch12a27019.t1, DKAch11a06140.t1, DKAch02a09038.t1, DKAch13a04011.t1]	1.25686
00130 Ubiquinone and other terpenoid-quinone biosynthesis	A09100 Metabolism	4	1794	39	11539	0.876348	0.659692	[DKAch07a36218.t1, DKAch12a28535.t1, DKAch05a15420.t1, DKAch03a26005.t1]	1.2485
99999 Others	A09190 Not Included in Pathway or Brite	2	1794	22	11539	0.877553	0.584727	[DKAch09a30588.t1, DKAch01a02165.t1]	1.24171
B 09192 Unclassified: genetic information processing	A09190 Not Included in Pathway or Brite	3	1794	31	11539	0.881056	0.622451	[DKAch03a23813.t1, DKAch12a28542.t1, DKAch05a15295.t1]	1.23824
00061 Fatty acid biosynthesis	A09100 Metabolism	6	1794	56	11539	0.88669	0.689142	[DKAch03a25472.t1, DKAch12a28553.t1, DKAch01a01695.t1, DKAch06a21777.t1, DKAch07a35047.t1, DKAch07a35428.t1]	1.2378
B 09108 Metabolism of cofactors and vitamins	A09100 Metabolism	43	1794	324	11539	0.891401	0.853629	[DKAch03a25472.t1, DKAch04a31834.t1, DKAch15x12861.t1, DKAch03a25881.t1, DKAch09a29078.t1, DKAch15y11705.t1, DKAch03a24427.t1, DKAch01a03372.t1, DKAch01a02147.t1, DKAch15y10584.t1, DKAch10a18892.t1, DKAch12a26876.t1, DKAch07a35428.t1, DKAch02a10058.t1, DKAch12a28535.t1, DKAch06a20925.t1, DKAch11a07080.t1, DKAch09a30925.t1, DKAch02a10092.t1, DKAch03a24507.t1, DKAch07a36218.t1, DKAch03a25878.t1, DK…	1.23608
04030 G protein-coupled receptors	A09180 Brite Hierarchies	2	1794	24	11539	0.906349	0.536	[DKAch15x14529.t1, DKAch04a32091.t1]	1.24848
99973 Transcription	A09190 Not Included in Pathway or Brite	1	1794	15	11539	0.920845	0.4288	[DKAch03a23813.t1]	1.2601
00514 Other types of O-glycan biosynthesis	A09100 Metabolism	1	1794	16	11539	0.933168	0.402	[DKAch12a28534.t1]	1.26862
00903 Limonene and pinene degradation	A09100 Metabolism	1	1794	16	11539	0.933168	0.402	[DKAch10a19308.t1]	1.26862
00640 Propanoate metabolism	A09100 Metabolism	4	1794	45	11539	0.934885	0.571733	[DKAch05a17102.t1, DKAch03a26566.t1, DKAch07a35971.t1, DKAch10a18824.t1]	1.25456
04130 SNARE interactions in vesicular transport	A09120 Genetic Information Processing	5	1794	55	11539	0.943668	0.584727	[DKAch04a31834.t1, DKAch10a17559.t1, DKAch13a03817.t1, DKAch01a02140.t1, DKAch05a17149.t1]	1.25822
00380 Tryptophan metabolism	A09100 Metabolism	9	1794	88	11539	0.943829	0.657818	[DKAch10a19308.t1, DKAch03a26023.t1, DKAch12a28001.t1, DKAch08a33145.t1, DKAch12a28374.t1, DKAch03a25671.t1, DKAch10a19329.t1, DKAch01a00122.t1, DKAch02a09874.t1]	1.25042
03018 RNA degradation	A09120 Genetic Information Processing	17	1794	150	11539	0.944047	0.728959	[DKAch01a01625.t1, DKAch06a20060.t1, DKAch01a02318.t1, DKAch09a29079.t1, DKAch14a23056.t1, DKAch04a32060.t1, DKAch09a30506.t1, DKAch07a35184.t1, DKAch04a32320.t1, DKAch07a34753.t1, DKAch07a36830.t1, DKAch07a36724.t1, DKAch03a23661.t1, DKAch14a23343.t1, DKAch08a33173.t1, DKAch07a36347.t1, DKAch09a30538.t1]	1.2428
00330 Arginine and proline metabolism	A09100 Metabolism	8	1794	81	11539	0.948815	0.635259	[DKAch10a19308.t1, DKAch15x12838.t1, DKAch01a02827.t1, DKAch04a32004.t1, DKAch15y10561.t1, DKAch07a35228.t1, DKAch12a28374.t1, DKAch03a25564.t1]	1.24122
B 09107 Glycan biosynthesis and metabolism	A09100 Metabolism	16	1794	144	11539	0.949765	0.714666	[DKAch15x14207.t1, DKAch01a00973.t1, DKAch02a09681.t1, DKAch02a08488.t1, DKAch03a24779.t1, DKAch12a28712.t1, DKAch10a19284.t1, DKAch01a02941.t1, DKAch01a02494.t1, DKAch02a07461.t1, DKAch02a07460.t1, DKAch12a28534.t1, DKAch03a26163.t1, DKAch03a26031.t1, DKAch10a19122.t1, DKAch02a08812.t1]	1.23469
04990 Domain-containing proteins not elsewhere classified	A09180 Brite Hierarchies	1	1794	18	11539	0.952359	0.357333	[DKAch12a26605.t1]	1.23038
04712 Circadian rhythm - plant	A09150 Organismal Systems	5	1794	57	11539	0.954332	0.56421	[DKAch14a23255.t1, DKAch05a17273.t1, DKAch12a28006.t1, DKAch04a31308.t1, DKAch01a02878.t1]	1.22532
01009 Protein phosphatases and associated proteins	A09180 Brite Hierarchies	49	1794	389	11539	0.958877	0.8102	[DKAch15x13562.t1, DKAch06a20013.t1, DKAch03a25189.t1, DKAch15x13382.t1, DKAch09a30623.t1, DKAch15x13013.t1, DKAch07a34710.t1, DKAch04a32816.t1, DKAch07a36347.t1, DKAch01a00663.t1, DKAch11a05677.t1, DKAch04a31996.t1, DKAch05a16972.t1, DKAch12a27045.t1, DKAch03a25188.t1, DKAch04a32320.t1, DKAch12a27933.t1, DKAch01a03272.t1, DKAch01a01934.t1, DKAch05a15208.t1, DKAch13a03892.t1, DKAch03a25344.t1, DK…	1.2236
99996 General function prediction only	A09190 Not Included in Pathway or Brite	1	1794	19	11539	0.959777	0.338526	[DKAch01a01347.t1]	1.21728
00920 Sulfur metabolism	A09100 Metabolism	3	1794	41	11539	0.964624	0.470634	[DKAch05a14870.t1, DKAch13a03847.t1, DKAch07a34802.t1]	1.21601
03022 Basal transcription factors	A09120 Genetic Information Processing	5	1794	60	11539	0.966909	0.536	[DKAch02a07271.t1, DKAch02a09153.t1, DKAch02a09030.t1, DKAch02a09031.t1, DKAch05a15564.t1]	1.21155
00600 Sphingolipid metabolism	A09100 Metabolism	2	1794	32	11539	0.969263	0.402	[DKAch03a24799.t1, DKAch02a09056.t1]	1.20723
00410 beta-Alanine metabolism	A09100 Metabolism	5	1794	61	11539	0.970334	0.527213	[DKAch10a19308.t1, DKAch07a35228.t1, DKAch13a03896.t1, DKAch03a25564.t1, DKAch10a18824.t1]	1.20137
03013 Nucleocytoplasmic transport	A09120 Genetic Information Processing	13	1794	131	11539	0.977159	0.63829	[DKAch01a01160.t1, DKAch03a26551.t1, DKAch01a03066.t1, DKAch02a08979.t1, DKAch04a32459.t1, DKAch06a19607.t1, DKAch07a36502.t1, DKAch15x12789.t1, DKAch15x12851.t1, DKAch14a22351.t1, DKAch06a20700.t1, DKAch15y10575.t1, DKAch06a20357.t1]	1.20266
00350 Tyrosine metabolism	A09100 Metabolism	5	1794	64	11539	0.978734	0.5025	[DKAch07a36731.t1, DKAch05a15771.t1, DKAch03a24435.t1, DKAch05a17075.t1, DKAch13a03896.t1]	1.19751
04120 Ubiquitin mediated proteolysis	A09120 Genetic Information Processing	19	1794	180	11539	0.979676	0.678933	[DKAch11a05629.t1, DKAch02a09825.t1, DKAch01a02094.t1, DKAch01a00459.t1, DKAch08a34668.t1, DKAch01a03292.t1, DKAch02a07313.t1, DKAch09a30470.t1, DKAch02a09967.t1, DKAch15x13010.t1, DKAch12a27862.t1, DKAch05a14983.t1, DKAch09a28957.t1, DKAch02a09091.t1, DKAch01a00791.t1, DKAch11a07089.t1, DKAch06a20206.t1, DKAch14a23190.t1, DKAch15y10610.t1]	1.19165
00950 Isoquinoline alkaloid biosynthesis	A09100 Metabolism	2	1794	36	11539	0.982724	0.357333	[DKAch13a03896.t1, DKAch14a21991.t1]	1.18841
00020 Citrate cycle (TCA cycle)	A09100 Metabolism	5	1794	66	11539	0.983036	0.487272	[DKAch03a26566.t1, DKAch12a27381.t1, DKAch15x12617.t1, DKAch12a28803.t1, DKAch15y10337.t1]	1.18192
00030 Pentose phosphate pathway	A09100 Metabolism	4	1794	60	11539	0.988868	0.4288	[DKAch12a27455.t1, DKAch12a26941.t1, DKAch07a36347.t1, DKAch04a32320.t1]	1.18209
00360 Phenylalanine metabolism	A09100 Metabolism	3	1794	50	11539	0.989048	0.38592	[DKAch09a30417.t1, DKAch12a28374.t1, DKAch13a03896.t1]	1.17555
00010 Glycolysis / Gluconeogenesis	A09100 Metabolism	18	1794	181	11539	0.989553	0.639646	[DKAch03a25854.t1, DKAch01a02694.t1, DKAch06a19695.t1, DKAch07a36731.t1, DKAch12a28770.t1, DKAch05a17075.t1, DKAch10a19410.t1, DKAch04a32320.t1, DKAch15x13164.t1, DKAch10a19308.t1, DKAch05a15771.t1, DKAch09a29833.t1, DKAch07a35971.t1, DKAch06a19691.t1, DKAch14a21854.t1, DKAch15y10899.t1, DKAch07a36347.t1, DKAch09a30538.t1]	1.16947
00790 Folate biosynthesis	A09100 Metabolism	2	1794	41	11539	0.991703	0.313756	[DKAch01a02578.t1, DKAch01a02147.t1]	1.16539
B 09141 Transport and catabolism	A09140 Cellular Processes	56	1794	478	11539	0.993824	0.753539	[DKAch09a30850.t1, DKAch04a31968.t1, DKAch15y12320.t1, DKAch01a02396.t1, DKAch01a01412.t1, DKAch01a02325.t1, DKAch14a22016.t1, DKAch01a02841.t1, DKAch06a20642.t1, DKAch03a25189.t1, DKAch01a01695.t1, DKAch05a15805.t1, DKAch13a03494.t1, DKAch03a23845.t1, DKAch15y11419.t1, DKAch10a19360.t1, DKAch03a26460.t1, DKAch01a00984.t1, DKAch04a31610.t1, DKAch15x13160.t1, DKAch05a17098.t1, DKAch15x13661.t1, DK…	1.16132
A09140 Cellular Processes	A09140 Cellular Processes	56	1794	478	11539	0.993824	0.753539	[DKAch09a30850.t1, DKAch04a31968.t1, DKAch15y12320.t1, DKAch01a02396.t1, DKAch01a01412.t1, DKAch01a02325.t1, DKAch14a22016.t1, DKAch01a02841.t1, DKAch06a20642.t1, DKAch03a25189.t1, DKAch01a01695.t1, DKAch05a15805.t1, DKAch13a03494.t1, DKAch03a23845.t1, DKAch15y11419.t1, DKAch10a19360.t1, DKAch03a26460.t1, DKAch01a00984.t1, DKAch04a31610.t1, DKAch15x13160.t1, DKAch05a17098.t1, DKAch15x13661.t1, DK…	1.16132
04146 Peroxisome	A09140 Cellular Processes	8	1794	110	11539	0.997177	0.467781	[DKAch05a15133.t1, DKAch03a25517.t1, DKAch06a20148.t1, DKAch01a00984.t1, DKAch15x13160.t1, DKAch02a08846.t1, DKAch12a28553.t1, DKAch01a01695.t1]	1.15229
00340 Histidine metabolism	A09100 Metabolism	1	1794	35	11539	0.997325	0.183771	[DKAch10a19308.t1]	1.1461
00960 Tropane, piperidine and pyridine alkaloid biosynthesis	A09100 Metabolism	1	1794	37	11539	0.998094	0.173838	[DKAch13a03896.t1]	1.14068
00280 Valine, leucine and isoleucine degradation	A09100 Metabolism	3	1794	65	11539	0.998614	0.296861	[DKAch05a17102.t1, DKAch10a19308.t1, DKAch10a18824.t1]	1.13504
03050 Proteasome	A09120 Genetic Information Processing	3	1794	67	11539	0.998956	0.288	[DKAch08a34326.t1, DKAch05a16404.t1, DKAch11a06038.t1]	1.12925
03051 Proteasome	A09180 Brite Hierarchies	6	1794	107	11539	0.999599	0.360673	[DKAch08a34326.t1, DKAch05a16404.t1, DKAch11a06038.t1, DKAch03a25189.t1, DKAch03a25188.t1, DKAch03a25187.t1]	1.12387
03015 mRNA surveillance pathway	A09120 Genetic Information Processing	14	1794	186	11539	0.999689	0.484129	[DKAch01a01160.t1, DKAch01a01924.t1, DKAch15y10305.t1, DKAch01a03066.t1, DKAch09a30871.t1, DKAch01a02318.t1, DKAch02a08979.t1, DKAch09a30506.t1, DKAch15x14654.t1, DKAch01a01384.t1, DKAch06a20700.t1, DKAch15x12581.t1, DKAch10a19271.t1, DKAch15y12472.t1]	1.11793
00970 Aminoacyl-tRNA biosynthesis	A09120 Genetic Information Processing	3	1794	76	11539	0.999714	0.253895	[DKAch07a36342.t1, DKAch07a36855.t1, DKAch04a31401.t1]	1.11198
A09180 Brite Hierarchies	A09180 Brite Hierarchies	1281	1794	8617	11539	0.999733	0.956178	[DKAch04a31968.t1, DKAch05a15292.t1, DKAch12a28006.t1, DKAch04a31601.t1, DKAch08a34537.t1, DKAch05a15693.t1, DKAch08a34572.t1, DKAch15y12485.t1, DKAch07a36423.t1, DKAch06a21394.t1, DKAch02a07460.t1, DKAch15x12596.t1, DKAch14a23104.t1, DKAch06a21199.t1, DKAch11a06670.t1, DKAch10a18736.t1, DKAch04a32091.t1, DKAch04a30998.t1, DKAch14a22375.t1, DKAch15x14663.t1, DKAch10a19213.t1, DKAch07a35005.t1, DK…	1.10609
00510 N-Glycan biosynthesis	A09100 Metabolism	1	1794	49	11539	0.999751	0.131265	[DKAch10a19284.t1]	1.10026
03040 Spliceosome	A09120 Genetic Information Processing	19	1794	233	11539	0.999759	0.524497	[DKAch01a01160.t1, DKAch01a03066.t1, DKAch06a20195.t1, DKAch13a04586.t1, DKAch15x12865.t1, DKAch15x14337.t1, DKAch02a08979.t1, DKAch03a25189.t1, DKAch05a15736.t1, DKAch02a10089.t1, DKAch01a01820.t1, DKAch03a25188.t1, DKAch08a34449.t1, DKAch03a25187.t1, DKAch07a35184.t1, DKAch02a07737.t1, DKAch06a20700.t1, DKAch15y12495.t1, DKAch05a17265.t1]	1.09447
04136 Autophagy - other	A09140 Cellular Processes	1	1794	51	11539	0.999823	0.126118	[DKAch05a14878.t1]	1.08881
04121 Ubiquitin system	A09180 Brite Hierarchies	76	1794	693	11539	0.999858	0.705385	[DKAch01a02094.t1, DKAch13a03918.t1, DKAch03a26010.t1, DKAch01a00459.t1, DKAch06a21602.t1, DKAch02a07685.t1, DKAch03a26377.t1, DKAch13a04124.t1, DKAch01a03292.t1, DKAch02a08260.t1, DKAch07a36504.t1, DKAch07a36112.t1, DKAch05a17294.t1, DKAch05a15385.t1, DKAch01a00577.t1, DKAch08a33194.t1, DKAch01a00791.t1, DKAch15y11268.t1, DKAch06a20206.t1, DKAch09a29440.t1, DKAch02a09311.t1, DKAch11a05629.t1, DK…	1.08318
03009 Ribosome biogenesis	A09180 Brite Hierarchies	40	1794	416	11539	0.999879	0.618461	[DKAch15x14337.t1, DKAch05a17368.t1, DKAch05a14740.t1, DKAch09a29242.t1, DKAch02a09759.t1, DKAch04a31485.t1, DKAch03a23915.t1, DKAch15y10622.t1, DKAch03a25189.t1, DKAch03a25187.t1, DKAch04a32459.t1, DKAch06a19607.t1, DKAch04a32082.t1, DKAch01a01801.t1, DKAch01a01209.t1, DKAch12a27429.t1, DKAch04a31314.t1, DKAch13a03690.t1, DKAch09a30449.t1, DKAch04a31815.t1, DKAch06a20483.t1, DKAch11a07029.t1, DK…	1.07759
03012 Translation factors	A09180 Brite Hierarchies	13	1794	188	11539	0.999904	0.444766	[DKAch03a25879.t1, DKAch15x14394.t1, DKAch15y12184.t1, DKAch09a30711.t1, DKAch02a09867.t1, DKAch15y12185.t1, DKAch15x14395.t1, DKAch12a27027.t1, DKAch05a14909.t1, DKAch15y11391.t1, DKAch06a21651.t1, DKAch02a07340.t1, DKAch13a04006.t1]	1.07206
B 09122 Translation	A09120 Genetic Information Processing	83	1794	754	11539	0.999914	0.708031	[DKAch13a05123.t1, DKAch13a03867.t1, DKAch03a23915.t1, DKAch02a09900.t1, DKAch04a31528.t1, DKAch15x14654.t1, DKAch15x12789.t1, DKAch02a07411.t1, DKAch04a31360.t1, DKAch13a03690.t1, DKAch06a20357.t1, DKAch01a02318.t1, DKAch09a29369.t1, DKAch02a08979.t1, DKAch01a02423.t1, DKAch13a04217.t1, DKAch01a02603.t1, DKAch09a30286.t1, DKAch02a08916.t1, DKAch03a23826.t1, DKAch15x12851.t1, DKAch14a22351.t1, DK…	1.06657
03029 Mitochondrial biogenesis	A09180 Brite Hierarchies	52	1794	517	11539	0.99992	0.646932	[DKAch03a25875.t1, DKAch03a25879.t1, DKAch03a25189.t1, DKAch03a26027.t1, DKAch03a23661.t1, DKAch13a03690.t1, DKAch05a14982.t1, DKAch05a14944.t1, DKAch01a01406.t1, DKAch13a05313.t1, DKAch02a09141.t1, DKAch03a25876.t1, DKAch05a14974.t1, DKAch15x14394.t1, DKAch09a30711.t1, DKAch02a09867.t1, DKAch01a02603.t1, DKAch03a25188.t1, DKAch08a32995.t1, DKAch12a27027.t1, DKAch01a02610.t1, DKAch07a34857.t1, DK…	1.06114
B 09121 Transcription	A09120 Genetic Information Processing	30	1794	348	11539	0.999963	0.554482	[DKAch01a01160.t1, DKAch01a03066.t1, DKAch06a20195.t1, DKAch15x12865.t1, DKAch15x14337.t1, DKAch03a25189.t1, DKAch02a10089.t1, DKAch08a34449.t1, DKAch11a06140.t1, DKAch03a25187.t1, DKAch07a35184.t1, DKAch13a04011.t1, DKAch02a07271.t1, DKAch02a09030.t1, DKAch02a09038.t1, DKAch02a07749.t1, DKAch13a04586.t1, DKAch11a06456.t1, DKAch02a08979.t1, DKAch05a15736.t1, DKAch01a01820.t1, DKAch03a25188.t1, DK…	1.0558
03110 Chaperones and folding catalysts	A09180 Brite Hierarchies	28	1794	332	11539	0.999966	0.542457	[DKAch15y11025.t1, DKAch08a34352.t1, DKAch05a17257.t1, DKAch06a20013.t1, DKAch03a25189.t1, DKAch02a09807.t1, DKAch03a25187.t1, DKAch11a06258.t1, DKAch03a24545.t1, DKAch04a31610.t1, DKAch09a30623.t1, DKAch03a23661.t1, DKAch01a02542.t1, DKAch09a29016.t1, DKAch03a25991.t1, DKAch06a19625.t1, DKAch02a09122.t1, DKAch15x13796.t1, DKAch15x13288.t1, DKAch03a26296.t1, DKAch03a25188.t1, DKAch01a02941.t1, DK…	1.05047
03016 Transfer RNA biogenesis	A09180 Brite Hierarchies	19	1794	255	11539	0.999972	0.479247	[DKAch01a02048.t1, DKAch05a16704.t1, DKAch01a01246.t1, DKAch08a33466.t1, DKAch14a22018.t1, DKAch01a02400.t1, DKAch09a30712.t1, DKAch09a30713.t1, DKAch11a05476.t1, DKAch01a01209.t1, DKAch07a36855.t1, DKAch05a15791.t1, DKAch13a03690.t1, DKAch01a03001.t1, DKAch01a03000.t1, DKAch09a30924.t1, DKAch02a08519.t1, DKAch04a30998.t1, DKAch02a08518.t1]	1.0452
03019 Messenger RNA biogenesis	A09180 Brite Hierarchies	59	1794	599	11539	0.999988	0.633535	[DKAch01a02396.t1, DKAch02a08260.t1, DKAch15y11180.t1, DKAch15x14654.t1, DKAch07a35184.t1, DKAch04a31358.t1, DKAch07a36830.t1, DKAch15x12789.t1, DKAch05a15385.t1, DKAch03a23661.t1, DKAch05a14982.t1, DKAch02a09038.t1, DKAch07a36347.t1, DKAch06a20357.t1, DKAch06a20060.t1, DKAch13a04586.t1, DKAch01a02318.t1, DKAch09a29079.t1, DKAch02a08979.t1, DKAch14a23056.t1, DKAch04a32320.t1, DKAch06a21645.t1, DK…	1.03999
01007 Amino acid related enzymes	A09180 Brite Hierarchies	3	1794	118	11539	0.999999	0.163525	[DKAch15y11373.t1, DKAch07a36855.t1, DKAch04a32060.t1]	1.03483
04131 Membrane trafficking	A09180 Brite Hierarchies	115	1794	1084	11539	1	0.682361	[DKAch01a02694.t1, DKAch05a15706.t1, DKAch04a31968.t1, DKAch06a19592.t1, DKAch03a25611.t1, DKAch14a22016.t1, DKAch02a10108.t1, DKAch07a36414.t1, DKAch09a29544.t1, DKAch13a03494.t1, DKAch15y10879.t1, DKAch15y11419.t1, DKAch10a19360.t1, DKAch15x12596.t1, DKAch15x13013.t1, DKAch15y12064.t1, DKAch15x13661.t1, DKAch15x14645.t1, DKAch09a30797.t1, DKAch02a10014.t1, DKAch15y10317.t1, DKAch07a35005.t1, DK…	1.0297
03021 Transcription machinery	A09180 Brite Hierarchies	22	1794	330	11539	1	0.4288	[DKAch02a07749.t1, DKAch15y11349.t1, DKAch11a06456.t1, DKAch11a05649.t1, DKAch03a24452.t1, DKAch08a34442.t1, DKAch11a06140.t1, DKAch13a04011.t1, DKAch05a15564.t1, DKAch05a14806.t1, DKAch02a07271.t1, DKAch05a15208.t1, DKAch02a09153.t1, DKAch10a18276.t1, DKAch01a01384.t1, DKAch12a28400.t1, DKAch02a09030.t1, DKAch12a27019.t1, DKAch02a09031.t1, DKAch08a34437.t1, DKAch02a09038.t1, DKAch01a01819.t1]	1.02463
03041 Spliceosome	A09180 Brite Hierarchies	32	1794	443	11539	1	0.464614	[DKAch01a01160.t1, DKAch01a03066.t1, DKAch06a20195.t1, DKAch15x12865.t1, DKAch15x14337.t1, DKAch03a25189.t1, DKAch09a30506.t1, DKAch02a10089.t1, DKAch08a34449.t1, DKAch10a19224.t1, DKAch03a25187.t1, DKAch07a35184.t1, DKAch01a01974.t1, DKAch10a18497.t1, DKAch07a36316.t1, DKAch12a28506.t1, DKAch13a04586.t1, DKAch01a02318.t1, DKAch06a20014.t1, DKAch02a08979.t1, DKAch03a24457.t1, DKAch05a15736.t1, DK…	1.01961
B 09182 Protein families: genetic information processing	A09180 Brite Hierarchies	788	1794	5822	11539	1	0.870562	[DKAch04a31968.t1, DKAch05a15292.t1, DKAch12a28006.t1, DKAch04a31601.t1, DKAch07a36423.t1, DKAch06a21394.t1, DKAch15x12596.t1, DKAch10a18736.t1, DKAch04a30998.t1, DKAch14a22375.t1, DKAch07a35005.t1, DKAch03a26034.t1, DKAch05a16972.t1, DKAch09a30711.t1, DKAch13a03868.t1, DKAch02a08488.t1, DKAch15y10979.t1, DKAch10a17559.t1, DKAch09a30859.t1, DKAch02a08923.t1, DKAch09a30538.t1, DKAch01a01160.t1, DK…	1.01463
A09120 Genetic Information Processing	A09120 Genetic Information Processing	206	1794	1923	11539	1	0.689023	[DKAch05a15292.t1, DKAch15x12865.t1, DKAch01a01416.t1, DKAch07a35184.t1, DKAch07a36830.t1, DKAch02a07271.t1, DKAch01a00791.t1, DKAch01a02542.t1, DKAch01a01732.t1, DKAch01a02318.t1, DKAch11a07130.t1, DKAch12a26667.t1, DKAch04a32320.t1, DKAch02a08916.t1, DKAch10a17559.t1, DKAch09a30859.t1, DKAch15x13010.t1, DKAch12a27862.t1, DKAch09a28957.t1, DKAch10a19088.t1, DKAch02a09423.t1, DKAch10a19271.t1, DK…	1.00971
04141 Protein processing in endoplasmic reticulum	A09120 Genetic Information Processing	8	1794	264	11539	1	0.194909	[DKAch02a08732.t1, DKAch12a28541.t1, DKAch03a25189.t1, DKAch01a02542.t1, DKAch02a09807.t1, DKAch03a25188.t1, DKAch03a25187.t1, DKAch03a25991.t1]	1.00483
B 09123 Folding, sorting and degradation	A09120 Genetic Information Processing	52	1794	747	11539	1	0.447743	[DKAch01a02094.t1, DKAch01a00459.t1, DKAch03a25189.t1, DKAch01a03292.t1, DKAch07a35184.t1, DKAch07a36830.t1, DKAch11a06038.t1, DKAch03a23661.t1, DKAch01a00791.t1, DKAch01a02542.t1, DKAch06a20206.t1, DKAch07a36347.t1, DKAch11a05629.t1, DKAch06a20060.t1, DKAch02a09825.t1, DKAch01a02318.t1, DKAch09a29079.t1, DKAch14a23056.t1, DKAch03a25188.t1, DKAch04a32320.t1, DKAch05a17149.t1, DKAch10a17559.t1, DK…	1

## Sheet: M3
Term Name	MainClass	GeneHitsInSelectedSet	AllGenesInSelectedSet	GeneHitsInBackground	AllGenesInBackground	p-value	enrichFactor	GeneListInSelectedSets	corrected p-value(BH method)
A09100 Metabolism	A09100 Metabolism	396	1167	3079	11539	4.57355e-09	1.27169	[DKAch09a30905.t1, DKAch08a33441.t1, DKAch15x13669.t1, DKAch03a23868.t1, DKAch06a21073.t1, DKAch01a02164.t1, DKAch03a25454.t1, DKAch01a02095.t1, DKAch14a22535.t1, DKAch08a33715.t1, DKAch01a03054.t1, DKAch09a30562.t1, DKAch05a15361.t1, DKAch06a19617.t1, DKAch05a14905.t1, DKAch06a21736.t1, DKAch06a20525.t1, DKAch14a22181.t1, DKAch15x13015.t1, DKAch15y11606.t1, DKAch10a17582.t1, DKAch13a05398.t1, DK…	9.28432e-07
00010 Glycolysis / Gluconeogenesis	A09100 Metabolism	39	1167	181	11539	3.6562e-06	2.13051	[DKAch15x12695.t1, DKAch05a15328.t1, DKAch02a09553.t1, DKAch12a28910.t1, DKAch15x13128.t1, DKAch06a21578.t1, DKAch14a22181.t1, DKAch15y12274.t1, DKAch15y10854.t1, DKAch03a24333.t1, DKAch02a08113.t1, DKAch02a09110.t1, DKAch09a30072.t1, DKAch09a30759.t1, DKAch14a22480.t1, DKAch08a33825.t1, DKAch08a34008.t1, DKAch01a03197.t1, DKAch02a09634.t1, DKAch03a23563.t1, DKAch14a22063.t1, DKAch01a02731.t1, DK…	0.000371105
01002 Peptidases and inhibitors	A09180 Brite Hierarchies	67	1167	394	11539	1.27244e-05	1.68142	[DKAch04a31620.t1, DKAch15y11566.t1, DKAch02a09247.t1, DKAch15x13797.t1, DKAch15y11707.t1, DKAch04a32527.t1, DKAch03a25667.t1, DKAch02a07742.t1, DKAch12a28619.t1, DKAch11a06317.t1, DKAch01a01259.t1, DKAch01a01050.t1, DKAch15y10709.t1, DKAch03a23706.t1, DKAch15x13939.t1, DKAch08a33784.t1, DKAch02a08851.t1, DKAch03a23511.t1, DKAch05a16066.t1, DKAch06a20064.t1, DKAch01a02366.t1, DKAch13a03608.t1, DK…	0.000861017
03050 Proteasome	A09120 Genetic Information Processing	19	1167	67	11539	2.27373e-05	2.80399	[DKAch02a07426.t1, DKAch03a25495.t1, DKAch02a08687.t1, DKAch15y11566.t1, DKAch01a03393.t1, DKAch15x13797.t1, DKAch08a33716.t1, DKAch03a23511.t1, DKAch03a23498.t1, DKAch06a21578.t1, DKAch13a03477.t1, DKAch12a28475.t1, DKAch12a28309.t1, DKAch02a07742.t1, DKAch07a34906.t1, DKAch07a36232.t1, DKAch04a31955.t1, DKAch14a22434.t1, DKAch01a01259.t1]	0.00115392
00020 Citrate cycle (TCA cycle)	A09100 Metabolism	18	1167	66	11539	6.55653e-05	2.69666	[DKAch09a30418.t1, DKAch14a22535.t1, DKAch05a15328.t1, DKAch12a28910.t1, DKAch06a21468.t1, DKAch15x13128.t1, DKAch02a08249.t1, DKAch14a22181.t1, DKAch14a22681.t1, DKAch07a35334.t1, DKAch15y10854.t1, DKAch13a04115.t1, DKAch04a31462.t1, DKAch12a27212.t1, DKAch09a30759.t1, DKAch08a34008.t1, DKAch04a31798.t1, DKAch06a21042.t1]	0.00266195
B 09101 Carbohydrate metabolism	A09100 Metabolism	142	1167	1040	11539	8.16294e-05	1.35006	[DKAch07a35081.t1, DKAch09a30418.t1, DKAch07a35679.t1, DKAch09a30905.t1, DKAch09a30911.t1, DKAch05a15328.t1, DKAch03a23642.t1, DKAch14a23233.t1, DKAch08a34392.t1, DKAch09a29066.t1, DKAch01a01156.t1, DKAch15y12318.t1, DKAch02a09097.t1, DKAch06a20097.t1, DKAch05a17306.t1, DKAch06a21073.t1, DKAch03a26178.t1, DKAch09a30759.t1, DKAch03a25454.t1, DKAch05a16351.t1, DKAch12a27102.t1, DKAch01a03197.t1, DK…	0.00276179
02000 Transporters	A09180 Brite Hierarchies	118	1167	858	11539	0.000253351	1.35985	[DKAch01a03395.t1, DKAch15y10275.t1, DKAch11a07018.t1, DKAch11a05702.t1, DKAch07a35069.t1, DKAch01a02802.t1, DKAch02a09942.t1, DKAch03a25242.t1, DKAch02a07589.t1, DKAch04a32145.t1, DKAch15x14702.t1, DKAch09a29092.t1, DKAch14a22526.t1, DKAch15y11136.t1, DKAch15y10894.t1, DKAch08a33269.t1, DKAch09a30032.t1, DKAch01a02945.t1, DKAch15x14279.t1, DKAch11a06189.t1, DKAch02a09938.t1, DKAch04a32010.t1, DK…	0.00734719
00061 Fatty acid biosynthesis	A09100 Metabolism	15	1167	56	11539	0.000324655	2.6485	[DKAch02a09502.t1, DKAch05a15291.t1, DKAch07a35952.t1, DKAch15x12781.t1, DKAch06a20980.t1, DKAch14a23381.t1, DKAch02a09497.t1, DKAch02a07727.t1, DKAch06a20097.t1, DKAch07a36795.t1, DKAch06a20394.t1, DKAch09a30047.t1, DKAch03a26178.t1, DKAch08a33855.t1, DKAch15y10501.t1]	0.00823811
01004 Lipid biosynthesis proteins	A09180 Brite Hierarchies	22	1167	103	11539	0.000527403	2.11195	[DKAch08a33438.t1, DKAch02a09502.t1, DKAch05a15291.t1, DKAch08a33441.t1, DKAch07a35952.t1, DKAch15x12781.t1, DKAch06a20525.t1, DKAch14a23381.t1, DKAch02a09525.t1, DKAch02a09101.t1, DKAch02a09497.t1, DKAch06a19620.t1, DKAch02a07727.t1, DKAch15y12274.t1, DKAch07a36795.t1, DKAch06a20429.t1, DKAch10a19013.t1, DKAch06a20394.t1, DKAch05a17483.t1, DKAch15x14481.t1, DKAch08a33855.t1, DKAch15y10501.t1]	0.0118959
B 09109 Metabolism of terpenoids and polyketides	A09100 Metabolism	44	1167	263	11539	0.000546489	1.65422	[DKAch01a01351.t1, DKAch12a26700.t1, DKAch05a16176.t1, DKAch12a28543.t1, DKAch01a01691.t1, DKAch03a23868.t1, DKAch11a06960.t1, DKAch12a26872.t1, DKAch13a04978.t1, DKAch08a34528.t1, DKAch06a20590.t1, DKAch10a17580.t1, DKAch02a10012.t1, DKAch04a32248.t1, DKAch09a28965.t1, DKAch02a07252.t1, DKAch05a15333.t1, DKAch03a25716.t1, DKAch12a27276.t1, DKAch14a21835.t1, DKAch04a31796.t1, DKAch01a00594.t1, DK…	0.0110937
00620 Pyruvate metabolism	A09100 Metabolism	27	1167	139	11539	0.000647233	1.92064	[DKAch15x12695.t1, DKAch05a15328.t1, DKAch06a20980.t1, DKAch12a28910.t1, DKAch15x13128.t1, DKAch14a22181.t1, DKAch15y12274.t1, DKAch06a20097.t1, DKAch15y10854.t1, DKAch03a25647.t1, DKAch03a26178.t1, DKAch09a30759.t1, DKAch08a33825.t1, DKAch08a34008.t1, DKAch03a23563.t1, DKAch01a02731.t1, DKAch06a21468.t1, DKAch03a25681.t1, DKAch03a25870.t1, DKAch07a35334.t1, DKAch06a19913.t1, DKAch13a04115.t1, DK…	0.0119444
B 09108 Metabolism of cofactors and vitamins	A09100 Metabolism	51	1167	324	11539	0.000889377	1.5564	[DKAch06a20825.t1, DKAch11a07024.t1, DKAch15y10817.t1, DKAch15x13155.t1, DKAch09a30911.t1, DKAch07a36819.t1, DKAch13a04539.t1, DKAch02a07727.t1, DKAch15y10880.t1, DKAch09a30453.t1, DKAch03a26518.t1, DKAch01a00837.t1, DKAch06a21413.t1, DKAch05a15291.t1, DKAch02a08855.t1, DKAch05a15644.t1, DKAch14a23031.t1, DKAch01a03011.t1, DKAch03a25681.t1, DKAch06a20494.t1, DKAch11a06495.t1, DKAch11a06985.t1, DK…	0.0150453
03051 Proteasome	A09180 Brite Hierarchies	22	1167	107	11539	0.00090796	2.03299	[DKAch02a07426.t1, DKAch03a25495.t1, DKAch02a08687.t1, DKAch15y11566.t1, DKAch01a03393.t1, DKAch15x13797.t1, DKAch08a33716.t1, DKAch03a23511.t1, DKAch03a23498.t1, DKAch06a21578.t1, DKAch13a03477.t1, DKAch12a28475.t1, DKAch12a28309.t1, DKAch02a07742.t1, DKAch07a34906.t1, DKAch01a02271.t1, DKAch07a36232.t1, DKAch04a31955.t1, DKAch14a22434.t1, DKAch03a24075.t1, DKAch01a01259.t1, DKAch13a04265.t1]	0.0141781
04146 Peroxisome	A09140 Cellular Processes	22	1167	110	11539	0.00133101	1.97755	[DKAch05a15732.t1, DKAch08a32932.t1, DKAch02a08363.t1, DKAch06a20147.t1, DKAch15x12781.t1, DKAch12a26912.t1, DKAch15y10239.t1, DKAch08a32996.t1, DKAch12a26872.t1, DKAch01a01064.t1, DKAch05a15336.t1, DKAch01a02470.t1, DKAch11a06196.t1, DKAch13a04230.t1, DKAch15y10501.t1, DKAch10a19341.t1, DKAch02a09596.t1, DKAch01a03046.t1, DKAch04a32460.t1, DKAch15y10894.t1, DKAch05a15594.t1, DKAch11a05467.t1]	0.0192996
00030 Pentose phosphate pathway	A09100 Metabolism	14	1167	60	11539	0.00219164	2.30714	[DKAch02a09634.t1, DKAch14a22063.t1, DKAch05a14842.t1, DKAch08a34379.t1, DKAch12a27280.t1, DKAch09a30562.t1, DKAch14a22246.t1, DKAch03a24333.t1, DKAch02a08113.t1, DKAch09a30072.t1, DKAch09a30073.t1, DKAch03a24334.t1, DKAch01a03197.t1, DKAch10a18049.t1]	0.0296602
B 09183 Protein families: signaling and cellular processes	A09180 Brite Hierarchies	234	1167	1977	11539	0.00340224	1.17033	[DKAch07a35081.t1, DKAch02a09417.t1, DKAch15y10275.t1, DKAch02a07540.t1, DKAch11a06927.t1, DKAch07a35069.t1, DKAch01a02164.t1, DKAch03a25242.t1, DKAch15x14702.t1, DKAch09a29092.t1, DKAch15y11136.t1, DKAch15y10894.t1, DKAch08a33269.t1, DKAch06a19893.t1, DKAch15x14279.t1, DKAch01a02811.t1, DKAch13a04473.t1, DKAch14a22535.t1, DKAch11a06189.t1, DKAch02a09938.t1, DKAch02a08859.t1, DKAch03a26521.t1, DK…	0.0431659
B 09103 Lipid metabolism	A09100 Metabolism	67	1167	482	11539	0.00420842	1.37444	[DKAch07a35081.t1, DKAch02a08363.t1, DKAch12a27418.t1, DKAch08a33441.t1, DKAch15x12781.t1, DKAch12a28904.t1, DKAch04a32527.t1, DKAch03a25050.t1, DKAch02a07727.t1, DKAch06a21021.t1, DKAch10a19226.t1, DKAch03a25699.t1, DKAch15x13679.t1, DKAch06a20097.t1, DKAch03a26178.t1, DKAch10a18509.t1, DKAch06a21413.t1, DKAch11a06542.t1, DKAch05a15291.t1, DKAch03a23563.t1, DKAch02a09497.t1, DKAch15y10239.t1, DK…	0.0502534
00640 Propanoate metabolism	A09100 Metabolism	11	1167	45	11539	0.00433009	2.417	[DKAch15y12274.t1, DKAch06a20097.t1, DKAch13a04115.t1, DKAch09a30047.t1, DKAch15x14481.t1, DKAch03a26178.t1, DKAch06a20980.t1, DKAch12a28910.t1, DKAch02a08249.t1, DKAch08a33825.t1, DKAch04a32460.t1]	0.0488338
00900 Terpenoid backbone biosynthesis	A09100 Metabolism	13	1167	59	11539	0.00525933	2.17866	[DKAch12a26700.t1, DKAch03a24155.t1, DKAch04a32282.t1, DKAch12a28543.t1, DKAch12a26872.t1, DKAch08a34528.t1, DKAch05a15361.t1, DKAch04a31762.t1, DKAch11a06990.t1, DKAch02a10012.t1, DKAch12a28257.t1, DKAch04a32248.t1, DKAch07a35823.t1]	0.0561918
00250 Alanine, aspartate and glutamate metabolism	A09100 Metabolism	13	1167	60	11539	0.00610784	2.14235	[DKAch14a21914.t1, DKAch03a23510.t1, DKAch01a01546.t1, DKAch04a31021.t1, DKAch01a03054.t1, DKAch06a20602.t1, DKAch03a26542.t1, DKAch11a06212.t1, DKAch06a20430.t1, DKAch06a19573.t1, DKAch01a02220.t1, DKAch05a16224.t1, DKAch06a20484.t1]	0.0619946
00906 Carotenoid biosynthesis	A09100 Metabolism	11	1167	47	11539	0.00616186	2.31415	[DKAch01a00594.t1, DKAch01a01351.t1, DKAch13a04978.t1, DKAch06a20590.t1, DKAch10a17580.t1, DKAch04a32165.t1, DKAch12a26928.t1, DKAch02a07285.t1, DKAch03a23868.t1, DKAch01a02779.t1, DKAch11a06960.t1]	0.0595646
99996 General function prediction only	A09190 Not Included in Pathway or Brite	6	1167	19	11539	0.00901306	3.12245	[DKAch02a07235.t1, DKAch15x12768.t1, DKAch09a30200.t1, DKAch15y10489.t1, DKAch08a33561.t1, DKAch08a33400.t1]	0.083166
03060 Protein export	A09120 Genetic Information Processing	14	1167	70	11539	0.00942719	1.97755	[DKAch02a08984.t1, DKAch03a25665.t1, DKAch01a02811.t1, DKAch15y11586.t1, DKAch03a25667.t1, DKAch02a07223.t1, DKAch08a34387.t1, DKAch11a06989.t1, DKAch12a26971.t1, DKAch14a22397.t1, DKAch11a06560.t1, DKAch02a08143.t1, DKAch02a08146.t1, DKAch11a07064.t1]	0.0832052
00051 Fructose and mannose metabolism	A09100 Metabolism	14	1167	72	11539	0.0120624	1.92262	[DKAch02a09634.t1, DKAch06a19538.t1, DKAch05a14842.t1, DKAch08a34034.t1, DKAch02a09705.t1, DKAch09a30562.t1, DKAch03a24333.t1, DKAch02a08113.t1, DKAch09a30072.t1, DKAch09a30073.t1, DKAch03a24334.t1, DKAch06a21697.t1, DKAch10a18880.t1, DKAch10a18049.t1]	0.102027
02044 Secretion system	A09180 Brite Hierarchies	12	1167	60	11539	0.0155893	1.97755	[DKAch02a07223.t1, DKAch08a34387.t1, DKAch02a08984.t1, DKAch01a02811.t1, DKAch15y11586.t1, DKAch13a05371.t1, DKAch12a26971.t1, DKAch14a22397.t1, DKAch08a33625.t1, DKAch02a08143.t1, DKAch02a08146.t1, DKAch11a07064.t1]	0.126585
B 09194 Poorly characterized	A09190 Not Included in Pathway or Brite	10	1167	47	11539	0.017277	2.10378	[DKAch01a02180.t1, DKAch02a07235.t1, DKAch14a22940.t1, DKAch15x12768.t1, DKAch09a30200.t1, DKAch15y10489.t1, DKAch13a04386.t1, DKAch14a22374.t1, DKAch08a33561.t1, DKAch08a33400.t1]	0.134893
00780 Biotin metabolism	A09100 Metabolism	6	1167	22	11539	0.0190679	2.69666	[DKAch05a15291.t1, DKAch15y10880.t1, DKAch06a20394.t1, DKAch15x13155.t1, DKAch14a23381.t1, DKAch02a07727.t1]	0.143362
01006 Prenyltransferases	A09180 Brite Hierarchies	9	1167	41	11539	0.0192015	2.17048	[DKAch05a15361.t1, DKAch04a32165.t1, DKAch04a31762.t1, DKAch11a06990.t1, DKAch12a28257.t1, DKAch04a32248.t1, DKAch03a25095.t1, DKAch06a19616.t1, DKAch06a20494.t1]	0.139211
00904 Diterpenoid biosynthesis	A09100 Metabolism	8	1167	36	11539	0.0247814	2.19728	[DKAch03a24594.t1, DKAch02a07252.t1, DKAch01a01691.t1, DKAch10a19269.t1, DKAch13a04985.t1, DKAch12a27276.t1, DKAch03a23958.t1, DKAch14a21835.t1]	0.17347
00710 Carbon fixation in photosynthetic organisms	A09100 Metabolism	14	1167	81	11539	0.031531	1.70899	[DKAch03a23510.t1, DKAch08a34379.t1, DKAch06a21578.t1, DKAch13a04185.t1, DKAch02a07720.t1, DKAch06a20602.t1, DKAch07a35127.t1, DKAch09a30562.t1, DKAch02a08113.t1, DKAch09a30072.t1, DKAch09a30073.t1, DKAch04a31462.t1, DKAch11a06212.t1, DKAch10a18049.t1]	0.213359
00564 Glycerophospholipid metabolism	A09100 Metabolism	21	1167	137	11539	0.0345854	1.51564	[DKAch07a35081.t1, DKAch01a02513.t1, DKAch08a33438.t1, DKAch05a16072.t1, DKAch12a27418.t1, DKAch08a33441.t1, DKAch12a27332.t1, DKAch06a20525.t1, DKAch15y11441.t1, DKAch03a25050.t1, DKAch06a21021.t1, DKAch10a18064.t1, DKAch10a19226.t1, DKAch15x13679.t1, DKAch06a20429.t1, DKAch05a17483.t1, DKAch03a26175.t1, DKAch10a18509.t1, DKAch01a03009.t1, DKAch07a35082.t1, DKAch11a06542.t1]	0.226478
B 09102 Energy metabolism	A09100 Metabolism	49	1167	374	11539	0.0347863	1.29545	[DKAch01a02405.t1, DKAch03a24830.t1, DKAch03a23510.t1, DKAch06a21578.t1, DKAch02a08113.t1, DKAch13a04628.t1, DKAch01a02164.t1, DKAch14a22526.t1, DKAch04a31798.t1, DKAch08a33736.t1, DKAch01a02406.t1, DKAch15x14279.t1, DKAch01a01241.t1, DKAch15x13641.t1, DKAch13a04372.t1, DKAch01a02028.t1, DKAch09a30866.t1, DKAch13a04185.t1, DKAch02a07720.t1, DKAch01a03054.t1, DKAch06a20602.t1, DKAch09a30562.t1, DK…	0.220676
00561 Glycerolipid metabolism	A09100 Metabolism	17	1167	108	11539	0.043065	1.5564	[DKAch08a33438.t1, DKAch03a23563.t1, DKAch13a04106.t1, DKAch08a33441.t1, DKAch06a20525.t1, DKAch12a28904.t1, DKAch06a21123.t1, DKAch11a06791.t1, DKAch03a25681.t1, DKAch03a23979.t1, DKAch10a19130.t1, DKAch06a20429.t1, DKAch04a31359.t1, DKAch05a17483.t1, DKAch03a26175.t1, DKAch03a25528.t1, DKAch11a06542.t1]	0.264915
B 09104 Nucleotide metabolism	A09100 Metabolism	24	1167	166	11539	0.046042	1.42955	[DKAch03a25388.t1, DKAch01a02095.t1, DKAch01a01780.t1, DKAch15y10817.t1, DKAch14a22063.t1, DKAch15x13669.t1, DKAch08a34034.t1, DKAch14a23031.t1, DKAch11a05792.t1, DKAch07a35960.t1, DKAch13a03770.t1, DKAch12a27280.t1, DKAch02a10048.t1, DKAch03a23575.t1, DKAch03a26518.t1, DKAch01a01748.t1, DKAch06a20430.t1, DKAch06a19617.t1, DKAch06a19989.t1, DKAch01a02220.t1, DKAch01a01831.t1, DKAch01a03197.t1, DK…	0.274898
00220 Arginine biosynthesis	A09100 Metabolism	9	1167	48	11539	0.0487998	1.85395	[DKAch15y10962.t1, DKAch15x13225.t1, DKAch11a06212.t1, DKAch03a23510.t1, DKAch12a27450.t1, DKAch08a33531.t1, DKAch01a03054.t1, DKAch06a20484.t1, DKAch06a20602.t1]	0.283039
00562 Inositol phosphate metabolism	A09100 Metabolism	16	1167	102	11539	0.0499604	1.55102	[DKAch07a35081.t1, DKAch09a30905.t1, DKAch02a09553.t1, DKAch15y10958.t1, DKAch15x13221.t1, DKAch15y12318.t1, DKAch02a09097.t1, DKAch03a23718.t1, DKAch02a09508.t1, DKAch15y11437.t1, DKAch01a02398.t1, DKAch03a23722.t1, DKAch07a35082.t1, DKAch15x14514.t1, DKAch02a09092.t1, DKAch05a16782.t1]	0.281721
00380 Tryptophan metabolism	A09100 Metabolism	14	1167	88	11539	0.0578473	1.57305	[DKAch05a15732.t1, DKAch01a00594.t1, DKAch03a23563.t1, DKAch07a35031.t1, DKAch07a35030.t1, DKAch12a28910.t1, DKAch05a15375.t1, DKAch03a25681.t1, DKAch12a28880.t1, DKAch13a04115.t1, DKAch04a30982.t1, DKAch07a35619.t1, DKAch13a03724.t1, DKAch07a36405.t1]	0.317379
00330 Arginine and proline metabolism	A09100 Metabolism	13	1167	81	11539	0.0622162	1.58692	[DKAch03a23563.t1, DKAch01a02693.t1, DKAch11a06380.t1, DKAch02a08318.t1, DKAch04a31565.t1, DKAch03a25681.t1, DKAch04a32157.t1, DKAch12a27450.t1, DKAch09a30803.t1, DKAch12a28731.t1, DKAch12a28880.t1, DKAch11a06212.t1, DKAch10a18957.t1]	0.332366
01040 Biosynthesis of unsaturated fatty acids	A09100 Metabolism	5	1167	22	11539	0.0644735	2.24722	[DKAch02a09502.t1, DKAch02a08363.t1, DKAch02a09497.t1, DKAch15y10239.t1, DKAch04a32460.t1]	0.335593
99977 Transport	A09190 Not Included in Pathway or Brite	6	1167	29	11539	0.0663808	2.04574	[DKAch08a34087.t1, DKAch05a16588.t1, DKAch05a16590.t1, DKAch11a07018.t1, DKAch03a25313.t1, DKAch06a20741.t1]	0.336883
B 09105 Amino acid metabolism	A09100 Metabolism	71	1167	597	11539	0.0813278	1.17593	[DKAch01a02405.t1, DKAch03a25281.t1, DKAch02a08363.t1, DKAch01a01242.t1, DKAch09a30911.t1, DKAch12a28910.t1, DKAch03a23510.t1, DKAch08a33531.t1, DKAch06a21073.t1, DKAch01a02190.t1, DKAch10a18101.t1, DKAch01a01448.t1, DKAch05a15732.t1, DKAch08a32932.t1, DKAch03a23563.t1, DKAch03a26193.t1, DKAch01a02406.t1, DKAch06a19591.t1, DKAch01a02693.t1, DKAch05a15375.t1, DKAch09a30866.t1, DKAch15y10239.t1, DK…	0.402672
02042 Bacterial toxins	A09180 Brite Hierarchies	2	1167	5	11539	0.0830836	3.9551	[DKAch07a35081.t1, DKAch07a35082.t1]	0.401571
02010 ABC transporters	A09130 Environmental Information Processing	10	1167	61	11539	0.0842083	1.62094	[DKAch11a05702.t1, DKAch15x14279.t1, DKAch14a22496.t1, DKAch03a25632.t1, DKAch10a19400.t1, DKAch09a29092.t1, DKAch11a05699.t1, DKAch01a01838.t1, DKAch12a27282.t1, DKAch15y12066.t1]	0.397541
B 09131 Membrane transport	A09130 Environmental Information Processing	10	1167	61	11539	0.0842083	1.62094	[DKAch11a05702.t1, DKAch15x14279.t1, DKAch14a22496.t1, DKAch03a25632.t1, DKAch10a19400.t1, DKAch09a29092.t1, DKAch11a05699.t1, DKAch01a01838.t1, DKAch12a27282.t1, DKAch15y12066.t1]	0.397541
99975 Protein processing	A09190 Not Included in Pathway or Brite	3	1167	11	11539	0.0919036	2.69666	[DKAch13a04378.t1, DKAch05a15611.t1, DKAch14a21829.t1]	0.414588
00195 Photosynthesis	A09100 Metabolism	8	1167	47	11539	0.0970974	1.68302	[DKAch05a15554.t1, DKAch15x14279.t1, DKAch05a16835.t1, DKAch15x13641.t1, DKAch05a16950.t1, DKAch15y11393.t1, DKAch10a18345.t1, DKAch15y12066.t1]	0.428495
00230 Purine metabolism	A09100 Metabolism	16	1167	113	11539	0.104354	1.40003	[DKAch01a01780.t1, DKAch15y10817.t1, DKAch14a22063.t1, DKAch15x13669.t1, DKAch08a34034.t1, DKAch14a23031.t1, DKAch07a35960.t1, DKAch12a27280.t1, DKAch02a10048.t1, DKAch03a23575.t1, DKAch06a20430.t1, DKAch06a19617.t1, DKAch01a02220.t1, DKAch01a01831.t1, DKAch01a03197.t1, DKAch15y11430.t1]	0.450721
A09190 Not Included in Pathway or Brite	A09190 Not Included in Pathway or Brite	69	1167	589	11539	0.106658	1.15833	[DKAch01a02180.t1, DKAch03a26524.t1, DKAch03a23642.t1, DKAch03a24702.t1, DKAch11a07018.t1, DKAch14a21829.t1, DKAch02a08825.t1, DKAch06a19993.t1, DKAch03a25313.t1, DKAch01a02103.t1, DKAch02a08517.t1, DKAch02a09705.t1, DKAch01a01207.t1, DKAch03a25926.t1, DKAch13a04378.t1, DKAch01a01297.t1, DKAch07a36716.t1, DKAch10a18862.t1, DKAch06a20741.t1, DKAch14a23024.t1, DKAch14a22940.t1, DKAch05a16588.t1, DK…	0.451073
00760 Nicotinate and nicotinamide metabolism	A09100 Metabolism	6	1167	33	11539	0.110243	1.79777	[DKAch02a07235.t1, DKAch09a30200.t1, DKAch11a07024.t1, DKAch01a00837.t1, DKAch06a19989.t1, DKAch04a31021.t1]	0.45672
01008 Polyketide biosynthesis proteins	A09180 Brite Hierarchies	2	1167	6	11539	0.116464	3.29592	[DKAch01a02877.t1, DKAch13a03602.t1]	0.472844
00785 Lipoic acid metabolism	A09100 Metabolism	2	1167	6	11539	0.116464	3.29592	[DKAch11a06495.t1, DKAch15x14350.t1]	0.472844
00740 Riboflavin metabolism	A09100 Metabolism	4	1167	19	11539	0.118483	2.08163	[DKAch06a20825.t1, DKAch09a30453.t1, DKAch05a14979.t1, DKAch14a21952.t1]	0.46254
00071 Fatty acid degradation	A09100 Metabolism	10	1167	66	11539	0.125958	1.49814	[DKAch03a23563.t1, DKAch02a08363.t1, DKAch15x12781.t1, DKAch15y10501.t1, DKAch15y10239.t1, DKAch03a25681.t1, DKAch10a19355.t1, DKAch04a32460.t1, DKAch07a35473.t1, DKAch02a09076.t1]	0.482444
00630 Glyoxylate and dicarboxylate metabolism	A09100 Metabolism	13	1167	91	11539	0.126901	1.41254	[DKAch05a15732.t1, DKAch12a28910.t1, DKAch15x14319.t1, DKAch15y12108.t1, DKAch03a23979.t1, DKAch03a25870.t1, DKAch15y12274.t1, DKAch05a15336.t1, DKAch13a04115.t1, DKAch15x14481.t1, DKAch04a31462.t1, DKAch12a27212.t1, DKAch05a14754.t1]	0.477054
04031 GTP-binding proteins	A09180 Brite Hierarchies	15	1167	108	11539	0.127506	1.3733	[DKAch01a03069.t1, DKAch02a09417.t1, DKAch01a02585.t1, DKAch03a26521.t1, DKAch04a31520.t1, DKAch01a02472.t1, DKAch11a06927.t1, DKAch15x13877.t1, DKAch03a26454.t1, DKAch07a34990.t1, DKAch15y11653.t1, DKAch12a27297.t1, DKAch05a15186.t1, DKAch02a09984.t1, DKAch11a06674.t1]	0.470612
B 09181 Protein families: metabolism	A09180 Brite Hierarchies	234	1167	2168	11539	0.130539	1.06722	[DKAch08a33441.t1, DKAch15y11566.t1, DKAch05a16176.t1, DKAch04a31865.t1, DKAch02a07540.t1, DKAch12a28619.t1, DKAch01a02020.t1, DKAch09a29968.t1, DKAch01a01050.t1, DKAch15y10709.t1, DKAch11a06699.t1, DKAch15x14279.t1, DKAch01a01675.t1, DKAch01a03403.t1, DKAch15x13641.t1, DKAch14a21828.t1, DKAch06a19640.t1, DKAch12a28620.t1, DKAch05a15361.t1, DKAch02a09888.t1, DKAch04a32165.t1, DKAch02a09618.t1, DK…	0.473204
B 09141 Transport and catabolism	A09140 Cellular Processes	56	1167	478	11539	0.134475	1.1584	[DKAch02a08363.t1, DKAch02a09417.t1, DKAch15x12781.t1, DKAch03a24830.t1, DKAch12a26912.t1, DKAch01a02585.t1, DKAch02a07540.t1, DKAch10a18720.t1, DKAch01a02164.t1, DKAch11a06196.t1, DKAch11a06317.t1, DKAch13a04230.t1, DKAch10a19341.t1, DKAch01a01534.t1, DKAch07a36622.t1, DKAch05a15186.t1, DKAch15y10894.t1, DKAch06a19893.t1, DKAch15y10709.t1, DKAch10a19131.t1, DKAch05a15732.t1, DKAch08a32932.t1, DK…	0.47892
A09140 Cellular Processes	A09140 Cellular Processes	56	1167	478	11539	0.134475	1.1584	[DKAch02a08363.t1, DKAch02a09417.t1, DKAch15x12781.t1, DKAch03a24830.t1, DKAch12a26912.t1, DKAch01a02585.t1, DKAch02a07540.t1, DKAch10a18720.t1, DKAch01a02164.t1, DKAch11a06196.t1, DKAch11a06317.t1, DKAch13a04230.t1, DKAch10a19341.t1, DKAch01a01534.t1, DKAch07a36622.t1, DKAch05a15186.t1, DKAch15y10894.t1, DKAch06a19893.t1, DKAch15y10709.t1, DKAch10a19131.t1, DKAch05a15732.t1, DKAch08a32932.t1, DK…	0.47892
00430 Taurine and hypotaurine metabolism	A09100 Metabolism	3	1167	13	11539	0.137193	2.28179	[DKAch03a26542.t1, DKAch14a21914.t1, DKAch04a32527.t1]	0.472037
00660 C5-Branched dibasic acid metabolism	A09100 Metabolism	3	1167	13	11539	0.137193	2.28179	[DKAch09a30911.t1, DKAch06a21073.t1, DKAch11a06985.t1]	0.472037
B 09193 Unclassified: signaling and cellular processes	A09190 Not Included in Pathway or Brite	12	1167	84	11539	0.138557	1.41254	[DKAch04a32426.t1, DKAch08a34087.t1, DKAch09a29064.t1, DKAch03a26524.t1, DKAch05a16588.t1, DKAch14a21933.t1, DKAch06a20123.t1, DKAch05a16590.t1, DKAch11a07018.t1, DKAch11a06322.t1, DKAch03a25313.t1, DKAch06a20741.t1]	0.4611
00901 Indole alkaloid biosynthesis	A09100 Metabolism	2	1167	7	11539	0.152475	2.82507	[DKAch05a16884.t1, DKAch05a15375.t1]	0.499231
99981 Carbohydrate metabolism	A09190 Not Included in Pathway or Brite	3	1167	14	11539	0.162165	2.1188	[DKAch02a09599.t1, DKAch10a18924.t1, DKAch01a01571.t1]	0.522531
99992 Structural proteins	A09190 Not Included in Pathway or Brite	3	1167	14	11539	0.162165	2.1188	[DKAch04a32426.t1, DKAch03a26524.t1, DKAch06a20123.t1]	0.522531
00730 Thiamine metabolism	A09100 Metabolism	5	1167	29	11539	0.163618	1.70478	[DKAch15y10817.t1, DKAch04a32282.t1, DKAch14a23031.t1, DKAch05a14907.t1, DKAch02a09071.t1]	0.510991
00650 Butanoate metabolism	A09100 Metabolism	5	1167	29	11539	0.163618	1.70478	[DKAch03a26542.t1, DKAch09a30911.t1, DKAch14a21914.t1, DKAch11a06985.t1, DKAch07a35823.t1]	0.510991
00270 Cysteine and methionine metabolism	A09100 Metabolism	19	1167	149	11539	0.172611	1.26085	[DKAch01a02405.t1, DKAch01a02406.t1, DKAch01a02693.t1, DKAch01a02407.t1, DKAch02a08318.t1, DKAch09a30866.t1, DKAch01a01546.t1, DKAch09a30803.t1, DKAch12a28919.t1, DKAch04a31462.t1, DKAch01a02190.t1, DKAch11a06212.t1, DKAch12a26952.t1, DKAch11a07151.t1, DKAch06a19573.t1, DKAch08a33825.t1, DKAch13a03871.t1, DKAch10a18957.t1, DKAch03a25840.t1]	0.522986
00190 Oxidative phosphorylation	A09100 Metabolism	20	1167	158	11539	0.173364	1.25161	[DKAch08a33736.t1, DKAch10a18541.t1, DKAch15x14279.t1, DKAch01a01241.t1, DKAch15x13641.t1, DKAch13a04372.t1, DKAch03a24830.t1, DKAch08a33999.t1, DKAch01a02028.t1, DKAch04a31112.t1, DKAch06a19767.t1, DKAch12a28401.t1, DKAch04a31844.t1, DKAch01a02164.t1, DKAch15y11393.t1, DKAch11a05634.t1, DKAch04a31798.t1, DKAch11a06170.t1, DKAch06a21118.t1, DKAch15y12066.t1]	0.517542
00860 Porphyrin and chlorophyll metabolism	A09100 Metabolism	8	1167	54	11539	0.174946	1.46485	[DKAch05a15134.t1, DKAch10a19334.t1, DKAch11a07168.t1, DKAch08a34667.t1, DKAch15y10263.t1, DKAch12a27149.t1, DKAch07a35847.t1, DKAch06a19616.t1]	0.514697
04147 Exosome	A09180 Brite Hierarchies	78	1167	699	11539	0.18821	1.10335	[DKAch15x12695.t1, DKAch01a01601.t1, DKAch02a09417.t1, DKAch15y10817.t1, DKAch15x12781.t1, DKAch12a28910.t1, DKAch01a02585.t1, DKAch02a07540.t1, DKAch06a21578.t1, DKAch07a35960.t1, DKAch11a05626.t1, DKAch11a06927.t1, DKAch10a18720.t1, DKAch02a08113.t1, DKAch03a25246.t1, DKAch01a02164.t1, DKAch12a27297.t1, DKAch08a34608.t1, DKAch05a15186.t1, DKAch06a19599.t1, DKAch06a19893.t1, DKAch06a19591.t1, DK…	0.54581
00535 Proteoglycans	A09180 Brite Hierarchies	1	1167	2	11539	0.19205	4.94387	[DKAch14a21953.t1]	0.549101
99988 Secondary metabolism	A09190 Not Included in Pathway or Brite	1	1167	2	11539	0.19205	4.94387	[DKAch01a02103.t1]	0.549101
00232 Caffeine metabolism	A09100 Metabolism	1	1167	2	11539	0.19205	4.94387	[DKAch02a10048.t1]	0.549101
03012 Translation factors	A09180 Brite Hierarchies	23	1167	188	11539	0.194985	1.20967	[DKAch12a26963.t1, DKAch15x13617.t1, DKAch12a28911.t1, DKAch12a27742.t1, DKAch02a07431.t1, DKAch03a25393.t1, DKAch12a27847.t1, DKAch07a34759.t1, DKAch11a06943.t1, DKAch03a26152.t1, DKAch15y10300.t1, DKAch01a02570.t1, DKAch15y11369.t1, DKAch15x12575.t1, DKAch03a24822.t1, DKAch10a18962.t1, DKAch06a19549.t1, DKAch03a25215.t1, DKAch13a04326.t1, DKAch02a07346.t1, DKAch02a09464.t1, DKAch15x14535.t1, DK…	0.534891
00130 Ubiquinone and other terpenoid-quinone biosynthesis	A09100 Metabolism	6	1167	39	11539	0.19687	1.52119	[DKAch08a33164.t1, DKAch13a05398.t1, DKAch02a08855.t1, DKAch03a25095.t1, DKAch06a20494.t1, DKAch13a04539.t1]	0.532861
00280 Valine, leucine and isoleucine degradation	A09100 Metabolism	9	1167	65	11539	0.207224	1.36907	[DKAch03a23563.t1, DKAch02a08363.t1, DKAch13a04115.t1, DKAch12a28910.t1, DKAch06a19573.t1, DKAch15y10239.t1, DKAch01a01546.t1, DKAch03a25681.t1, DKAch07a35823.t1]	0.553505
04712 Circadian rhythm - plant	A09150 Organismal Systems	8	1167	57	11539	0.214854	1.38775	[DKAch11a07156.t1, DKAch03a26142.t1, DKAch02a09442.t1, DKAch01a03345.t1, DKAch01a02877.t1, DKAch03a26123.t1, DKAch13a03602.t1, DKAch01a01956.t1]	0.566434
00514 Other types of O-glycan biosynthesis	A09100 Metabolism	3	1167	16	11539	0.215524	1.85395	[DKAch01a03403.t1, DKAch12a27130.t1, DKAch01a02104.t1]	0.560914
00520 Amino sugar and nucleotide sugar metabolism	A09100 Metabolism	22	1167	182	11539	0.217673	1.19522	[DKAch10a19048.t1, DKAch04a31452.t1, DKAch15y10712.t1, DKAch15x12992.t1, DKAch14a22063.t1, DKAch15x13016.t1, DKAch12a28904.t1, DKAch08a33715.t1, DKAch15x13015.t1, DKAch15y11606.t1, DKAch07a34773.t1, DKAch14a23389.t1, DKAch01a01156.t1, DKAch15y10738.t1, DKAch15y10737.t1, DKAch12a28492.t1, DKAch06a20309.t1, DKAch05a15493.t1, DKAch02a08838.t1, DKAch06a21697.t1, DKAch12a27102.t1, DKAch01a03197.t1]	0.559336
B 09123 Folding, sorting and degradation	A09120 Genetic Information Processing	82	1167	747	11539	0.225633	1.0854	[DKAch11a07156.t1, DKAch15y11566.t1, DKAch05a14845.t1, DKAch03a25233.t1, DKAch15x13797.t1, DKAch03a24471.t1, DKAch06a21578.t1, DKAch03a25667.t1, DKAch12a28475.t1, DKAch02a08953.t1, DKAch02a07742.t1, DKAch03a24333.t1, DKAch04a31955.t1, DKAch06a20972.t1, DKAch01a01259.t1, DKAch09a30722.t1, DKAch02a08146.t1, DKAch05a15648.t1, DKAch02a09634.t1, DKAch12a27362.t1, DKAch01a01709.t1, DKAch01a02811.t1, DK…	0.572544
00920 Sulfur metabolism	A09100 Metabolism	6	1167	41	11539	0.230174	1.44699	[DKAch01a02405.t1, DKAch01a02406.t1, DKAch13a04628.t1, DKAch01a02407.t1, DKAch12a26952.t1, DKAch09a30866.t1]	0.576857
03110 Chaperones and folding catalysts	A09180 Brite Hierarchies	38	1167	332	11539	0.230961	1.13173	[DKAch15x14339.t1, DKAch05a17391.t1, DKAch05a17389.t1, DKAch06a21442.t1, DKAch06a20034.t1, DKAch06a20124.t1, DKAch12a28652.t1, DKAch15y12131.t1, DKAch06a19811.t1, DKAch14a21953.t1, DKAch05a15746.t1, DKAch11a06317.t1, DKAch08a33265.t1, DKAch14a22249.t1, DKAch02a08645.t1, DKAch10a18730.t1, DKAch01a01434.t1, DKAch12a27362.t1, DKAch05a16968.t1, DKAch04a31883.t1, DKAch13a03642.t1, DKAch01a02532.t1, DK…	0.57177
00052 Galactose metabolism	A09100 Metabolism	10	1167	76	11539	0.236107	1.30102	[DKAch02a09634.t1, DKAch03a24333.t1, DKAch03a24334.t1, DKAch14a22063.t1, DKAch03a23645.t1, DKAch03a23642.t1, DKAch15y11606.t1, DKAch09a29066.t1, DKAch01a03197.t1, DKAch01a01710.t1]	0.577467
00592 alpha-Linolenic acid metabolism	A09100 Metabolism	9	1167	68	11539	0.246585	1.30867	[DKAch02a08363.t1, DKAch12a27332.t1, DKAch05a17503.t1, DKAch15y10239.t1, DKAch04a31054.t1, DKAch05a15761.t1, DKAch10a19355.t1, DKAch04a32460.t1, DKAch12a26853.t1]	0.595914
00410 beta-Alanine metabolism	A09100 Metabolism	8	1167	61	11539	0.272704	1.29675	[DKAch03a23563.t1, DKAch03a26542.t1, DKAch11a06380.t1, DKAch14a21914.t1, DKAch03a26518.t1, DKAch03a25681.t1, DKAch04a32157.t1, DKAch04a32460.t1]	0.651281
99987 Cofactor metabolism	A09190 Not Included in Pathway or Brite	1	1167	3	11539	0.273777	3.29592	[DKAch05a16343.t1]	0.64624
00194 Photosynthesis proteins	A09180 Brite Hierarchies	8	1167	63	11539	0.30313	1.25559	[DKAch05a15554.t1, DKAch15x14279.t1, DKAch05a16835.t1, DKAch15x13641.t1, DKAch05a16950.t1, DKAch15y11393.t1, DKAch10a18345.t1, DKAch15y12066.t1]	0.707303
00480 Glutathione metabolism	A09100 Metabolism	13	1167	109	11539	0.307351	1.17927	[DKAch01a02693.t1, DKAch08a33053.t1, DKAch04a32527.t1, DKAch09a30803.t1, DKAch12a28340.t1, DKAch08a32970.t1, DKAch14a22246.t1, DKAch07a36581.t1, DKAch04a32145.t1, DKAch11a06954.t1, DKAch01a01859.t1, DKAch11a06952.t1, DKAch07a35730.t1]	0.709002
00333 Prodigiosin biosynthesis	A09100 Metabolism	2	1167	11	11539	0.307483	1.79777	[DKAch06a20394.t1, DKAch02a07727.t1]	0.701338
00537 Glycosylphosphatidylinositol (GPI)-anchored proteins	A09180 Brite Hierarchies	4	1167	28	11539	0.312787	1.41254	[DKAch05a17389.t1, DKAch15x14698.t1, DKAch11a06317.t1, DKAch15y12517.t1]	0.705509
00500 Starch and sucrose metabolism	A09100 Metabolism	24	1167	213	11539	0.318307	1.11411	[DKAch01a02646.t1, DKAch14a22063.t1, DKAch06a20906.t1, DKAch03a23645.t1, DKAch03a23642.t1, DKAch15y10268.t1, DKAch15y12517.t1, DKAch08a34034.t1, DKAch08a34392.t1, DKAch10a19509.t1, DKAch12a28492.t1, DKAch10a17582.t1, DKAch15y10197.t1, DKAch01a01423.t1, DKAch05a17306.t1, DKAch15x14698.t1, DKAch04a31222.t1, DKAch14a22435.t1, DKAch05a16351.t1, DKAch01a01831.t1, DKAch01a03197.t1, DKAch10a17541.t1, DK…	0.710069
00350 Tyrosine metabolism	A09100 Metabolism	8	1167	64	11539	0.318619	1.23597	[DKAch15x12957.t1, DKAch06a19591.t1, DKAch13a04760.t1, DKAch15y10680.t1, DKAch13a05398.t1, DKAch11a06212.t1, DKAch05a15375.t1, DKAch07a35473.t1]	0.703039
04130 SNARE interactions in vesicular transport	A09120 Genetic Information Processing	7	1167	55	11539	0.319642	1.25844	[DKAch05a14987.t1, DKAch07a34929.t1, DKAch10a17703.t1, DKAch06a20142.t1, DKAch06a20972.t1, DKAch03a25233.t1, DKAch06a20138.t1]	0.697713
00565 Ether lipid metabolism	A09100 Metabolism	5	1167	38	11539	0.338597	1.30102	[DKAch07a35081.t1, DKAch01a02513.t1, DKAch06a20525.t1, DKAch03a23809.t1, DKAch07a35082.t1]	0.731225
00290 Valine, leucine and isoleucine biosynthesis	A09100 Metabolism	3	1167	21	11539	0.358396	1.41254	[DKAch09a30911.t1, DKAch06a21073.t1, DKAch11a06985.t1]	0.765835
00590 Arachidonic acid metabolism	A09100 Metabolism	4	1167	30	11539	0.360585	1.31837	[DKAch08a32970.t1, DKAch04a32527.t1, DKAch06a21413.t1, DKAch07a35730.t1]	0.762488
04070 Phosphatidylinositol signaling system	A09130 Environmental Information Processing	12	1167	105	11539	0.372511	1.13003	[DKAch02a09097.t1, DKAch12a27418.t1, DKAch09a30905.t1, DKAch03a26175.t1, DKAch15y11437.t1, DKAch15y10958.t1, DKAch01a02398.t1, DKAch15x13221.t1, DKAch15y12318.t1, DKAch15x14514.t1, DKAch11a06542.t1, DKAch05a16782.t1]	0.779585
00450 Selenocompound metabolism	A09100 Metabolism	3	1167	22	11539	0.387073	1.34833	[DKAch14a23121.t1, DKAch04a32107.t1, DKAch02a08696.t1]	0.801794
99999 Others	A09190 Not Included in Pathway or Brite	3	1167	22	11539	0.387073	1.34833	[DKAch12a28469.t1, DKAch06a19993.t1, DKAch12a28467.t1]	0.801794
00790 Folate biosynthesis	A09100 Metabolism	5	1167	41	11539	0.40117	1.20582	[DKAch06a20349.t1, DKAch07a36819.t1, DKAch01a03011.t1, DKAch06a21413.t1, DKAch01a03047.t1]	0.814375
03022 Basal transcription factors	A09120 Genetic Information Processing	7	1167	60	11539	0.405071	1.15357	[DKAch02a10071.t1, DKAch03a24212.t1, DKAch03a24191.t1, DKAch02a09029.t1, DKAch09a29104.t1, DKAch01a02068.t1, DKAch02a08907.t1]	0.814152
00073 Cutin, suberine and wax biosynthesis	A09100 Metabolism	4	1167	32	11539	0.408278	1.23597	[DKAch03a25699.t1, DKAch07a36599.t1, DKAch02a10068.t1, DKAch02a09076.t1]	0.812554
00965 Betalain biosynthesis	A09100 Metabolism	1	1167	5	11539	0.413282	1.97755	[DKAch05a15375.t1]	0.814527
99985 Amino acid metabolism	A09190 Not Included in Pathway or Brite	1	1167	5	11539	0.413282	1.97755	[DKAch10a18764.t1]	0.814527
01058 Acridone alkaloid biosynthesis	A09100 Metabolism	1	1167	5	11539	0.413282	1.97755	[DKAch13a03602.t1]	0.814527
00402 Benzoxazinoid biosynthesis	A09100 Metabolism	1	1167	5	11539	0.413282	1.97755	[DKAch02a09049.t1]	0.814527
00770 Pantothenate and CoA biosynthesis	A09100 Metabolism	7	1167	61	11539	0.422229	1.13466	[DKAch09a30911.t1, DKAch11a06380.t1, DKAch03a26518.t1, DKAch11a06985.t1, DKAch03a25681.t1, DKAch04a32157.t1, DKAch02a07607.t1]	0.801052
03010 Ribosome	A09120 Genetic Information Processing	31	1167	293	11539	0.422992	1.04614	[DKAch03a25180.t1, DKAch15y12200.t1, DKAch15y10311.t1, DKAch11a06678.t1, DKAch02a07491.t1, DKAch03a26499.t1, DKAch13a04511.t1, DKAch01a01623.t1, DKAch15y11431.t1, DKAch07a35244.t1, DKAch15x13670.t1, DKAch11a07132.t1, DKAch11a07031.t1, DKAch15x12591.t1, DKAch11a06684.t1, DKAch12a28491.t1, DKAch15x14411.t1, DKAch02a09073.t1, DKAch10a17857.t1, DKAch14a22865.t1, DKAch03a25589.t1, DKAch08a34012.t1, DK…	0.795068
B 09106 Metabolism of other amino acids	A09100 Metabolism	30	1167	284	11539	0.428769	1.04448	[DKAch08a33053.t1, DKAch04a32107.t1, DKAch04a32527.t1, DKAch04a32157.t1, DKAch03a25050.t1, DKAch02a08696.t1, DKAch03a26518.t1, DKAch04a32145.t1, DKAch01a01859.t1, DKAch04a32460.t1, DKAch07a35730.t1, DKAch09a30686.t1, DKAch03a23563.t1, DKAch14a23121.t1, DKAch01a02693.t1, DKAch11a06380.t1, DKAch14a21914.t1, DKAch06a20906.t1, DKAch03a25681.t1, DKAch09a30803.t1, DKAch12a28340.t1, DKAch08a32970.t1, DK…	0.798534
99997 Function unknown	A09190 Not Included in Pathway or Brite	4	1167	33	11539	0.431876	1.19851	[DKAch01a02180.t1, DKAch14a22940.t1, DKAch13a04386.t1, DKAch14a22374.t1]	0.797007
04145 Phagosome	A09140 Cellular Processes	12	1167	110	11539	0.436355	1.07866	[DKAch10a18541.t1, DKAch01a01241.t1, DKAch05a17389.t1, DKAch12a28401.t1, DKAch13a04372.t1, DKAch01a02164.t1, DKAch03a24830.t1, DKAch11a06317.t1, DKAch11a05634.t1, DKAch11a06170.t1, DKAch11a07064.t1, DKAch05a16782.t1]	0.798019
00910 Nitrogen metabolism	A09100 Metabolism	5	1167	43	11539	0.44258	1.14974	[DKAch12a28642.t1, DKAch14a22526.t1, DKAch09a30434.t1, DKAch01a03054.t1, DKAch06a20484.t1]	0.802177
00905 Brassinosteroid biosynthesis	A09100 Metabolism	3	1167	24	11539	0.443348	1.23597	[DKAch05a16176.t1, DKAch03a25716.t1, DKAch04a31796.t1]	0.796457
B 09191 Unclassified: metabolism	A09190 Not Included in Pathway or Brite	44	1167	427	11539	0.471432	1.01888	[DKAch02a09599.t1, DKAch10a18924.t1, DKAch05a14998.t1, DKAch03a23642.t1, DKAch03a24702.t1, DKAch15y12076.t1, DKAch10a18834.t1, DKAch01a01045.t1, DKAch09a30208.t1, DKAch10a18764.t1, DKAch02a08825.t1, DKAch06a19993.t1, DKAch01a02103.t1, DKAch02a08517.t1, DKAch02a09705.t1, DKAch15x14293.t1, DKAch01a01207.t1, DKAch03a25926.t1, DKAch02a08817.t1, DKAch01a01205.t1, DKAch08a33338.t1, DKAch01a01297.t1, DK…	0.839479
03011 Ribosome	A09180 Brite Hierarchies	32	1167	318	11539	0.540281	0.994993	[DKAch04a31351.t1, DKAch03a25180.t1, DKAch15y12200.t1, DKAch15y10311.t1, DKAch11a06678.t1, DKAch02a07491.t1, DKAch03a26499.t1, DKAch13a04511.t1, DKAch01a01623.t1, DKAch15y11431.t1, DKAch07a35244.t1, DKAch15x13670.t1, DKAch11a07132.t1, DKAch11a07031.t1, DKAch15x12591.t1, DKAch11a06684.t1, DKAch12a28491.t1, DKAch15x14411.t1, DKAch02a09073.t1, DKAch10a17857.t1, DKAch14a22865.t1, DKAch03a25589.t1, DK…	0.953714
04090 CD molecules	A09180 Brite Hierarchies	5	1167	48	11539	0.542165	1.02997	[DKAch15x14279.t1, DKAch03a25632.t1, DKAch04a32527.t1, DKAch10a19400.t1, DKAch15y12066.t1]	0.948788
00240 Pyrimidine metabolism	A09100 Metabolism	8	1167	80	11539	0.568228	0.988775	[DKAch03a25388.t1, DKAch01a02095.t1, DKAch03a26518.t1, DKAch01a01748.t1, DKAch06a19989.t1, DKAch11a05792.t1, DKAch13a03770.t1, DKAch05a14792.t1]	0.985901
00360 Phenylalanine metabolism	A09100 Metabolism	5	1167	50	11539	0.579618	0.988775	[DKAch06a19591.t1, DKAch13a05398.t1, DKAch11a06212.t1, DKAch05a15375.t1, DKAch12a28880.t1]	0.997139
A09130 Environmental Information Processing	A09130 Environmental Information Processing	58	1167	584	11539	0.580826	0.982002	[DKAch03a26037.t1, DKAch12a27418.t1, DKAch02a09035.t1, DKAch09a30905.t1, DKAch03a25468.t1, DKAch04a31865.t1, DKAch15y11870.t1, DKAch15y12318.t1, DKAch01a00856.t1, DKAch05a15205.t1, DKAch11a05702.t1, DKAch02a09097.t1, DKAch15y10701.t1, DKAch09a29092.t1, DKAch10a18862.t1, DKAch03a26510.t1, DKAch11a06542.t1, DKAch05a15732.t1, DKAch01a02563.t1, DKAch15x14279.t1, DKAch04a31583.t1, DKAch03a25633.t1, DK…	0.990822
00199 Cytochrome P450	A09180 Brite Hierarchies	14	1167	142	11539	0.581684	0.974848	[DKAch01a01351.t1, DKAch05a16176.t1, DKAch07a36599.t1, DKAch02a08816.t1, DKAch05a16189.t1, DKAch08a33391.t1, DKAch02a09618.t1, DKAch01a02958.t1, DKAch05a17503.t1, DKAch03a25716.t1, DKAch12a27276.t1, DKAch02a09076.t1, DKAch04a31796.t1, DKAch15x12694.t1]	0.984016
00908 Zeatin biosynthesis	A09100 Metabolism	4	1167	40	11539	0.586499	0.988775	[DKAch10a18743.t1, DKAch09a28965.t1, DKAch01a02958.t1, DKAch02a09049.t1]	0.983961
04136 Autophagy - other	A09140 Cellular Processes	5	1167	51	11539	0.597718	0.969387	[DKAch07a34933.t1, DKAch01a01930.t1, DKAch02a07540.t1, DKAch07a36622.t1, DKAch09a29051.t1]	0.994563
00260 Glycine, serine and threonine metabolism	A09100 Metabolism	9	1167	93	11539	0.606606	0.956879	[DKAch08a32932.t1, DKAch03a23563.t1, DKAch03a26193.t1, DKAch13a04115.t1, DKAch12a28910.t1, DKAch13a05406.t1, DKAch06a19573.t1, DKAch01a01546.t1, DKAch03a23979.t1]	1.00115
00902 Monoterpenoid biosynthesis	A09100 Metabolism	2	1167	20	11539	0.614917	0.988775	[DKAch12a27592.t1, DKAch12a27589.t1]	1.00668
B 09192 Unclassified: genetic information processing	A09190 Not Included in Pathway or Brite	3	1167	31	11539	0.619688	0.956879	[DKAch13a04378.t1, DKAch05a15611.t1, DKAch14a21829.t1]	1.00637
00600 Sphingolipid metabolism	A09100 Metabolism	3	1167	32	11539	0.641558	0.926976	[DKAch05a14985.t1, DKAch15y10224.t1, DKAch02a07479.t1]	1.03362
00943 Isoflavonoid biosynthesis	A09100 Metabolism	2	1167	21	11539	0.641919	0.94169	[DKAch05a16189.t1, DKAch05a16176.t1]	1.02606
00053 Ascorbate and aldarate metabolism	A09100 Metabolism	8	1167	86	11539	0.651681	0.91979	[DKAch03a23563.t1, DKAch07a35679.t1, DKAch03a23718.t1, DKAch08a33053.t1, DKAch15y11606.t1, DKAch03a25681.t1, DKAch03a23722.t1, DKAch12a28340.t1]	1.03353
00750 Vitamin B6 metabolism	A09100 Metabolism	1	1167	11	11539	0.690682	0.898886	[DKAch05a15644.t1]	1.08689
99993 Cell motility	A09190 Not Included in Pathway or Brite	1	1167	11	11539	0.690682	0.898886	[DKAch14a21933.t1]	1.08689
04131 Membrane trafficking	A09180 Brite Hierarchies	105	1167	1084	11539	0.70362	0.957761	[DKAch12a28310.t1, DKAch02a09417.t1, DKAch09a30905.t1, DKAch09a30229.t1, DKAch06a19563.t1, DKAch05a14845.t1, DKAch01a02585.t1, DKAch03a25233.t1, DKAch02a07540.t1, DKAch15x14522.t1, DKAch11a06927.t1, DKAch02a09097.t1, DKAch01a01534.t1, DKAch12a27297.t1, DKAch01a02020.t1, DKAch05a15186.t1, DKAch06a19893.t1, DKAch15y10709.t1, DKAch10a19131.t1, DKAch07a34929.t1, DKAch06a20142.t1, DKAch02a09938.t1, DK…	1.09034
03029 Mitochondrial biogenesis	A09180 Brite Hierarchies	49	1167	517	11539	0.709778	0.937137	[DKAch04a31861.t1, DKAch06a19563.t1, DKAch10a18133.t1, DKAch01a02472.t1, DKAch01a03465.t1, DKAch02a10010.t1, DKAch13a04326.t1, DKAch01a02020.t1, DKAch07a36622.t1, DKAch12a26963.t1, DKAch01a02945.t1, DKAch12a27362.t1, DKAch01a03237.t1, DKAch06a21661.t1, DKAch11a06943.t1, DKAch13a03642.t1, DKAch04a31529.t1, DKAch08a33400.t1, DKAch08a34387.t1, DKAch11a06989.t1, DKAch05a16578.t1, DKAch10a18546.t1, DK…	1.09155
00040 Pentose and glucuronate interconversions	A09100 Metabolism	12	1167	134	11539	0.714396	0.88547	[DKAch02a09705.t1, DKAch07a36733.t1, DKAch06a21736.t1, DKAch14a23233.t1, DKAch03a25836.t1, DKAch03a25454.t1, DKAch15y11606.t1, DKAch06a20701.t1, DKAch05a14905.t1, DKAch10a18880.t1, DKAch05a14904.t1, DKAch05a14903.t1]	1.09039
00997 Biosynthesis of various secondary metabolites - part 3	A09100 Metabolism	1	1167	12	11539	0.721995	0.823979	[DKAch12a28919.t1]	1.09377
99980 Enzymes with EC numbers	A09190 Not Included in Pathway or Brite	35	1167	377	11539	0.731351	0.917961	[DKAch05a14998.t1, DKAch03a23642.t1, DKAch03a24702.t1, DKAch15y12076.t1, DKAch10a18834.t1, DKAch01a01045.t1, DKAch09a30208.t1, DKAch02a08825.t1, DKAch02a08517.t1, DKAch02a09705.t1, DKAch15x14293.t1, DKAch01a01207.t1, DKAch03a25926.t1, DKAch02a08817.t1, DKAch01a01205.t1, DKAch08a33338.t1, DKAch01a01297.t1, DKAch07a34783.t1, DKAch07a36716.t1, DKAch10a18862.t1, DKAch14a23024.t1, DKAch04a32068.t1, DK…	1.09974
00909 Sesquiterpenoid and triterpenoid biosynthesis	A09100 Metabolism	2	1167	25	11539	0.735101	0.79102	[DKAch05a15333.t1, DKAch05a15334.t1]	1.09725
00400 Phenylalanine, tyrosine and tryptophan biosynthesis	A09100 Metabolism	5	1167	60	11539	0.739056	0.823979	[DKAch03a25281.t1, DKAch01a01242.t1, DKAch10a18101.t1, DKAch11a06212.t1, DKAch01a01448.t1]	1.0951
01005 Lipopolysaccharide biosynthesis proteins	A09180 Brite Hierarchies	1	1167	13	11539	0.750141	0.760596	[DKAch02a10114.t1]	1.10347
00536 Glycosaminoglycan binding proteins	A09180 Brite Hierarchies	1	1167	13	11539	0.750141	0.760596	[DKAch07a35435.t1]	1.10347
00941 Flavonoid biosynthesis	A09100 Metabolism	3	1167	38	11539	0.753914	0.780612	[DKAch01a02877.t1, DKAch05a16915.t1, DKAch13a03602.t1]	1.09318
03018 RNA degradation	A09120 Genetic Information Processing	13	1167	150	11539	0.761467	0.856938	[DKAch05a15648.t1, DKAch02a09634.t1, DKAch01a00903.t1, DKAch13a04402.t1, DKAch02a08230.t1, DKAch01a01843.t1, DKAch02a08953.t1, DKAch13a04404.t1, DKAch06a19899.t1, DKAch03a24333.t1, DKAch03a24334.t1, DKAch05a17327.t1, DKAch02a08762.t1]	1.0963
01007 Amino acid related enzymes	A09180 Brite Hierarchies	10	1167	118	11539	0.767012	0.837945	[DKAch01a02790.t1, DKAch14a23121.t1, DKAch11a06212.t1, DKAch03a23510.t1, DKAch07a35863.t1, DKAch06a19573.t1, DKAch01a01546.t1, DKAch09a30794.t1, DKAch06a20602.t1, DKAch05a17300.t1]	1.0965
99995 Signaling proteins	A09190 Not Included in Pathway or Brite	2	1167	27	11539	0.773414	0.732426	[DKAch09a29064.t1, DKAch11a06322.t1]	1.09792
00440 Phosphonate and phosphinate metabolism	A09100 Metabolism	1	1167	14	11539	0.775439	0.706268	[DKAch03a25050.t1]	1.09315
00310 Lysine degradation	A09100 Metabolism	5	1167	63	11539	0.777114	0.784742	[DKAch08a32932.t1, DKAch03a23563.t1, DKAch13a04115.t1, DKAch12a28910.t1, DKAch03a25681.t1]	1.08796
B 09132 Signal transduction	A09130 Environmental Information Processing	48	1167	523	11539	0.786464	0.90748	[DKAch03a26037.t1, DKAch12a27418.t1, DKAch02a09035.t1, DKAch09a30905.t1, DKAch08a34564.t1, DKAch03a25468.t1, DKAch14a23309.t1, DKAch01a03368.t1, DKAch04a31865.t1, DKAch15y11870.t1, DKAch15y12318.t1, DKAch01a00856.t1, DKAch05a15205.t1, DKAch02a09097.t1, DKAch02a09861.t1, DKAch15y10701.t1, DKAch03a25754.t1, DKAch07a36576.t1, DKAch05a15429.t1, DKAch10a18862.t1, DKAch03a26510.t1, DKAch11a06542.t1, DK…	1.09351
04075 Plant hormone signal transduction	A09130 Environmental Information Processing	29	1167	325	11539	0.790349	0.882291	[DKAch03a26037.t1, DKAch02a09035.t1, DKAch03a25468.t1, DKAch01a03368.t1, DKAch15y11870.t1, DKAch05a15205.t1, DKAch02a09861.t1, DKAch15y10701.t1, DKAch03a25754.t1, DKAch07a36576.t1, DKAch05a15429.t1, DKAch10a18862.t1, DKAch03a26510.t1, DKAch01a02563.t1, DKAch04a31583.t1, DKAch03a25633.t1, DKAch03a25536.t1, DKAch12a26812.t1, DKAch14a22048.t1, DKAch07a34927.t1, DKAch07a36430.t1, DKAch06a19849.t1, DK…	1.09143
00970 Aminoacyl-tRNA biosynthesis	A09120 Genetic Information Processing	6	1167	76	11539	0.793808	0.780612	[DKAch01a02790.t1, DKAch14a23121.t1, DKAch15y10285.t1, DKAch15x12558.t1, DKAch09a30794.t1, DKAch05a17300.t1]	1.0888
00460 Cyanoamino acid metabolism	A09100 Metabolism	6	1167	77	11539	0.804012	0.770474	[DKAch06a20906.t1, DKAch04a32527.t1, DKAch01a01831.t1, DKAch10a17541.t1, DKAch05a16224.t1, DKAch09a30686.t1]	1.0954
04141 Protein processing in endoplasmic reticulum	A09120 Genetic Information Processing	23	1167	264	11539	0.805411	0.861432	[DKAch14a22042.t1, DKAch12a27362.t1, DKAch06a20124.t1, DKAch05a14845.t1, DKAch02a08859.t1, DKAch09a30435.t1, DKAch03a24554.t1, DKAch07a36415.t1, DKAch03a24471.t1, DKAch01a02532.t1, DKAch06a19845.t1, DKAch15y11689.t1, DKAch05a14896.t1, DKAch12a28345.t1, DKAch11a07168.t1, DKAch13a03827.t1, DKAch02a09947.t1, DKAch13a04086.t1, DKAch03a24075.t1, DKAch15x13922.t1, DKAch11a06560.t1, DKAch05a15050.t1, DK…	1.08999
00903 Limonene and pinene degradation	A09100 Metabolism	1	1167	16	11539	0.818615	0.617984	[DKAch03a25681.t1]	1.10052
03020 RNA polymerase	A09120 Genetic Information Processing	4	1167	55	11539	0.820778	0.719109	[DKAch15x12900.t1, DKAch01a02324.t1, DKAch02a10025.t1, DKAch15y10624.t1]	1.09617
A09150 Organismal Systems	A09150 Organismal Systems	24	1167	278	11539	0.822914	0.853618	[DKAch15y10901.t1, DKAch01a01603.t1, DKAch11a07156.t1, DKAch03a26142.t1, DKAch02a09442.t1, DKAch01a03345.t1, DKAch01a02696.t1, DKAch01a00845.t1, DKAch02a10135.t1, DKAch09a29115.t1, DKAch06a21123.t1, DKAch03a26544.t1, DKAch05a15430.t1, DKAch13a03602.t1, DKAch01a01956.t1, DKAch02a07876.t1, DKAch15x13166.t1, DKAch01a02977.t1, DKAch11a06751.t1, DKAch02a08485.t1, DKAch02a09245.t1, DKAch01a02877.t1, DK…	1.09184
B 09159 Environmental adaptation	A09150 Organismal Systems	24	1167	278	11539	0.822914	0.853618	[DKAch15y10901.t1, DKAch01a01603.t1, DKAch11a07156.t1, DKAch03a26142.t1, DKAch02a09442.t1, DKAch01a03345.t1, DKAch01a02696.t1, DKAch01a00845.t1, DKAch02a10135.t1, DKAch09a29115.t1, DKAch06a21123.t1, DKAch03a26544.t1, DKAch05a15430.t1, DKAch13a03602.t1, DKAch01a01956.t1, DKAch02a07876.t1, DKAch15x13166.t1, DKAch01a02977.t1, DKAch11a06751.t1, DKAch02a08485.t1, DKAch02a09245.t1, DKAch01a02877.t1, DK…	1.09184
02048 Prokaryotic defense system	A09180 Brite Hierarchies	1	1167	17	11539	0.836985	0.581632	[DKAch11a05633.t1]	1.09618
01009 Protein phosphatases and associated proteins	A09180 Brite Hierarchies	34	1167	389	11539	0.841335	0.864225	[DKAch05a15433.t1, DKAch15y10330.t1, DKAch05a17093.t1, DKAch15x12760.t1, DKAch02a07540.t1, DKAch07a36093.t1, DKAch15x13877.t1, DKAch12a28713.t1, DKAch02a07713.t1, DKAch13a04274.t1, DKAch03a24333.t1, DKAch15x13568.t1, DKAch05a15501.t1, DKAch08a32971.t1, DKAch13a03928.t1, DKAch09a29968.t1, DKAch06a21117.t1, DKAch03a25840.t1, DKAch02a09634.t1, DKAch03a26193.t1, DKAch06a21605.t1, DKAch01a02699.t1, DK…	1.09481
00591 Linoleic acid metabolism	A09100 Metabolism	1	1167	18	11539	0.853496	0.549319	[DKAch12a26853.t1]	1.10356
04990 Domain-containing proteins not elsewhere classified	A09180 Brite Hierarchies	1	1167	18	11539	0.853496	0.549319	[DKAch01a01534.t1]	1.10356
04016 MAPK signaling pathway - plant	A09130 Environmental Information Processing	15	1167	189	11539	0.871455	0.784742	[DKAch05a15732.t1, DKAch01a02563.t1, DKAch08a34565.t1, DKAch02a09035.t1, DKAch08a34564.t1, DKAch14a23309.t1, DKAch04a31865.t1, DKAch03a25633.t1, DKAch03a25536.t1, DKAch12a26812.t1, DKAch05a15430.t1, DKAch01a00856.t1, DKAch02a09560.t1, DKAch02a08485.t1, DKAch05a15429.t1]	1.11261
00340 Histidine metabolism	A09100 Metabolism	2	1167	35	11539	0.882113	0.565014	[DKAch03a23563.t1, DKAch03a25681.t1]	1.11918
00940 Phenylpropanoid biosynthesis	A09100 Metabolism	15	1167	193	11539	0.88996	0.768478	[DKAch02a08855.t1, DKAch06a20906.t1, DKAch03a25681.t1, DKAch05a16066.t1, DKAch04a31692.t1, DKAch05a15471.t1, DKAch02a09585.t1, DKAch02a09151.t1, DKAch13a03580.t1, DKAch04a32272.t1, DKAch13a04099.t1, DKAch08a33501.t1, DKAch01a01831.t1, DKAch10a17541.t1, DKAch09a30686.t1]	1.12212
04144 Endocytosis	A09140 Cellular Processes	17	1167	216	11539	0.891611	0.778202	[DKAch10a19131.t1, DKAch01a02513.t1, DKAch02a09417.t1, DKAch08a33225.t1, DKAch01a02585.t1, DKAch01a03236.t1, DKAch03a25391.t1, DKAch04a31352.t1, DKAch05a15417.t1, DKAch10a18720.t1, DKAch05a14991.t1, DKAch13a04604.t1, DKAch01a01534.t1, DKAch05a15186.t1, DKAch12a27294.t1, DKAch06a19893.t1, DKAch15y10709.t1]	1.11727
00950 Isoquinoline alkaloid biosynthesis	A09100 Metabolism	2	1167	36	11539	0.891648	0.549319	[DKAch11a06212.t1, DKAch05a15375.t1]	1.11046
00966 Glucosinolate biosynthesis	A09100 Metabolism	1	1167	21	11539	0.893661	0.470845	[DKAch06a21073.t1]	1.10618
03015 mRNA surveillance pathway	A09120 Genetic Information Processing	14	1167	186	11539	0.90814	0.744239	[DKAch09a30248.t1, DKAch15x13617.t1, DKAch02a07540.t1, DKAch14a23016.t1, DKAch15y11369.t1, DKAch11a06830.t1, DKAch02a07713.t1, DKAch13a04248.t1, DKAch06a19899.t1, DKAch11a06826.t1, DKAch08a33067.t1, DKAch06a19895.t1, DKAch05a16003.t1, DKAch05a14793.t1]	1.11729
04121 Ubiquitin system	A09180 Brite Hierarchies	60	1167	693	11539	0.917861	0.856082	[DKAch04a31620.t1, DKAch11a07156.t1, DKAch09a30386.t1, DKAch06a19978.t1, DKAch15x12855.t1, DKAch13a03532.t1, DKAch11a05829.t1, DKAch08a33705.t1, DKAch10a18415.t1, DKAch06a20594.t1, DKAch02a07302.t1, DKAch09a30722.t1, DKAch07a34781.t1, DKAch05a16227.t1, DKAch05a15985.t1, DKAch15y10709.t1, DKAch01a01709.t1, DKAch08a34557.t1, DKAch12a28345.t1, DKAch15y10700.t1, DKAch13a04484.t1, DKAch13a04086.t1, DK…	1.12244
04030 G protein-coupled receptors	A09180 Brite Hierarchies	1	1167	24	11539	0.922822	0.411989	[DKAch13a04662.t1]	1.12175
00511 Other glycan degradation	A09100 Metabolism	1	1167	24	11539	0.922822	0.411989	[DKAch15y10224.t1]	1.12175
03009 Ribosome biogenesis	A09180 Brite Hierarchies	34	1167	416	11539	0.925572	0.808133	[DKAch05a15433.t1, DKAch01a01099.t1, DKAch09a30412.t1, DKAch09a30435.t1, DKAch03a25626.t1, DKAch02a08517.t1, DKAch12a28401.t1, DKAch08a32971.t1, DKAch05a17327.t1, DKAch14a23173.t1, DKAch15x12565.t1, DKAch15x12919.t1, DKAch15y12341.t1, DKAch07a36350.t1, DKAch12a27765.t1, DKAch03a23674.t1, DKAch15y10291.t1, DKAch02a08859.t1, DKAch01a00875.t1, DKAch07a36415.t1, DKAch03a25874.t1, DKAch06a19845.t1, DK…	1.11178
00670 One carbon pool by folate	A09100 Metabolism	1	1167	25	11539	0.930644	0.39551	[DKAch02a09350.t1]	1.1113
00563 Glycosylphosphatidylinositol (GPI)-anchor biosynthesis	A09100 Metabolism	1	1167	26	11539	0.937673	0.380298	[DKAch10a19131.t1]	1.11314
03008 Ribosome biogenesis in eukaryotes	A09120 Genetic Information Processing	7	1167	111	11539	0.940933	0.623552	[DKAch12a27765.t1, DKAch05a17327.t1, DKAch02a07570.t1, DKAch01a00875.t1, DKAch09a30278.t1, DKAch15x14535.t1, DKAch15y12341.t1]	1.11052
04626 Plant-pathogen interaction	A09150 Organismal Systems	16	1167	221	11539	0.944274	0.715855	[DKAch15y10901.t1, DKAch01a01603.t1, DKAch01a02696.t1, DKAch01a00845.t1, DKAch02a10135.t1, DKAch09a29115.t1, DKAch06a21123.t1, DKAch03a26544.t1, DKAch05a15430.t1, DKAch02a07876.t1, DKAch15x13166.t1, DKAch01a02977.t1, DKAch11a06751.t1, DKAch02a08485.t1, DKAch02a09245.t1, DKAch05a15429.t1]	1.10802
B 09110 Biosynthesis of other secondary metabolites	A09100 Metabolism	29	1167	371	11539	0.947026	0.772897	[DKAch05a16176.t1, DKAch02a07727.t1, DKAch05a15471.t1, DKAch12a28919.t1, DKAch05a16189.t1, DKAch06a21073.t1, DKAch13a04099.t1, DKAch01a02877.t1, DKAch05a16915.t1, DKAch09a30686.t1, DKAch05a16884.t1, DKAch02a08855.t1, DKAch06a20906.t1, DKAch05a15375.t1, DKAch03a25681.t1, DKAch05a16066.t1, DKAch13a03602.t1, DKAch04a31692.t1, DKAch02a09049.t1, DKAch02a10048.t1, DKAch02a09585.t1, DKAch06a20394.t1, DK…	1.10486
00945 Stilbenoid, diarylheptanoid and gingerol biosynthesis	A09100 Metabolism	1	1167	28	11539	0.949669	0.353134	[DKAch13a03602.t1]	1.10162
01001 Protein kinases	A09180 Brite Hierarchies	48	1167	587	11539	0.955528	0.808538	[DKAch07a34800.t1, DKAch01a00570.t1, DKAch02a08231.t1, DKAch08a34564.t1, DKAch14a23309.t1, DKAch06a19563.t1, DKAch05a17213.t1, DKAch04a31865.t1, DKAch01a00845.t1, DKAch03a26148.t1, DKAch15x12760.t1, DKAch01a01930.t1, DKAch15x14524.t1, DKAch01a02256.t1, DKAch06a21578.t1, DKAch02a07876.t1, DKAch05a15172.t1, DKAch15x13162.t1, DKAch02a08238.t1, DKAch15y10896.t1, DKAch01a02020.t1, DKAch02a07231.t1, DK…	1.10211
B 09122 Translation	A09120 Genetic Information Processing	63	1167	754	11539	0.959934	0.826164	[DKAch09a30248.t1, DKAch15x13617.t1, DKAch09a30386.t1, DKAch02a07540.t1, DKAch02a07713.t1, DKAch01a02790.t1, DKAch03a26499.t1, DKAch05a14793.t1, DKAch01a01623.t1, DKAch07a35244.t1, DKAch11a07031.t1, DKAch01a00875.t1, DKAch11a06830.t1, DKAch02a09073.t1, DKAch15x14329.t1, DKAch02a07297.t1, DKAch12a27701.t1, DKAch11a05707.t1, DKAch15y11437.t1, DKAch09a30794.t1, DKAch14a23268.t1, DKAch08a34328.t1, DK…	1.10094
04040 Ion channels	A09180 Brite Hierarchies	3	1167	63	11539	0.960676	0.470845	[DKAch01a02696.t1, DKAch03a26544.t1, DKAch04a31529.t1]	1.0956
03019 Messenger RNA biogenesis	A09180 Brite Hierarchies	47	1167	599	11539	0.97795	0.775833	[DKAch01a02810.t1, DKAch09a30248.t1, DKAch15x13617.t1, DKAch09a30386.t1, DKAch09a30435.t1, DKAch02a07540.t1, DKAch01a03465.t1, DKAch15y11369.t1, DKAch02a08953.t1, DKAch02a07713.t1, DKAch15x12575.t1, DKAch13a04248.t1, DKAch01a03463.t1, DKAch06a19899.t1, DKAch03a24333.t1, DKAch08a34640.t1, DKAch05a17327.t1, DKAch06a19895.t1, DKAch05a16003.t1, DKAch15x14511.t1, DKAch12a27964.t1, DKAch05a14793.t1, DK…	1.10907
00100 Steroid biosynthesis	A09100 Metabolism	1	1167	36	11539	0.978605	0.27466	[DKAch11a06791.t1]	1.10365
04120 Ubiquitin mediated proteolysis	A09120 Genetic Information Processing	11	1167	180	11539	0.978848	0.604251	[DKAch12a28345.t1, DKAch04a31046.t1, DKAch01a01709.t1, DKAch02a09947.t1, DKAch11a07156.t1, DKAch06a20573.t1, DKAch13a04484.t1, DKAch13a04086.t1, DKAch03a24808.t1, DKAch09a30722.t1, DKAch04a31399.t1]	1.09782
00960 Tropane, piperidine and pyridine alkaloid biosynthesis	A09100 Metabolism	1	1167	37	11539	0.980775	0.267236	[DKAch11a06212.t1]	1.09394
03013 Nucleocytoplasmic transport	A09120 Genetic Information Processing	7	1167	131	11539	0.9828	0.528353	[DKAch09a30248.t1, DKAch09a30386.t1, DKAch06a20573.t1, DKAch08a33067.t1, DKAch01a02436.t1, DKAch14a23268.t1, DKAch02a07718.t1]	1.09021
01003 Glycosyltransferases	A09180 Brite Hierarchies	22	1167	327	11539	0.987972	0.665231	[DKAch11a06699.t1, DKAch01a02646.t1, DKAch01a03403.t1, DKAch13a04106.t1, DKAch01a02539.t1, DKAch14a21828.t1, DKAch07a36694.t1, DKAch01a02342.t1, DKAch03a23458.t1, DKAch10a19509.t1, DKAch03a23457.t1, DKAch12a27130.t1, DKAch10a19130.t1, DKAch02a09049.t1, DKAch01a02104.t1, DKAch13a05270.t1, DKAch06a20430.t1, DKAch02a07674.t1, DKAch01a02339.t1, DKAch08a33562.t1, DKAch01a01983.t1, DKAch08a33800.t1]	1.08999
03420 Nucleotide excision repair	A09120 Genetic Information Processing	3	1167	78	11539	0.988514	0.380298	[DKAch05a16990.t1, DKAch03a24075.t1, DKAch02a08907.t1]	1.08469
00510 N-Glycan biosynthesis	A09100 Metabolism	1	1167	49	11539	0.994679	0.201791	[DKAch02a07674.t1]	1.08559
03430 Mismatch repair	A09120 Genetic Information Processing	1	1167	53	11539	0.996533	0.186561	[DKAch05a16990.t1]	1.0818
B 09107 Glycan biosynthesis and metabolism	A09100 Metabolism	6	1167	144	11539	0.997482	0.411989	[DKAch10a19131.t1, DKAch01a03403.t1, DKAch02a07674.t1, DKAch15y10224.t1, DKAch12a27130.t1, DKAch01a02104.t1]	1.07707
04812 Cytoskeleton proteins	A09180 Brite Hierarchies	13	1167	244	11539	0.997635	0.526806	[DKAch10a19131.t1, DKAch01a01601.t1, DKAch03a24752.t1, DKAch11a05633.t1, DKAch03a25391.t1, DKAch06a20807.t1, DKAch01a03465.t1, DKAch14a23016.t1, DKAch01a03463.t1, DKAch11a07167.t1, DKAch04a31082.t1, DKAch08a34608.t1, DKAch12a27964.t1]	1.07153
03021 Transcription machinery	A09180 Brite Hierarchies	19	1167	330	11539	0.99842	0.569294	[DKAch02a10071.t1, DKAch02a09119.t1, DKAch03a24212.t1, DKAch01a02707.t1, DKAch15x12900.t1, DKAch01a02324.t1, DKAch02a09029.t1, DKAch02a10025.t1, DKAch01a02068.t1, DKAch15y10624.t1, DKAch07a35597.t1, DKAch03a23717.t1, DKAch05a17327.t1, DKAch03a24191.t1, DKAch01a03243.t1, DKAch09a29104.t1, DKAch05a16003.t1, DKAch09a29968.t1, DKAch02a08907.t1]	1.06673
03016 Transfer RNA biogenesis	A09180 Brite Hierarchies	13	1167	255	11539	0.998798	0.504081	[DKAch07a34981.t1, DKAch14a23121.t1, DKAch02a09225.t1, DKAch01a02790.t1, DKAch13a04628.t1, DKAch01a01550.t1, DKAch05a17327.t1, DKAch12a27453.t1, DKAch13a03556.t1, DKAch05a15928.t1, DKAch09a30794.t1, DKAch02a08389.t1, DKAch05a17300.t1]	1.06155
A09120 Genetic Information Processing	A09120 Genetic Information Processing	159	1167	1923	11539	0.998837	0.817552	[DKAch15x13617.t1, DKAch11a07156.t1, DKAch15y11566.t1, DKAch05a14845.t1, DKAch03a25233.t1, DKAch05a16990.t1, DKAch02a07540.t1, DKAch15y10624.t1, DKAch01a01259.t1, DKAch09a30722.t1, DKAch03a26499.t1, DKAch02a08146.t1, DKAch01a01623.t1, DKAch01a02811.t1, DKAch07a34929.t1, DKAch07a35244.t1, DKAch06a20142.t1, DKAch01a02324.t1, DKAch02a08859.t1, DKAch11a06830.t1, DKAch12a28345.t1, DKAch03a26003.t1, DK…	1.05606
03030 DNA replication	A09120 Genetic Information Processing	1	1167	67	11539	0.999227	0.147578	[DKAch05a16990.t1]	1.051
03000 Transcription factors	A09180 Brite Hierarchies	40	1167	609	11539	0.999349	0.649441	[DKAch13a03731.t1, DKAch01a01603.t1, DKAch03a24066.t1, DKAch07a34714.t1, DKAch02a09568.t1, DKAch09a30710.t1, DKAch13a04109.t1, DKAch01a02258.t1, DKAch07a34756.t1, DKAch03a26220.t1, DKAch06a20181.t1, DKAch02a09565.t1, DKAch01a01685.t1, DKAch11a06473.t1, DKAch03a26126.t1, DKAch09a29094.t1, DKAch01a02173.t1, DKAch05a15092.t1, DKAch10a19326.t1, DKAch15y11042.t1, DKAch15x14257.t1, DKAch02a09468.t1, DK…	1.04571
B 09121 Transcription	A09120 Genetic Information Processing	19	1167	348	11539	0.999427	0.539848	[DKAch02a10071.t1, DKAch05a15779.t1, DKAch03a26195.t1, DKAch09a30248.t1, DKAch03a24212.t1, DKAch15x12900.t1, DKAch06a20034.t1, DKAch01a02324.t1, DKAch02a09029.t1, DKAch02a10025.t1, DKAch01a02068.t1, DKAch01a01843.t1, DKAch15y10624.t1, DKAch04a32008.t1, DKAch03a26003.t1, DKAch03a24191.t1, DKAch08a33067.t1, DKAch09a29104.t1, DKAch02a08907.t1]	1.04043
03040 Spliceosome	A09120 Genetic Information Processing	8	1167	233	11539	0.99997	0.339493	[DKAch05a15779.t1, DKAch03a26195.t1, DKAch09a30248.t1, DKAch04a32008.t1, DKAch03a26003.t1, DKAch06a20034.t1, DKAch08a33067.t1, DKAch01a01843.t1]	1.03568
03041 Spliceosome	A09180 Brite Hierarchies	18	1167	443	11539	1	0.401759	[DKAch05a15779.t1, DKAch03a26195.t1, DKAch09a30248.t1, DKAch06a20034.t1, DKAch09a30652.t1, DKAch03a26152.t1, DKAch01a01843.t1, DKAch06a20737.t1, DKAch05a16119.t1, DKAch06a19899.t1, DKAch04a32008.t1, DKAch03a25458.t1, DKAch01a01612.t1, DKAch02a09368.t1, DKAch03a26003.t1, DKAch09a30625.t1, DKAch08a33067.t1, DKAch02a07718.t1]	1.03046
B 09124 Replication and repair	A09120 Genetic Information Processing	3	1167	197	11539	1	0.150575	[DKAch05a16990.t1, DKAch03a24075.t1, DKAch02a08907.t1]	1.02525
03032 DNA replication proteins	A09180 Brite Hierarchies	3	1167	200	11539	1	0.148316	[DKAch01a03250.t1, DKAch01a03225.t1, DKAch05a16990.t1]	1.0201
A09180 Brite Hierarchies	A09180 Brite Hierarchies	797	1167	8617	11539	1	0.914533	[DKAch09a30905.t1, DKAch08a33441.t1, DKAch09a30229.t1, DKAch02a07540.t1, DKAch12a26983.t1, DKAch15y10624.t1, DKAch01a02164.t1, DKAch03a26126.t1, DKAch10a18415.t1, DKAch05a16227.t1, DKAch01a01675.t1, DKAch07a34929.t1, DKAch14a22535.t1, DKAch01a02324.t1, DKAch01a03054.t1, DKAch02a09458.t1, DKAch11a07056.t1, DKAch11a06830.t1, DKAch04a32010.t1, DKAch02a09618.t1, DKAch15x14329.t1, DKAch13a04484.t1, DK…	1.015
03036 Chromosome and associated proteins	A09180 Brite Hierarchies	45	1167	859	11539	1	0.517984	[DKAch02a09119.t1, DKAch12a26616.t1, DKAch02a09417.t1, DKAch09a30386.t1, DKAch05a16990.t1, DKAch02a09473.t1, DKAch09a30412.t1, DKAch02a07540.t1, DKAch03a26152.t1, DKAch12a26983.t1, DKAch02a07713.t1, DKAch07a34728.t1, DKAch06a20407.t1, DKAch02a08113.t1, DKAch01a03250.t1, DKAch05a15501.t1, DKAch04a31893.t1, DKAch03a24191.t1, DKAch06a20669.t1, DKAch02a08238.t1, DKAch15x12565.t1, DKAch07a36660.t1, DK…	1.00995
03400 DNA repair and recombination proteins	A09180 Brite Hierarchies	14	1167	429	11539	1	0.322677	[DKAch11a06713.t1, DKAch15x12900.t1, DKAch01a02324.t1, DKAch05a15626.t1, DKAch05a16990.t1, DKAch15y10624.t1, DKAch13a03849.t1, DKAch04a32673.t1, DKAch01a01256.t1, DKAch03a24075.t1, DKAch11a05486.t1, DKAch02a08907.t1, DKAch02a08908.t1, DKAch01a00904.t1]	1.00495
B 09182 Protein families: genetic information processing	A09180 Brite Hierarchies	465	1167	5822	11539	1	0.789729	[DKAch09a30905.t1, DKAch13a03731.t1, DKAch09a30229.t1, DKAch02a07540.t1, DKAch12a26983.t1, DKAch15y10624.t1, DKAch03a26126.t1, DKAch10a18415.t1, DKAch09a30722.t1, DKAch07a34781.t1, DKAch05a16227.t1, DKAch06a19893.t1, DKAch01a01675.t1, DKAch07a34929.t1, DKAch01a03237.t1, DKAch01a02324.t1, DKAch02a09938.t1, DKAch02a09458.t1, DKAch11a07056.t1, DKAch11a06830.t1, DKAch09a30562.t1, DKAch01a02656.t1, DK…	1

## Sheet: M4
Term Name	MainClass	GeneHitsInSelectedSet	AllGenesInSelectedSet	GeneHitsInBackground	AllGenesInBackground	p-value	enrichFactor	GeneListInSelectedSets	corrected p-value(BH method)
03010 Ribosome	A09120 Genetic Information Processing	56	381	293	11539	0	5.78847	[DKAch15x13046.t1, DKAch15x12968.t1, DKAch01a01647.t1, DKAch02a09478.t1, DKAch06a20026.t1, DKAch11a05671.t1, DKAch07a36060.t1, DKAch05a15253.t1, DKAch10a19437.t1, DKAch13a05143.t1, DKAch01a02135.t1, DKAch02a09204.t1, DKAch13a05361.t1, DKAch03a25009.t1, DKAch11a06590.t1, DKAch10a19435.t1, DKAch15x12722.t1, DKAch07a36096.t1, DKAch01a01062.t1, DKAch05a15147.t1, DKAch02a10007.t1, DKAch02a08711.t1, DK…	0
03011 Ribosome	A09180 Brite Hierarchies	59	381	318	11539	1.11022e-16	5.61912	[DKAch15x13046.t1, DKAch15x12968.t1, DKAch01a01647.t1, DKAch14a22304.t1, DKAch02a09478.t1, DKAch06a20026.t1, DKAch11a05671.t1, DKAch07a36060.t1, DKAch05a15253.t1, DKAch10a19437.t1, DKAch13a05143.t1, DKAch01a02135.t1, DKAch02a09204.t1, DKAch13a05361.t1, DKAch03a25009.t1, DKAch11a06590.t1, DKAch10a19435.t1, DKAch15x12722.t1, DKAch07a36096.t1, DKAch01a01062.t1, DKAch05a15147.t1, DKAch02a10007.t1, DK…	9.4369e-15
B 09122 Translation	A09120 Genetic Information Processing	70	381	754	11539	1.22125e-15	2.81171	[DKAch15x13046.t1, DKAch15x12968.t1, DKAch08a33034.t1, DKAch01a01647.t1, DKAch02a09478.t1, DKAch06a20026.t1, DKAch11a05671.t1, DKAch07a36060.t1, DKAch05a15253.t1, DKAch10a19437.t1, DKAch01a03300.t1, DKAch13a05143.t1, DKAch01a02135.t1, DKAch02a09204.t1, DKAch13a05361.t1, DKAch03a25009.t1, DKAch11a06590.t1, DKAch10a19435.t1, DKAch15x12722.t1, DKAch07a36096.t1, DKAch01a01062.t1, DKAch05a15147.t1, DK…	6.92039e-14
A09120 Genetic Information Processing	A09120 Genetic Information Processing	116	381	1923	11539	9.14446e-12	1.82693	[DKAch01a02155.t1, DKAch11a06461.t1, DKAch15x12968.t1, DKAch08a33034.t1, DKAch12a27139.t1, DKAch03a25946.t1, DKAch05a17421.t1, DKAch08a33691.t1, DKAch02a09478.t1, DKAch04a31959.t1, DKAch11a05671.t1, DKAch07a36060.t1, DKAch10a19437.t1, DKAch01a03300.t1, DKAch01a02135.t1, DKAch02a09988.t1, DKAch03a25009.t1, DKAch11a06590.t1, DKAch15x12722.t1, DKAch15y11018.t1, DKAch01a01062.t1, DKAch05a15566.t1, DK…	3.8864e-10
B 09123 Folding, sorting and degradation	A09120 Genetic Information Processing	39	381	747	11539	0.0029369	1.5812	[DKAch01a02155.t1, DKAch15x14280.t1, DKAch11a06461.t1, DKAch06a19922.t1, DKAch15x13281.t1, DKAch07a36456.t1, DKAch06a19821.t1, DKAch12a27139.t1, DKAch07a36725.t1, DKAch15y10955.t1, DKAch13a04445.t1, DKAch03a25946.t1, DKAch05a17421.t1, DKAch10a18949.t1, DKAch10a17662.t1, DKAch14a22383.t1, DKAch04a31959.t1, DKAch01a01257.t1, DKAch01a02009.t1, DKAch05a14835.t1, DKAch01a03300.t1, DKAch10a19389.t1, DK…	0.0998545
04040 Ion channels	A09180 Brite Hierarchies	7	381	63	11539	0.00456364	3.36512	[DKAch15y12045.t1, DKAch03a25109.t1, DKAch11a06451.t1, DKAch10a19138.t1, DKAch15x14260.t1, DKAch02a07513.t1, DKAch01a01305.t1]	0.129303
00190 Oxidative phosphorylation	A09100 Metabolism	12	381	158	11539	0.00612923	2.30021	[DKAch08a33103.t1, DKAch02a08229.t1, DKAch02a08911.t1, DKAch03a23477.t1, DKAch01a03281.t1, DKAch05a16955.t1, DKAch08a33086.t1, DKAch10a18597.t1, DKAch01a01945.t1, DKAch03a26344.t1, DKAch02a08156.t1, DKAch12a27128.t1]	0.148853
03050 Proteasome	A09120 Genetic Information Processing	7	381	67	11539	0.00641302	3.16422	[DKAch06a21678.t1, DKAch15x13281.t1, DKAch04a31959.t1, DKAch07a36725.t1, DKAch15y10955.t1, DKAch15y11018.t1, DKAch05a17421.t1]	0.136277
00670 One carbon pool by folate	A09100 Metabolism	4	381	25	11539	0.00854121	4.84577	[DKAch02a08419.t1, DKAch13a03639.t1, DKAch06a19870.t1, DKAch15x13429.t1]	0.161334
B 09108 Metabolism of cofactors and vitamins	A09100 Metabolism	19	381	324	11539	0.0111832	1.77604	[DKAch01a02944.t1, DKAch12a28896.t1, DKAch03a26119.t1, DKAch10a18889.t1, DKAch07a35137.t1, DKAch02a08419.t1, DKAch12a27717.t1, DKAch12a26813.t1, DKAch10a19206.t1, DKAch15x13429.t1, DKAch02a09589.t1, DKAch01a01469.t1, DKAch09a30922.t1, DKAch15x14311.t1, DKAch13a03639.t1, DKAch07a34821.t1, DKAch06a19870.t1, DKAch10a19235.t1, DKAch01a00793.t1]	0.190115
03051 Proteasome	A09180 Brite Hierarchies	8	381	107	11539	0.0251374	2.26438	[DKAch06a21678.t1, DKAch15x13281.t1, DKAch04a31959.t1, DKAch10a17818.t1, DKAch07a36725.t1, DKAch15y10955.t1, DKAch15y11018.t1, DKAch05a17421.t1]	0.388486
04145 Phagosome	A09140 Cellular Processes	8	381	110	11539	0.0290528	2.20262	[DKAch08a33103.t1, DKAch15x13664.t1, DKAch05a16955.t1, DKAch10a18597.t1, DKAch10a19459.t1, DKAch15y11423.t1, DKAch01a02541.t1, DKAch10a17662.t1]	0.411581
B 09182 Protein families: genetic information processing	A09180 Brite Hierarchies	208	381	5822	11539	0.0557452	1.08202	[DKAch02a08229.t1, DKAch15x12968.t1, DKAch08a33034.t1, DKAch15y10550.t1, DKAch08a34142.t1, DKAch12a27139.t1, DKAch04a31412.t1, DKAch08a33945.t1, DKAch12a26851.t1, DKAch03a25946.t1, DKAch05a17421.t1, DKAch09a30023.t1, DKAch11a05671.t1, DKAch10a19437.t1, DKAch01a03300.t1, DKAch01a02135.t1, DKAch11a07101.t1, DKAch15x14233.t1, DKAch11a06590.t1, DKAch15y10293.t1, DKAch01a02232.t1, DKAch15x12722.t1, DK…	0.728976
03018 RNA degradation	A09120 Genetic Information Processing	9	381	150	11539	0.0605752	1.81717	[DKAch14a23228.t1, DKAch06a19922.t1, DKAch11a05556.t1, DKAch07a36456.t1, DKAch12a27139.t1, DKAch01a03300.t1, DKAch08a33504.t1, DKAch01a01306.t1, DKAch10a18949.t1]	0.735556
04031 GTP-binding proteins	A09180 Brite Hierarchies	7	381	108	11539	0.0662828	1.96299	[DKAch03a24404.t1, DKAch06a19768.t1, DKAch02a08974.t1, DKAch15x13664.t1, DKAch11a06323.t1, DKAch15y11423.t1, DKAch04a31814.t1]	0.751205
00660 C5-Branched dibasic acid metabolism	A09100 Metabolism	2	381	13	11539	0.0667115	4.6594	[DKAch01a02944.t1, DKAch08a33765.t1]	0.708809
03032 DNA replication proteins	A09180 Brite Hierarchies	11	381	200	11539	0.0677101	1.66573	[DKAch08a33691.t1, DKAch15y10926.t1, DKAch03a26276.t1, DKAch06a20576.t1, DKAch15x13192.t1, DKAch02a10005.t1, DKAch13a03544.t1, DKAch09a30632.t1, DKAch08a34633.t1, DKAch02a09988.t1, DKAch05a15566.t1]	0.677101
B 09102 Energy metabolism	A09100 Metabolism	18	381	374	11539	0.0705858	1.45762	[DKAch15y10568.t1, DKAch08a33547.t1, DKAch02a08229.t1, DKAch02a08911.t1, DKAch03a23477.t1, DKAch01a03281.t1, DKAch08a33086.t1, DKAch10a18597.t1, DKAch05a15005.t1, DKAch02a08156.t1, DKAch07a34924.t1, DKAch08a33103.t1, DKAch05a16955.t1, DKAch04a31946.t1, DKAch01a01945.t1, DKAch03a26344.t1, DKAch11a05728.t1, DKAch12a27128.t1]	0.666644
00260 Glycine, serine and threonine metabolism	A09100 Metabolism	6	381	93	11539	0.0869548	1.95394	[DKAch09a29254.t1, DKAch02a08419.t1, DKAch05a16444.t1, DKAch13a03639.t1, DKAch06a19870.t1, DKAch15x13429.t1]	0.778016
01051 Biosynthesis of ansamycins	A09100 Metabolism	1	381	3	11539	0.0958287	10.0954	[DKAch07a34924.t1]	0.814544
00942 Anthocyanin biosynthesis	A09100 Metabolism	1	381	3	11539	0.0958287	10.0954	[DKAch10a18874.t1]	0.814544
00860 Porphyrin and chlorophyll metabolism	A09100 Metabolism	4	381	54	11539	0.102249	2.24341	[DKAch03a26119.t1, DKAch10a19206.t1, DKAch01a00793.t1, DKAch02a09589.t1]	0.790107
00460 Cyanoamino acid metabolism	A09100 Metabolism	5	381	77	11539	0.1105	1.96663	[DKAch02a08419.t1, DKAch10a17540.t1, DKAch13a03639.t1, DKAch06a19870.t1, DKAch15x13429.t1]	0.816741
00061 Fatty acid biosynthesis	A09100 Metabolism	4	381	56	11539	0.112996	2.16329	[DKAch12a28896.t1, DKAch12a27836.t1, DKAch06a19656.t1, DKAch10a19273.t1]	0.800389
00100 Steroid biosynthesis	A09100 Metabolism	3	381	36	11539	0.114799	2.52384	[DKAch04a31371.t1, DKAch01a01378.t1, DKAch15y10932.t1]	0.780634
04712 Circadian rhythm - plant	A09150 Organismal Systems	4	381	57	11539	0.11855	2.12534	[DKAch02a09777.t1, DKAch05a14835.t1, DKAch02a09868.t1, DKAch03a23714.t1]	0.775132
00240 Pyrimidine metabolism	A09100 Metabolism	5	381	80	11539	0.124479	1.89288	[DKAch15x12827.t1, DKAch07a34995.t1, DKAch15y10550.t1, DKAch10a17745.t1, DKAch01a03147.t1]	0.783757
99996 General function prediction only	A09190 Not Included in Pathway or Brite	2	381	19	11539	0.128711	3.18801	[DKAch12a26768.t1, DKAch15y10856.t1]	0.78146
00740 Riboflavin metabolism	A09100 Metabolism	2	381	19	11539	0.128711	3.18801	[DKAch09a30922.t1, DKAch07a34821.t1]	0.78146
04120 Ubiquitin mediated proteolysis	A09120 Genetic Information Processing	9	381	180	11539	0.141778	1.5143	[DKAch01a02155.t1, DKAch02a09777.t1, DKAch06a20025.t1, DKAch05a14835.t1, DKAch01a03373.t1, DKAch15y10646.t1, DKAch03a25946.t1, DKAch02a07381.t1, DKAch01a03045.t1]	0.803407
03040 Spliceosome	A09120 Genetic Information Processing	11	381	233	11539	0.149139	1.42982	[DKAch15x14675.t1, DKAch15y10926.t1, DKAch06a20576.t1, DKAch15x13192.t1, DKAch07a36456.t1, DKAch09a30632.t1, DKAch12a27139.t1, DKAch13a04282.t1, DKAch01a01963.t1, DKAch10a19216.t1, DKAch02a09988.t1]	0.81786
00290 Valine, leucine and isoleucine biosynthesis	A09100 Metabolism	2	381	21	11539	0.151555	2.88439	[DKAch01a02944.t1, DKAch08a33765.t1]	0.805136
00944 Flavone and flavonol biosynthesis	A09100 Metabolism	1	381	5	11539	0.154569	6.05722	[DKAch02a08819.t1]	0.796266
04146 Peroxisome	A09140 Cellular Processes	6	381	110	11539	0.156144	1.65197	[DKAch13a04631.t1, DKAch09a29254.t1, DKAch15y11087.t1, DKAch12a27836.t1, DKAch10a19235.t1, DKAch05a17177.t1]	0.780722
00630 Glyoxylate and dicarboxylate metabolism	A09100 Metabolism	5	381	91	11539	0.181981	1.66407	[DKAch02a08419.t1, DKAch06a20648.t1, DKAch13a03639.t1, DKAch06a19870.t1, DKAch15x13429.t1]	0.883909
04030 G protein-coupled receptors	A09180 Brite Hierarchies	2	381	24	11539	0.187099	2.52384	[DKAch15y12333.t1, DKAch02a09218.t1]	0.883524
00909 Sesquiterpenoid and triterpenoid biosynthesis	A09100 Metabolism	2	381	25	11539	0.199195	2.42289	[DKAch10a18301.t1, DKAch05a16382.t1]	0.915222
03009 Ribosome biogenesis	A09180 Brite Hierarchies	17	381	416	11539	0.214902	1.23765	[DKAch15y12213.t1, DKAch03a26276.t1, DKAch04a31025.t1, DKAch02a08910.t1, DKAch15y10949.t1, DKAch14a22863.t1, DKAch12a28497.t1, DKAch06a21558.t1, DKAch14a22864.t1, DKAch01a02171.t1, DKAch02a08630.t1, DKAch01a03300.t1, DKAch08a32892.t1, DKAch15x14426.t1, DKAch10a19087.t1, DKAch03a25080.t1, DKAch10a19216.t1]	0.961401
99995 Signaling proteins	A09190 Not Included in Pathway or Brite	2	381	27	11539	0.223636	2.24341	[DKAch15x13507.t1, DKAch15y11246.t1]	0.974825
A09140 Cellular Processes	A09140 Cellular Processes	19	381	478	11539	0.232932	1.20384	[DKAch03a24404.t1, DKAch15x14233.t1, DKAch15x13664.t1, DKAch15y12020.t1, DKAch10a18597.t1, DKAch15y11423.t1, DKAch10a17662.t1, DKAch08a33103.t1, DKAch13a04631.t1, DKAch09a29254.t1, DKAch15y11087.t1, DKAch06a19768.t1, DKAch02a08974.t1, DKAch12a27836.t1, DKAch05a16955.t1, DKAch10a19459.t1, DKAch01a02541.t1, DKAch10a19235.t1, DKAch05a17177.t1]	0.989959
B 09141 Transport and catabolism	A09140 Cellular Processes	19	381	478	11539	0.232932	1.20384	[DKAch03a24404.t1, DKAch15x14233.t1, DKAch15x13664.t1, DKAch15y12020.t1, DKAch10a18597.t1, DKAch15y11423.t1, DKAch10a17662.t1, DKAch08a33103.t1, DKAch13a04631.t1, DKAch09a29254.t1, DKAch15y11087.t1, DKAch06a19768.t1, DKAch02a08974.t1, DKAch12a27836.t1, DKAch05a16955.t1, DKAch10a19459.t1, DKAch01a02541.t1, DKAch10a19235.t1, DKAch05a17177.t1]	0.989959
A09100 Metabolism	A09100 Metabolism	108	381	3079	11539	0.244502	1.06232	[DKAch02a08229.t1, DKAch02a08911.t1, DKAch03a25772.t1, DKAch15y10550.t1, DKAch08a33086.t1, DKAch12a26813.t1, DKAch09a30026.t1, DKAch12a28436.t1, DKAch02a08562.t1, DKAch05a17421.t1, DKAch04a31226.t1, DKAch06a21692.t1, DKAch15x12827.t1, DKAch02a08819.t1, DKAch15y11987.t1, DKAch05a16955.t1, DKAch11a07101.t1, DKAch13a03639.t1, DKAch04a31217.t1, DKAch06a19870.t1, DKAch03a26344.t1, DKAch04a32423.t1, DK…	0.989653
00730 Thiamine metabolism	A09100 Metabolism	2	381	29	11539	0.248288	2.0887	[DKAch10a18889.t1, DKAch12a26813.t1]	0.981604
00650 Butanoate metabolism	A09100 Metabolism	2	381	29	11539	0.248288	2.0887	[DKAch01a02944.t1, DKAch06a20648.t1]	0.981604
99977 Transport	A09190 Not Included in Pathway or Brite	2	381	29	11539	0.248288	2.0887	[DKAch12a28860.t1, DKAch04a32361.t1]	0.981604
00520 Amino sugar and nucleotide sugar metabolism	A09100 Metabolism	8	381	182	11539	0.253843	1.33126	[DKAch04a31226.t1, DKAch04a32176.t1, DKAch02a09662.t1, DKAch12a27587.t1, DKAch02a08836.t1, DKAch15x12795.t1, DKAch04a31217.t1, DKAch15x14170.t1]	0.938114
04130 SNARE interactions in vesicular transport	A09120 Genetic Information Processing	3	381	55	11539	0.272666	1.65197	[DKAch01a02009.t1, DKAch06a19821.t1, DKAch05a17177.t1]	0.986239
00330 Arginine and proline metabolism	A09100 Metabolism	4	381	81	11539	0.278776	1.49561	[DKAch05a15339.t1, DKAch04a31315.t1, DKAch15x14311.t1, DKAch03a26088.t1]	0.98733
01003 Glycosyltransferases	A09180 Brite Hierarchies	13	381	327	11539	0.28517	1.20403	[DKAch04a31751.t1, DKAch07a34845.t1, DKAch10a18920.t1, DKAch09a30026.t1, DKAch10a18874.t1, DKAch15x14269.t1, DKAch05a15191.t1, DKAch04a30957.t1, DKAch15y11987.t1, DKAch10a19389.t1, DKAch04a31217.t1, DKAch03a25025.t1, DKAch03a25302.t1]	0.989366
00073 Cutin, suberine and wax biosynthesis	A09100 Metabolism	2	381	32	11539	0.28538	1.89288	[DKAch12a27288.t1, DKAch12a27287.t1]	0.970292
99997 Function unknown	A09190 Not Included in Pathway or Brite	2	381	33	11539	0.297719	1.83552	[DKAch12a26768.t1, DKAch15y10856.t1]	0.992395
B 09193 Unclassified: signaling and cellular processes	A09190 Not Included in Pathway or Brite	4	381	84	11539	0.301095	1.44219	[DKAch12a28860.t1, DKAch15x13507.t1, DKAch15y11246.t1, DKAch04a32361.t1]	0.984349
03008 Ribosome biogenesis in eukaryotes	A09120 Genetic Information Processing	5	381	111	11539	0.304582	1.36424	[DKAch03a26276.t1, DKAch02a08910.t1, DKAch06a21558.t1, DKAch01a03300.t1, DKAch10a19216.t1]	0.97696
00750 Vitamin B6 metabolism	A09100 Metabolism	1	381	11	11539	0.308918	2.75328	[DKAch01a01469.t1]	0.972521
00900 Terpenoid backbone biosynthesis	A09100 Metabolism	3	381	59	11539	0.308952	1.53997	[DKAch03a26119.t1, DKAch10a18889.t1, DKAch05a16382.t1]	0.954942
00053 Ascorbate and aldarate metabolism	A09100 Metabolism	4	381	86	11539	0.316089	1.40866	[DKAch04a31226.t1, DKAch02a09662.t1, DKAch15x14311.t1, DKAch15x14170.t1]	0.959554
02044 Secretion system	A09180 Brite Hierarchies	3	381	60	11539	0.31806	1.5143	[DKAch10a19459.t1, DKAch10a17662.t1, DKAch14a22383.t1]	0.9486
B 09124 Replication and repair	A09120 Genetic Information Processing	8	381	197	11539	0.325997	1.22989	[DKAch08a33691.t1, DKAch13a04224.t1, DKAch06a21678.t1, DKAch09a29783.t1, DKAch15y11567.t1, DKAch02a10005.t1, DKAch08a34633.t1, DKAch05a15566.t1]	0.955508
00770 Pantothenate and CoA biosynthesis	A09100 Metabolism	3	381	61	11539	0.327172	1.48948	[DKAch01a02944.t1, DKAch12a27717.t1, DKAch15x14311.t1]	0.942699
04122 Sulfur relay system	A09120 Genetic Information Processing	1	381	12	11539	0.331759	2.52384	[DKAch07a35137.t1]	0.939983
B 09106 Metabolism of other amino acids	A09100 Metabolism	11	381	284	11539	0.33723	1.17305	[DKAch15x12827.t1, DKAch02a08419.t1, DKAch09a29097.t1, DKAch15y10550.t1, DKAch10a17540.t1, DKAch15x14311.t1, DKAch12a26826.t1, DKAch13a03639.t1, DKAch06a19870.t1, DKAch15x13429.t1, DKAch12a28436.t1]	0.93982
01005 Lipopolysaccharide biosynthesis proteins	A09180 Brite Hierarchies	1	381	13	11539	0.353846	2.3297	[DKAch10a19467.t1]	0.970223
00941 Flavonoid biosynthesis	A09100 Metabolism	2	381	38	11539	0.358695	1.594	[DKAch02a08819.t1, DKAch02a08562.t1]	0.967907
00270 Cysteine and methionine metabolism	A09100 Metabolism	6	381	149	11539	0.369572	1.21957	[DKAch15y10434.t1, DKAch13a03544.t1, DKAch04a31315.t1, DKAch15x12713.t1, DKAch11a05728.t1, DKAch13a03640.t1]	0.981676
00513 Various types of N-glycan biosynthesis	A09100 Metabolism	2	381	39	11539	0.370679	1.55313	[DKAch15y11987.t1, DKAch10a19389.t1]	0.969468
04141 Protein processing in endoplasmic reticulum	A09120 Genetic Information Processing	10	381	264	11539	0.374207	1.1472	[DKAch15x14280.t1, DKAch11a06461.t1, DKAch01a01257.t1, DKAch10a19389.t1, DKAch10a19459.t1, DKAch13a04445.t1, DKAch01a02541.t1, DKAch15y12067.t1, DKAch02a07381.t1, DKAch10a17662.t1]	0.963866
00440 Phosphonate and phosphinate metabolism	A09100 Metabolism	1	381	14	11539	0.375205	2.16329	[DKAch12a28436.t1]	0.952013
03030 DNA replication	A09120 Genetic Information Processing	3	381	67	11539	0.381647	1.35609	[DKAch02a10005.t1, DKAch08a34633.t1, DKAch05a15566.t1]	0.954117
00920 Sulfur metabolism	A09100 Metabolism	2	381	41	11539	0.39437	1.47737	[DKAch05a15005.t1, DKAch11a05728.t1]	0.971635
03060 Protein export	A09120 Genetic Information Processing	3	381	70	11539	0.408554	1.29798	[DKAch10a19459.t1, DKAch10a17662.t1, DKAch14a22383.t1]	0.992203
B 09105 Amino acid metabolism	A09100 Metabolism	21	381	597	11539	0.414103	1.06534	[DKAch01a02944.t1, DKAch15y10434.t1, DKAch04a32423.t1, DKAch02a08419.t1, DKAch03a25772.t1, DKAch13a03544.t1, DKAch02a09510.t1, DKAch15x13429.t1, DKAch05a17421.t1, DKAch13a03640.t1, DKAch09a29254.t1, DKAch05a16444.t1, DKAch05a15339.t1, DKAch04a31315.t1, DKAch15x14311.t1, DKAch15x12713.t1, DKAch13a03639.t1, DKAch08a33765.t1, DKAch06a19870.t1, DKAch03a26088.t1, DKAch11a05728.t1]	0.991514
00903 Limonene and pinene degradation	A09100 Metabolism	1	381	16	11539	0.415834	1.89288	[DKAch15x14311.t1]	0.981829
03012 Translation factors	A09180 Brite Hierarchies	7	381	188	11539	0.427761	1.12767	[DKAch05a16000.t1, DKAch13a03661.t1, DKAch11a05627.t1, DKAch10a19009.t1, DKAch11a06645.t1, DKAch10a19135.t1, DKAch04a31366.t1]	0.996156
01002 Peptidases and inhibitors	A09180 Brite Hierarchies	14	381	394	11539	0.427925	1.07616	[DKAch14a22389.t1, DKAch04a32423.t1, DKAch15x13281.t1, DKAch01a01629.t1, DKAch15y10955.t1, DKAch15y11018.t1, DKAch13a04445.t1, DKAch02a10157.t1, DKAch05a17421.t1, DKAch01a01080.t1, DKAch02a09478.t1, DKAch04a31959.t1, DKAch08a33344.t1, DKAch13a05237.t1]	0.983071
02048 Prokaryotic defense system	A09180 Brite Hierarchies	1	381	17	11539	0.435149	1.78153	[DKAch13a03544.t1]	0.986337
03013 Nucleocytoplasmic transport	A09120 Genetic Information Processing	5	381	131	11539	0.435843	1.15596	[DKAch15x14280.t1, DKAch13a03661.t1, DKAch15y12067.t1, DKAch01a01963.t1, DKAch06a20308.t1]	0.974912
03029 Mitochondrial biogenesis	A09180 Brite Hierarchies	18	381	517	11539	0.442944	1.05445	[DKAch15y12045.t1, DKAch02a08229.t1, DKAch15y10293.t1, DKAch08a34142.t1, DKAch06a20271.t1, DKAch04a31412.t1, DKAch10a19135.t1, DKAch15x14260.t1, DKAch15x13358.t1, DKAch05a16628.t1, DKAch02a09478.t1, DKAch09a29875.t1, DKAch03a25109.t1, DKAch12a27300.t1, DKAch06a21473.t1, DKAch15y11100.t1, DKAch02a07513.t1, DKAch10a19499.t1]	0.977929
01004 Lipid biosynthesis proteins	A09180 Brite Hierarchies	4	381	103	11539	0.443671	1.17616	[DKAch12a28896.t1, DKAch12a27836.t1, DKAch01a01651.t1, DKAch10a19273.t1]	0.966975
00040 Pentose and glucuronate interconversions	A09100 Metabolism	5	381	134	11539	0.455305	1.13008	[DKAch04a31226.t1, DKAch02a10153.t1, DKAch04a32176.t1, DKAch10a18535.t1, DKAch15x14170.t1]	0.979771
00195 Photosynthesis	A09100 Metabolism	2	381	47	11539	0.46278	1.28877	[DKAch08a33547.t1, DKAch04a31946.t1]	0.983409
B 09194 Poorly characterized	A09190 Not Included in Pathway or Brite	2	381	47	11539	0.46278	1.28877	[DKAch12a26768.t1, DKAch15y10856.t1]	0.983409
B 09104 Nucleotide metabolism	A09100 Metabolism	6	381	166	11539	0.469782	1.09468	[DKAch15x12827.t1, DKAch02a08910.t1, DKAch07a34995.t1, DKAch15y10550.t1, DKAch10a17745.t1, DKAch01a03147.t1]	0.973939
04091 Lectins	A09180 Brite Hierarchies	1	381	19	11539	0.471889	1.594	[DKAch01a02541.t1]	0.966519
03440 Homologous recombination	A09120 Genetic Information Processing	3	381	78	11539	0.478297	1.16485	[DKAch13a04224.t1, DKAch06a21678.t1, DKAch09a29783.t1]	0.967982
00510 N-Glycan biosynthesis	A09100 Metabolism	2	381	49	11539	0.484568	1.23617	[DKAch04a30957.t1, DKAch10a19389.t1]	0.969136
00902 Monoterpenoid biosynthesis	A09100 Metabolism	1	381	20	11539	0.489355	1.5143	[DKAch08a34619.t1]	0.967329
B 09109 Metabolism of terpenoids and polyketides	A09100 Metabolism	9	381	263	11539	0.504621	1.03641	[DKAch03a26119.t1, DKAch10a18301.t1, DKAch10a18889.t1, DKAch08a34619.t1, DKAch15x14311.t1, DKAch11a07101.t1, DKAch01a03410.t1, DKAch07a34924.t1, DKAch05a16382.t1]	0.98604
00943 Isoflavonoid biosynthesis	A09100 Metabolism	1	381	21	11539	0.506245	1.44219	[DKAch15x12788.t1]	0.977973
00966 Glucosinolate biosynthesis	A09100 Metabolism	1	381	21	11539	0.506245	1.44219	[DKAch08a33765.t1]	0.977973
03019 Messenger RNA biogenesis	A09180 Brite Hierarchies	20	381	599	11539	0.512914	1.01122	[DKAch14a23421.t1, DKAch15x14280.t1, DKAch14a23228.t1, DKAch06a21678.t1, DKAch06a19922.t1, DKAch03a25066.t1, DKAch07a36456.t1, DKAch12a27139.t1, DKAch06a20308.t1, DKAch01a01306.t1, DKAch02a09620.t1, DKAch10a18949.t1, DKAch15x14675.t1, DKAch13a03661.t1, DKAch11a05556.t1, DKAch01a03300.t1, DKAch12a26993.t1, DKAch08a33504.t1, DKAch15y12067.t1, DKAch01a01963.t1]	0.968837
00230 Purine metabolism	A09100 Metabolism	4	381	113	11539	0.515589	1.07207	[DKAch15x12827.t1, DKAch02a08910.t1, DKAch07a34995.t1, DKAch15y10550.t1]	0.963188
00450 Selenocompound metabolism	A09100 Metabolism	1	381	22	11539	0.522578	1.37664	[DKAch09a29097.t1]	0.965633
99999 Others	A09190 Not Included in Pathway or Brite	1	381	22	11539	0.522578	1.37664	[DKAch02a07405.t1]	0.965633
00780 Biotin metabolism	A09100 Metabolism	1	381	22	11539	0.522578	1.37664	[DKAch12a28896.t1]	0.965633
01009 Protein phosphatases and associated proteins	A09180 Brite Hierarchies	13	381	389	11539	0.52282	1.01213	[DKAch01a01647.t1, DKAch10a19138.t1, DKAch14a22863.t1, DKAch07a35372.t1, DKAch15y10731.t1, DKAch13a03640.t1, DKAch15y11310.t1, DKAch15x13011.t1, DKAch14a22864.t1, DKAch01a01525.t1, DKAch09a30628.t1, DKAch10a19087.t1, DKAch03a25080.t1]	0.935572
B 09103 Lipid metabolism	A09100 Metabolism	16	381	482	11539	0.528238	1.00535	[DKAch04a31371.t1, DKAch12a28896.t1, DKAch12a27066.t1, DKAch07a34845.t1, DKAch01a01378.t1, DKAch03a25512.t1, DKAch09a30026.t1, DKAch12a27287.t1, DKAch12a28436.t1, DKAch07a35318.t1, DKAch12a27288.t1, DKAch12a27836.t1, DKAch15y10932.t1, DKAch15x14311.t1, DKAch06a19656.t1, DKAch10a19273.t1]	0.935422
00500 Starch and sucrose metabolism	A09100 Metabolism	7	381	213	11539	0.559168	0.995317	[DKAch04a32176.t1, DKAch10a18920.t1, DKAch10a17540.t1, DKAch08a34191.t1, DKAch15x12795.t1, DKAch03a25025.t1, DKAch05a15191.t1]	0.979984
04144 Endocytosis	A09140 Cellular Processes	7	381	216	11539	0.57409	0.981494	[DKAch03a24404.t1, DKAch15x14233.t1, DKAch06a19768.t1, DKAch02a08974.t1, DKAch15x13664.t1, DKAch15y12020.t1, DKAch15y11423.t1]	0.995871
00250 Alanine, aspartate and glutamate metabolism	A09100 Metabolism	2	381	60	11539	0.594044	1.00954	[DKAch04a32423.t1, DKAch03a26088.t1]	1.02007
04016 MAPK signaling pathway - plant	A09130 Environmental Information Processing	6	381	189	11539	0.596902	0.961463	[DKAch07a34995.t1, DKAch02a09806.t1, DKAch01a03300.t1, DKAch10a19399.t1, DKAch08a33244.t1, DKAch11a05597.t1]	1.01473
B 09121 Transcription	A09120 Genetic Information Processing	11	381	348	11539	0.602597	0.957319	[DKAch15x14675.t1, DKAch15y10926.t1, DKAch06a20576.t1, DKAch15x13192.t1, DKAch07a36456.t1, DKAch09a30632.t1, DKAch12a27139.t1, DKAch13a04282.t1, DKAch01a01963.t1, DKAch10a19216.t1, DKAch02a09988.t1]	1.01427
03041 Spliceosome	A09180 Brite Hierarchies	14	381	443	11539	0.606216	0.957122	[DKAch15y10926.t1, DKAch06a20576.t1, DKAch07a36456.t1, DKAch09a30632.t1, DKAch12a27139.t1, DKAch15x14675.t1, DKAch15x13192.t1, DKAch10a19009.t1, DKAch08a33504.t1, DKAch04a32071.t1, DKAch13a04282.t1, DKAch01a01963.t1, DKAch10a19216.t1, DKAch02a09988.t1]	1.01036
04121 Ubiquitin system	A09180 Brite Hierarchies	22	381	693	11539	0.608434	0.961463	[DKAch01a02155.t1, DKAch11a06461.t1, DKAch11a07025.t1, DKAch09a29783.t1, DKAch15x13281.t1, DKAch01a01629.t1, DKAch10a19435.t1, DKAch01a03373.t1, DKAch15y10646.t1, DKAch15y11018.t1, DKAch03a25946.t1, DKAch02a09777.t1, DKAch06a20025.t1, DKAch01a00071.t1, DKAch02a09647.t1, DKAch15x13295.t1, DKAch05a14835.t1, DKAch07a34862.t1, DKAch10a17528.t1, DKAch07a36514.t1, DKAch02a07381.t1, DKAch01a03045.t1]	1.00421
03016 Transfer RNA biogenesis	A09180 Brite Hierarchies	8	381	255	11539	0.609143	0.950152	[DKAch13a03661.t1, DKAch08a33034.t1, DKAch07a35213.t1, DKAch01a03300.t1, DKAch11a07101.t1, DKAch05a15005.t1, DKAch09a30023.t1, DKAch03a25698.t1]	0.995715
00194 Photosynthesis proteins	A09180 Brite Hierarchies	2	381	63	11539	0.620725	0.961463	[DKAch08a33547.t1, DKAch04a31946.t1]	1.00498
00310 Lysine degradation	A09100 Metabolism	2	381	63	11539	0.620725	0.961463	[DKAch09a29254.t1, DKAch15x14311.t1]	1.00498
00062 Fatty acid elongation	A09100 Metabolism	1	381	30	11539	0.635258	1.00954	[DKAch07a35318.t1]	1.00929
00071 Fatty acid degradation	A09100 Metabolism	2	381	66	11539	0.646035	0.91776	[DKAch12a27836.t1, DKAch15x14311.t1]	1.01691
00760 Nicotinate and nicotinamide metabolism	A09100 Metabolism	1	381	33	11539	0.670299	0.91776	[DKAch10a19235.t1]	1.04542
00620 Pyruvate metabolism	A09100 Metabolism	4	381	139	11539	0.678523	0.871542	[DKAch15y10568.t1, DKAch10a17823.t1, DKAch15x14311.t1, DKAch06a19656.t1]	1.04863
B 09101 Carbohydrate metabolism	A09100 Metabolism	32	381	1040	11539	0.691188	0.93188	[DKAch01a02944.t1, DKAch04a32176.t1, DKAch06a19922.t1, DKAch02a09662.t1, DKAch10a18920.t1, DKAch07a34924.t1, DKAch05a15191.t1, DKAch04a31226.t1, DKAch06a20648.t1, DKAch10a17540.t1, DKAch05a16638.t1, DKAch08a34191.t1, DKAch02a08836.t1, DKAch06a19656.t1, DKAch13a03639.t1, DKAch04a31217.t1, DKAch06a19870.t1, DKAch15y10568.t1, DKAch02a10153.t1, DKAch02a08419.t1, DKAch10a17823.t1, DKAch10a18535.t1, DK…	1.05858
00340 Histidine metabolism	A09100 Metabolism	1	381	35	11539	0.691773	0.865317	[DKAch15x14311.t1]	1.05001
00051 Fructose and mannose metabolism	A09100 Metabolism	2	381	72	11539	0.692623	0.84128	[DKAch12a27587.t1, DKAch05a16638.t1]	1.042
00561 Glycerolipid metabolism	A09100 Metabolism	3	381	108	11539	0.69722	0.84128	[DKAch07a34845.t1, DKAch15x14311.t1, DKAch09a30026.t1]	1.03971
00480 Glutathione metabolism	A09100 Metabolism	3	381	109	11539	0.703162	0.833562	[DKAch15x12827.t1, DKAch15y10550.t1, DKAch12a26826.t1]	1.03946
A09150 Organismal Systems	A09150 Organismal Systems	8	381	278	11539	0.703758	0.871542	[DKAch06a21057.t1, DKAch07a35318.t1, DKAch02a09777.t1, DKAch05a14835.t1, DKAch02a09868.t1, DKAch03a23714.t1, DKAch09a29154.t1, DKAch01a01305.t1]	1.03137
B 09159 Environmental adaptation	A09150 Organismal Systems	8	381	278	11539	0.703758	0.871542	[DKAch06a21057.t1, DKAch07a35318.t1, DKAch02a09777.t1, DKAch05a14835.t1, DKAch02a09868.t1, DKAch03a23714.t1, DKAch09a29154.t1, DKAch01a01305.t1]	1.03137
00960 Tropane, piperidine and pyridine alkaloid biosynthesis	A09100 Metabolism	1	381	37	11539	0.711852	0.818543	[DKAch02a09034.t1]	1.02555
00010 Glycolysis / Gluconeogenesis	A09100 Metabolism	5	381	181	11539	0.718337	0.836632	[DKAch15y10568.t1, DKAch06a19922.t1, DKAch10a17823.t1, DKAch05a16444.t1, DKAch15x14311.t1]	1.0262
00052 Galactose metabolism	A09100 Metabolism	2	381	76	11539	0.720791	0.797002	[DKAch04a32176.t1, DKAch10a19152.t1]	1.02112
00565 Ether lipid metabolism	A09100 Metabolism	1	381	38	11539	0.721397	0.797002	[DKAch12a28436.t1]	1.01353
A09180 Brite Hierarchies	A09180 Brite Hierarchies	280	381	8617	11539	0.728153	0.984113	[DKAch02a08229.t1, DKAch15x12968.t1, DKAch08a33034.t1, DKAch15y10550.t1, DKAch08a34142.t1, DKAch12a27139.t1, DKAch04a31412.t1, DKAch08a33945.t1, DKAch12a26851.t1, DKAch03a25946.t1, DKAch05a17421.t1, DKAch09a30023.t1, DKAch13a04031.t1, DKAch03a25133.t1, DKAch11a05671.t1, DKAch10a19437.t1, DKAch01a03300.t1, DKAch01a02135.t1, DKAch11a07101.t1, DKAch04a31217.t1, DKAch11a05597.t1, DKAch15x14233.t1, DK…	1.01464
03420 Nucleotide excision repair	A09120 Genetic Information Processing	2	381	78	11539	0.734043	0.776566	[DKAch08a33691.t1, DKAch08a34633.t1]	1.01453
00908 Zeatin biosynthesis	A09100 Metabolism	1	381	40	11539	0.739551	0.757152	[DKAch11a07101.t1]	1.0139
00790 Folate biosynthesis	A09100 Metabolism	1	381	41	11539	0.748181	0.738685	[DKAch07a35137.t1]	1.01753
01006 Prenyltransferases	A09180 Brite Hierarchies	1	381	41	11539	0.748181	0.738685	[DKAch11a07101.t1]	1.01753
00710 Carbon fixation in photosynthetic organisms	A09100 Metabolism	2	381	81	11539	0.752915	0.747805	[DKAch15y10568.t1, DKAch07a34924.t1]	1.00784
03110 Chaperones and folding catalysts	A09180 Brite Hierarchies	9	381	332	11539	0.772957	0.821008	[DKAch09a29875.t1, DKAch04a31809.t1, DKAch12a27300.t1, DKAch01a01657.t1, DKAch01a01257.t1, DKAch06a20271.t1, DKAch02a07385.t1, DKAch01a02541.t1, DKAch02a07381.t1]	1.02658
02000 Transporters	A09180 Brite Hierarchies	25	381	858	11539	0.773217	0.882462	[DKAch01a02705.t1, DKAch15y12045.t1, DKAch12a26964.t1, DKAch01a03106.t1, DKAch01a00891.t1, DKAch01a01647.t1, DKAch08a34142.t1, DKAch02a09753.t1, DKAch14a23007.t1, DKAch12a26826.t1, DKAch15x12678.t1, DKAch06a21411.t1, DKAch02a09040.t1, DKAch15y10293.t1, DKAch08a33075.t1, DKAch15x14260.t1, DKAch02a07463.t1, DKAch10a19086.t1, DKAch09a30429.t1, DKAch06a21473.t1, DKAch15x13683.t1, DKAch01a01942.t1, DK…	1.01897
00640 Propanoate metabolism	A09100 Metabolism	1	381	45	11539	0.779939	0.673024	[DKAch06a19656.t1]	1.01992
00380 Tryptophan metabolism	A09100 Metabolism	2	381	88	11539	0.792512	0.68832	[DKAch03a25772.t1, DKAch15x14311.t1]	1.02845
00906 Carotenoid biosynthesis	A09100 Metabolism	1	381	47	11539	0.794287	0.644385	[DKAch01a03410.t1]	1.02295
04090 CD molecules	A09180 Brite Hierarchies	1	381	48	11539	0.801107	0.63096	[DKAch14a23007.t1]	1.02397
00220 Arginine biosynthesis	A09100 Metabolism	1	381	48	11539	0.801107	0.63096	[DKAch05a17421.t1]	1.02397
03430 Mismatch repair	A09120 Genetic Information Processing	1	381	53	11539	0.83197	0.571436	[DKAch08a34633.t1]	1.04767
03036 Chromosome and associated proteins	A09180 Brite Hierarchies	24	381	859	11539	0.832529	0.846177	[DKAch09a29783.t1, DKAch13a03544.t1, DKAch15x12887.t1, DKAch15y10646.t1, DKAch01a02232.t1, DKAch08a34633.t1, DKAch13a03714.t1, DKAch13a03715.t1, DKAch03a25929.t1, DKAch01a01280.t1, DKAch15y10614.t1, DKAch09a29254.t1, DKAch06a21644.t1, DKAch06a19768.t1, DKAch02a08974.t1, DKAch05a15640.t1, DKAch05a15638.t1, DKAch10a19009.t1, DKAch10a18655.t1, DKAch09a30628.t1, DKAch04a31814.t1, DKAch03a25080.t1, DK…	1.04066
03400 DNA repair and recombination proteins	A09180 Brite Hierarchies	11	381	429	11539	0.844324	0.776566	[DKAch08a33691.t1, DKAch13a04224.t1, DKAch06a21678.t1, DKAch15x12827.t1, DKAch09a29783.t1, DKAch15y11567.t1, DKAch15y10550.t1, DKAch08a33945.t1, DKAch12a26851.t1, DKAch08a34633.t1, DKAch12a28862.t1]	1.0477
03021 Transcription machinery	A09180 Brite Hierarchies	8	381	330	11539	0.858069	0.734208	[DKAch15y10614.t1, DKAch14a23371.t1, DKAch07a35907.t1, DKAch03a23749.t1, DKAch15x12887.t1, DKAch01a03300.t1, DKAch15y10613.t1, DKAch03a25929.t1]	1.05704
B 09107 Glycan biosynthesis and metabolism	A09100 Metabolism	3	381	144	11539	0.85923	0.63096	[DKAch04a30957.t1, DKAch15y11987.t1, DKAch10a19389.t1]	1.05086
03410 Base excision repair	A09120 Genetic Information Processing	1	381	59	11539	0.862765	0.513324	[DKAch15y11567.t1]	1.04764
00030 Pentose phosphate pathway	A09100 Metabolism	1	381	60	11539	0.867319	0.504768	[DKAch07a34924.t1]	1.0457
00400 Phenylalanine, tyrosine and tryptophan biosynthesis	A09100 Metabolism	1	381	60	11539	0.867319	0.504768	[DKAch02a09510.t1]	1.0457
03015 mRNA surveillance pathway	A09120 Genetic Information Processing	4	381	186	11539	0.867413	0.651314	[DKAch14a23421.t1, DKAch08a33504.t1, DKAch01a01963.t1, DKAch02a09620.t1]	1.03119
B 09131 Membrane transport	A09130 Environmental Information Processing	1	381	61	11539	0.871723	0.496493	[DKAch14a23007.t1]	1.02912
02010 ABC transporters	A09130 Environmental Information Processing	1	381	61	11539	0.871723	0.496493	[DKAch14a23007.t1]	1.02912
00410 beta-Alanine metabolism	A09100 Metabolism	1	381	61	11539	0.871723	0.496493	[DKAch15x14311.t1]	1.02912
A09190 Not Included in Pathway or Brite	A09190 Not Included in Pathway or Brite	15	381	589	11539	0.88241	0.771293	[DKAch04a31920.t1, DKAch10a18301.t1, DKAch02a07405.t1, DKAch12a26768.t1, DKAch15x13507.t1, DKAch04a32361.t1, DKAch13a04446.t1, DKAch15y10306.t1, DKAch12a28860.t1, DKAch06a20706.t1, DKAch11a05562.t1, DKAch15x12582.t1, DKAch15y11246.t1, DKAch07a36683.t1, DKAch15y10856.t1]	1.02047
00280 Valine, leucine and isoleucine degradation	A09100 Metabolism	1	381	65	11539	0.887928	0.46594	[DKAch15x14311.t1]	1.01992
00020 Citrate cycle (TCA cycle)	A09100 Metabolism	1	381	66	11539	0.891649	0.45888	[DKAch10a17823.t1]	1.01732
00592 alpha-Linolenic acid metabolism	A09100 Metabolism	1	381	68	11539	0.898726	0.445384	[DKAch03a25512.t1]	1.01856
01007 Amino acid related enzymes	A09180 Brite Hierarchies	2	381	118	11539	0.905467	0.513324	[DKAch08a33034.t1, DKAch05a15339.t1]	1.0194
04812 Cytoskeleton proteins	A09180 Brite Hierarchies	5	381	244	11539	0.90966	0.620617	[DKAch10a18075.t1, DKAch15y11310.t1, DKAch06a20384.t1, DKAch09a28972.t1, DKAch13a04031.t1]	1.01738
B 09183 Protein families: signaling and cellular processes	A09180 Brite Hierarchies	56	381	1977	11539	0.913861	0.857876	[DKAch15y12045.t1, DKAch06a19922.t1, DKAch12a26964.t1, DKAch03a24404.t1, DKAch01a03106.t1, DKAch01a00891.t1, DKAch11a06323.t1, DKAch01a01647.t1, DKAch08a34142.t1, DKAch15y10955.t1, DKAch02a09218.t1, DKAch05a17421.t1, DKAch12a28862.t1, DKAch13a04031.t1, DKAch02a09753.t1, DKAch12a26826.t1, DKAch15y10293.t1, DKAch08a33075.t1, DKAch15x14260.t1, DKAch15y11423.t1, DKAch02a07463.t1, DKAch03a25109.t1, DK…	1.0154
00970 Aminoacyl-tRNA biosynthesis	A09120 Genetic Information Processing	1	381	76	11539	0.922714	0.398501	[DKAch08a33034.t1]	1.01858
B 09110 Biosynthesis of other secondary metabolites	A09100 Metabolism	8	381	371	11539	0.927539	0.653069	[DKAch06a21692.t1, DKAch02a09034.t1, DKAch02a08819.t1, DKAch10a17540.t1, DKAch08a33765.t1, DKAch10a18874.t1, DKAch15x12788.t1, DKAch02a08562.t1]	1.0173
99980 Enzymes with EC numbers	A09190 Not Included in Pathway or Brite	8	381	377	11539	0.934721	0.642676	[DKAch04a31920.t1, DKAch06a20706.t1, DKAch10a18301.t1, DKAch11a05562.t1, DKAch15x12582.t1, DKAch13a04446.t1, DKAch07a36683.t1, DKAch15y10306.t1]	1.01861
04626 Plant-pathogen interaction	A09150 Organismal Systems	4	381	221	11539	0.937348	0.548165	[DKAch06a21057.t1, DKAch07a35318.t1, DKAch09a29154.t1, DKAch01a01305.t1]	1.01496
00564 Glycerophospholipid metabolism	A09100 Metabolism	2	381	137	11539	0.94392	0.442133	[DKAch12a27066.t1, DKAch12a28436.t1]	1.01561
B 09191 Unclassified: metabolism	A09190 Not Included in Pathway or Brite	9	381	427	11539	0.94704	0.638348	[DKAch04a31920.t1, DKAch06a20706.t1, DKAch10a18301.t1, DKAch02a07405.t1, DKAch11a05562.t1, DKAch15x12582.t1, DKAch13a04446.t1, DKAch07a36683.t1, DKAch15y10306.t1]	1.01256
00562 Inositol phosphate metabolism	A09100 Metabolism	1	381	102	11539	0.967938	0.296922	[DKAch15x13165.t1]	1.02843
04070 Phosphatidylinositol signaling system	A09130 Environmental Information Processing	1	381	105	11539	0.971037	0.288439	[DKAch15x13165.t1]	1.02532
B 09181 Protein families: metabolism	A09180 Brite Hierarchies	57	381	2168	11539	0.980126	0.796267	[DKAch14a22389.t1, DKAch08a33034.t1, DKAch01a01647.t1, DKAch15y10955.t1, DKAch14a22863.t1, DKAch13a04445.t1, DKAch09a30026.t1, DKAch05a17421.t1, DKAch02a09478.t1, DKAch12a27697.t1, DKAch10a19467.t1, DKAch03a25133.t1, DKAch04a31959.t1, DKAch15y11987.t1, DKAch11a07101.t1, DKAch04a31217.t1, DKAch11a05597.t1, DKAch04a32423.t1, DKAch15y11018.t1, DKAch02a10157.t1, DKAch10a18874.t1, DKAch15x14269.t1, DK…	1.02853
04075 Plant hormone signal transduction	A09130 Environmental Information Processing	5	381	325	11539	0.98431	0.46594	[DKAch02a09806.t1, DKAch10a19399.t1, DKAch12a28425.t1, DKAch08a33244.t1, DKAch01a02098.t1]	1.02658
00940 Phenylpropanoid biosynthesis	A09100 Metabolism	2	381	193	11539	0.98882	0.313845	[DKAch06a21692.t1, DKAch10a17540.t1]	1.025
04131 Membrane trafficking	A09180 Brite Hierarchies	24	381	1084	11539	0.989256	0.670541	[DKAch15x14280.t1, DKAch06a21678.t1, DKAch03a24404.t1, DKAch15x14233.t1, DKAch15x13664.t1, DKAch10a19025.t1, DKAch15y12020.t1, DKAch06a19821.t1, DKAch04a31412.t1, DKAch15y11423.t1, DKAch15x13358.t1, DKAch13a03661.t1, DKAch06a19768.t1, DKAch02a08974.t1, DKAch15y11100.t1, DKAch04a31959.t1, DKAch01a01257.t1, DKAch01a02009.t1, DKAch07a36427.t1, DKAch07a34995.t1, DKAch10a19499.t1, DKAch15y12067.t1, DK…	1.01923
B 09132 Signal transduction	A09130 Environmental Information Processing	9	381	523	11539	0.991322	0.521176	[DKAch15x13165.t1, DKAch07a34995.t1, DKAch02a09806.t1, DKAch01a03300.t1, DKAch10a19399.t1, DKAch12a28425.t1, DKAch08a33244.t1, DKAch01a02098.t1, DKAch11a05597.t1]	1.01521
04147 Exosome	A09180 Brite Hierarchies	13	381	699	11539	0.993413	0.563261	[DKAch06a19922.t1, DKAch03a24404.t1, DKAch15x13664.t1, DKAch15y10955.t1, DKAch15y11423.t1, DKAch05a17421.t1, DKAch13a03640.t1, DKAch12a28862.t1, DKAch13a03661.t1, DKAch06a19768.t1, DKAch02a08974.t1, DKAch12a27836.t1, DKAch14a23007.t1]	1.01126
A09130 Environmental Information Processing	A09130 Environmental Information Processing	10	381	584	11539	0.994167	0.518597	[DKAch15x13165.t1, DKAch07a34995.t1, DKAch14a23007.t1, DKAch02a09806.t1, DKAch01a03300.t1, DKAch10a19399.t1, DKAch12a28425.t1, DKAch08a33244.t1, DKAch01a02098.t1, DKAch11a05597.t1]	1.006
03000 Transcription factors	A09180 Brite Hierarchies	10	381	609	11539	0.996505	0.497309	[DKAch01a00533.t1, DKAch03a23825.t1, DKAch02a08852.t1, DKAch13a03544.t1, DKAch07a34846.t1, DKAch07a34963.t1, DKAch03a25777.t1, DKAch15y12042.t1, DKAch04a32303.t1, DKAch06a20085.t1]	1.0024
01001 Protein kinases	A09180 Brite Hierarchies	7	381	587	11539	0.999739	0.361163	[DKAch12a27697.t1, DKAch03a25133.t1, DKAch03a23681.t1, DKAch01a03085.t1, DKAch12a28935.t1, DKAch01a03287.t1, DKAch11a05597.t1]	0.999739

## Sheet: M5
Term Name	MainClass	GeneHitsInSelectedSet	AllGenesInSelectedSet	GeneHitsInBackground	AllGenesInBackground	p-value	enrichFactor	GeneListInSelectedSets	corrected p-value(BH method)
00950 Isoquinoline alkaloid biosynthesis	A09100 Metabolism	5	187	36	11539	0.00026565	8.57026	[DKAch15y12487.t1, DKAch03a24772.t1, DKAch03a24771.t1, DKAch15x14667.t1, DKAch15x14665.t1]	0.0313467
03012 Translation factors	A09180 Brite Hierarchies	9	187	188	11539	0.00352774	2.95401	[DKAch08a33127.t1, DKAch06a19815.t1, DKAch12a28562.t1, DKAch07a35165.t1, DKAch01a02021.t1, DKAch03a24035.t1, DKAch09a30365.t1, DKAch13a04482.t1, DKAch12a28304.t1]	0.208137
00350 Tyrosine metabolism	A09100 Metabolism	5	187	64	11539	0.00372934	4.82077	[DKAch15y12487.t1, DKAch03a24772.t1, DKAch03a24771.t1, DKAch15x14667.t1, DKAch15x14665.t1]	0.146687
00360 Phenylalanine metabolism	A09100 Metabolism	4	187	50	11539	0.00860675	4.93647	[DKAch11a07146.t1, DKAch15y12487.t1, DKAch15x14667.t1, DKAch15x14665.t1]	0.253899
02044 Secretion system	A09180 Brite Hierarchies	4	187	60	11539	0.0160914	4.11373	[DKAch15y11576.t1, DKAch15y10404.t1, DKAch15x13803.t1, DKAch15x12687.t1]	0.379757
04147 Exosome	A09180 Brite Hierarchies	19	187	699	11539	0.0185582	1.67727	[DKAch04a32318.t1, DKAch06a19815.t1, DKAch06a19677.t1, DKAch05a16868.t1, DKAch07a36635.t1, DKAch07a34795.t1, DKAch08a33127.t1, DKAch09a30478.t1, DKAch06a20778.t1, DKAch12a27215.t1, DKAch02a08699.t1, DKAch11a06360.t1, DKAch05a14829.t1, DKAch09a30365.t1, DKAch01a01166.t1, DKAch05a14757.t1, DKAch02a09319.t1, DKAch03a26530.t1, DKAch07a36348.t1]	0.364978
00960 Tropane, piperidine and pyridine alkaloid biosynthesis	A09100 Metabolism	3	187	37	11539	0.0217323	5.00318	[DKAch15y12487.t1, DKAch15x14667.t1, DKAch15x14665.t1]	0.366344
B 09132 Signal transduction	A09130 Environmental Information Processing	15	187	523	11539	0.0229172	1.76977	[DKAch07a36434.t1, DKAch05a17474.t1, DKAch05a16371.t1, DKAch09a29215.t1, DKAch09a29216.t1, DKAch15x13001.t1, DKAch05a16868.t1, DKAch08a34595.t1, DKAch15y10722.t1, DKAch02a08699.t1, DKAch01a03382.t1, DKAch04a31083.t1, DKAch01a02222.t1, DKAch01a02221.t1, DKAch03a26530.t1]	0.338029
03060 Protein export	A09120 Genetic Information Processing	4	187	70	11539	0.0267353	3.52605	[DKAch15y11576.t1, DKAch15y10404.t1, DKAch15x13803.t1, DKAch15x12687.t1]	0.35053
00910 Nitrogen metabolism	A09100 Metabolism	3	187	43	11539	0.0321792	4.30506	[DKAch15x12587.t1, DKAch09a30478.t1, DKAch15y10309.t1]	0.379714
B 09183 Protein families: signaling and cellular processes	A09180 Brite Hierarchies	42	187	1977	11539	0.0353176	1.3109	[DKAch04a32210.t1, DKAch15y11157.t1, DKAch06a19815.t1, DKAch07a35423.t1, DKAch05a16868.t1, DKAch15x12687.t1, DKAch07a34795.t1, DKAch15y11576.t1, DKAch09a30478.t1, DKAch06a20778.t1, DKAch12a27215.t1, DKAch14a22868.t1, DKAch02a08699.t1, DKAch06a19683.t1, DKAch11a06360.t1, DKAch08a34122.t1, DKAch15x13803.t1, DKAch09a30365.t1, DKAch07a36381.t1, DKAch05a14757.t1, DKAch02a09319.t1, DKAch04a32209.t1, DK…	0.378862
04075 Plant hormone signal transduction	A09130 Environmental Information Processing	10	187	325	11539	0.0389172	1.89864	[DKAch07a36434.t1, DKAch05a17474.t1, DKAch05a16371.t1, DKAch15y10722.t1, DKAch01a03382.t1, DKAch09a29215.t1, DKAch09a29216.t1, DKAch15x13001.t1, DKAch01a02222.t1, DKAch01a02221.t1]	0.382686
B 09191 Unclassified: metabolism	A09190 Not Included in Pathway or Brite	12	187	427	11539	0.0451407	1.73412	[DKAch05a14855.t1, DKAch01a02215.t1, DKAch01a01108.t1, DKAch04a32285.t1, DKAch01a02978.t1, DKAch13a03616.t1, DKAch04a31854.t1, DKAch15x12841.t1, DKAch06a20375.t1, DKAch14a21968.t1, DKAch15y10202.t1, DKAch02a09997.t1]	0.409738
99983 Lipid metabolism	A09190 Not Included in Pathway or Brite	1	187	3	11539	0.0478382	20.5686	[DKAch01a02978.t1]	0.403207
A09130 Environmental Information Processing	A09130 Environmental Information Processing	15	187	584	11539	0.0522443	1.58491	[DKAch07a36434.t1, DKAch05a17474.t1, DKAch05a16371.t1, DKAch09a29215.t1, DKAch09a29216.t1, DKAch15x13001.t1, DKAch05a16868.t1, DKAch08a34595.t1, DKAch15y10722.t1, DKAch02a08699.t1, DKAch01a03382.t1, DKAch04a31083.t1, DKAch01a02222.t1, DKAch01a02221.t1, DKAch03a26530.t1]	0.410989
A09190 Not Included in Pathway or Brite	A09190 Not Included in Pathway or Brite	15	187	589	11539	0.055463	1.57146	[DKAch01a02215.t1, DKAch01a01108.t1, DKAch04a32285.t1, DKAch05a15269.t1, DKAch02a09997.t1, DKAch03a23599.t1, DKAch05a14855.t1, DKAch01a02978.t1, DKAch13a03616.t1, DKAch04a31854.t1, DKAch15x12841.t1, DKAch06a20058.t1, DKAch06a20375.t1, DKAch14a21968.t1, DKAch15y10202.t1]	0.40904
01002 Peptidases and inhibitors	A09180 Brite Hierarchies	11	187	394	11539	0.0558478	1.72275	[DKAch01a01041.t1, DKAch04a32137.t1, DKAch06a20826.t1, DKAch14a22960.t1, DKAch07a36331.t1, DKAch05a15607.t1, DKAch12a27446.t1, DKAch03a23619.t1, DKAch01a03324.t1, DKAch15x12686.t1, DKAch07a34795.t1]	0.387649
00905 Brassinosteroid biosynthesis	A09100 Metabolism	2	187	24	11539	0.0571075	5.14216	[DKAch03a23677.t1, DKAch14a21982.t1]	0.374371
00400 Phenylalanine, tyrosine and tryptophan biosynthesis	A09100 Metabolism	3	187	60	11539	0.0732938	3.08529	[DKAch15y12487.t1, DKAch15x14667.t1, DKAch15x14665.t1]	0.455193
99985 Amino acid metabolism	A09190 Not Included in Pathway or Brite	1	187	5	11539	0.0784586	12.3412	[DKAch05a14855.t1]	0.462906
00650 Butanoate metabolism	A09100 Metabolism	2	187	29	11539	0.0797473	4.25558	[DKAch11a07146.t1, DKAch05a14757.t1]	0.448104
04070 Phosphatidylinositol signaling system	A09130 Environmental Information Processing	4	187	105	11539	0.0909395	2.3507	[DKAch02a08699.t1, DKAch04a31083.t1, DKAch03a26530.t1, DKAch05a16868.t1]	0.487766
B 09109 Metabolism of terpenoids and polyketides	A09100 Metabolism	7	187	263	11539	0.135681	1.64236	[DKAch09a29121.t1, DKAch08a33620.t1, DKAch07a34842.t1, DKAch03a23677.t1, DKAch05a14757.t1, DKAch14a21982.t1, DKAch07a34795.t1]	0.696101
00908 Zeatin biosynthesis	A09100 Metabolism	2	187	40	11539	0.136819	3.08529	[DKAch09a29121.t1, DKAch08a33620.t1]	0.672692
B 09110 Biosynthesis of other secondary metabolites	A09100 Metabolism	9	187	371	11539	0.148937	1.49691	[DKAch15y12487.t1, DKAch12a27472.t1, DKAch04a32388.t1, DKAch02a07766.t1, DKAch13a03620.t1, DKAch03a24772.t1, DKAch03a24771.t1, DKAch15x14667.t1, DKAch15x14665.t1]	0.702981
00999 Biosynthesis of various secondary metabolites - part 1	A09100 Metabolism	1	187	10	11539	0.150792	6.17059	[DKAch13a03620.t1]	0.684363
04121 Ubiquitin system	A09180 Brite Hierarchies	15	187	693	11539	0.154775	1.33563	[DKAch12a28465.t1, DKAch11a06306.t1, DKAch02a09654.t1, DKAch10a17755.t1, DKAch13a04183.t1, DKAch10a18719.t1, DKAch10a17752.t1, DKAch01a03382.t1, DKAch05a16957.t1, DKAch08a34386.t1, DKAch07a36584.t1, DKAch06a19529.t1, DKAch11a05839.t1, DKAch13a04458.t1, DKAch01a02522.t1]	0.676425
99980 Enzymes with EC numbers	A09190 Not Included in Pathway or Brite	9	187	377	11539	0.159213	1.47308	[DKAch01a02215.t1, DKAch01a01108.t1, DKAch04a32285.t1, DKAch13a03616.t1, DKAch04a31854.t1, DKAch15x12841.t1, DKAch06a20375.t1, DKAch14a21968.t1, DKAch02a09997.t1]	0.670967
04131 Membrane trafficking	A09180 Brite Hierarchies	22	187	1084	11539	0.159669	1.25233	[DKAch11a05631.t1, DKAch06a19815.t1, DKAch01a01108.t1, DKAch10a19428.t1, DKAch15x13099.t1, DKAch15y10828.t1, DKAch05a16868.t1, DKAch02a09996.t1, DKAch07a36635.t1, DKAch06a20778.t1, DKAch12a27215.t1, DKAch02a08699.t1, DKAch02a10143.t1, DKAch05a14829.t1, DKAch04a31083.t1, DKAch09a30365.t1, DKAch01a01166.t1, DKAch13a04458.t1, DKAch03a26530.t1, DKAch05a15448.t1, DKAch07a36348.t1, DKAch13a03612.t1]	0.649689
B 09105 Amino acid metabolism	A09100 Metabolism	13	187	597	11539	0.171437	1.34368	[DKAch03a24772.t1, DKAch08a32977.t1, DKAch03a24771.t1, DKAch09a30478.t1, DKAch11a07146.t1, DKAch15y12487.t1, DKAch13a04715.t1, DKAch06a21066.t1, DKAch06a19690.t1, DKAch06a21696.t1, DKAch05a14757.t1, DKAch15x14667.t1, DKAch15x14665.t1]	0.67432
03110 Chaperones and folding catalysts	A09180 Brite Hierarchies	8	187	332	11539	0.17153	1.48689	[DKAch04a32137.t1, DKAch04a32758.t1, DKAch02a07526.t1, DKAch13a04508.t1, DKAch06a21653.t1, DKAch03a25452.t1, DKAch12a28873.t1, DKAch02a10057.t1]	0.652922
00220 Arginine biosynthesis	A09100 Metabolism	2	187	48	11539	0.18244	2.57108	[DKAch09a30478.t1, DKAch06a21066.t1]	0.672748
03010 Ribosome	A09120 Genetic Information Processing	7	187	293	11539	0.198324	1.4742	[DKAch06a21248.t1, DKAch15x14220.t1, DKAch03a26360.t1, DKAch13a03611.t1, DKAch06a20052.t1, DKAch15y12000.t1, DKAch01a01775.t1]	0.709158
00199 Cytochrome P450	A09180 Brite Hierarchies	4	187	142	11539	0.198824	1.73819	[DKAch05a15297.t1, DKAch03a23677.t1, DKAch14a21982.t1, DKAch01a01581.t1]	0.690037
04136 Autophagy - other	A09140 Cellular Processes	2	187	51	11539	0.200086	2.41984	[DKAch12a27215.t1, DKAch13a04458.t1]	0.674575
99992 Structural proteins	A09190 Not Included in Pathway or Brite	1	187	14	11539	0.204569	4.40756	[DKAch06a20058.t1]	0.670532
02000 Transporters	A09180 Brite Hierarchies	17	187	858	11539	0.227282	1.22261	[DKAch04a32210.t1, DKAch04a32209.t1, DKAch15y11157.t1, DKAch13a03923.t1, DKAch05a15342.t1, DKAch04a31581.t1, DKAch07a35423.t1, DKAch08a34594.t1, DKAch03a25442.t1, DKAch15y11011.t1, DKAch15x13416.t1, DKAch12a26710.t1, DKAch04a31191.t1, DKAch08a34122.t1, DKAch07a36381.t1, DKAch01a02448.t1, DKAch02a08277.t1]	0.724847
00900 Terpenoid backbone biosynthesis	A09100 Metabolism	2	187	59	11539	0.247916	2.09172	[DKAch05a14757.t1, DKAch07a34795.t1]	0.769844
04141 Protein processing in endoplasmic reticulum	A09120 Genetic Information Processing	6	187	264	11539	0.257324	1.40241	[DKAch02a09654.t1, DKAch13a04508.t1, DKAch13a03612.t1, DKAch03a25452.t1, DKAch02a09996.t1, DKAch02a10057.t1]	0.77857
03011 Ribosome	A09180 Brite Hierarchies	7	187	318	11539	0.257692	1.35831	[DKAch06a21248.t1, DKAch15x14220.t1, DKAch03a26360.t1, DKAch13a03611.t1, DKAch06a20052.t1, DKAch15y12000.t1, DKAch01a01775.t1]	0.760192
00410 beta-Alanine metabolism	A09100 Metabolism	2	187	61	11539	0.259962	2.02314	[DKAch02a09319.t1, DKAch08a32977.t1]	0.748183
00902 Monoterpenoid biosynthesis	A09100 Metabolism	1	187	20	11539	0.278949	3.08529	[DKAch07a34842.t1]	0.783713
00280 Valine, leucine and isoleucine degradation	A09100 Metabolism	2	187	65	11539	0.284062	1.89864	[DKAch05a14757.t1, DKAch08a32977.t1]	0.779519
04626 Plant-pathogen interaction	A09150 Organismal Systems	5	187	221	11539	0.288551	1.39606	[DKAch02a08949.t1, DKAch02a08699.t1, DKAch03a26044.t1, DKAch03a26530.t1, DKAch05a16868.t1]	0.773842
00943 Isoflavonoid biosynthesis	A09100 Metabolism	1	187	21	11539	0.290654	2.93838	[DKAch12a27472.t1]	0.76216
99999 Others	A09190 Not Included in Pathway or Brite	1	187	22	11539	0.302171	2.80481	[DKAch15y10202.t1]	0.775134
03029 Mitochondrial biogenesis	A09180 Brite Hierarchies	10	187	517	11539	0.328701	1.19354	[DKAch15y10795.t1, DKAch11a06360.t1, DKAch13a04458.t1, DKAch09a30340.t1, DKAch12a28304.t1, DKAch03a25452.t1, DKAch12a28873.t1, DKAch15x13069.t1, DKAch02a08277.t1, DKAch02a10057.t1]	0.82525
99995 Signaling proteins	A09190 Not Included in Pathway or Brite	1	187	27	11539	0.357023	2.2854	[DKAch05a15269.t1]	0.877681
04016 MAPK signaling pathway - plant	A09130 Environmental Information Processing	4	187	189	11539	0.367054	1.30594	[DKAch02a08699.t1, DKAch03a26530.t1, DKAch05a16868.t1, DKAch08a34595.t1]	0.883927
00620 Pyruvate metabolism	A09100 Metabolism	3	187	139	11539	0.392291	1.33178	[DKAch04a31447.t1, DKAch06a20112.t1, DKAch05a14757.t1]	0.925807
B 09193 Unclassified: signaling and cellular processes	A09190 Not Included in Pathway or Brite	2	187	84	11539	0.396204	1.46919	[DKAch06a20058.t1, DKAch05a15269.t1]	0.916708
03000 Transcription factors	A09180 Brite Hierarchies	11	187	609	11539	0.39995	1.11456	[DKAch15y12477.t1, DKAch03a26359.t1, DKAch01a03370.t1, DKAch15x14216.t1, DKAch15y11998.t1, DKAch14a22686.t1, DKAch03a23522.t1, DKAch09a29215.t1, DKAch09a29216.t1, DKAch15y12203.t1, DKAch15x14658.t1]	0.907579
B 09102 Energy metabolism	A09100 Metabolism	7	187	374	11539	0.403679	1.15492	[DKAch15x12587.t1, DKAch09a30478.t1, DKAch03a25282.t1, DKAch08a32917.t1, DKAch08a32963.t1, DKAch04a31447.t1, DKAch15y10309.t1]	0.898757
99997 Function unknown	A09190 Not Included in Pathway or Brite	1	187	33	11539	0.417212	1.86988	[DKAch03a23599.t1]	0.911685
00630 Glyoxylate and dicarboxylate metabolism	A09100 Metabolism	2	187	91	11539	0.43561	1.35617	[DKAch09a30478.t1, DKAch05a14757.t1]	0.934582
01009 Protein phosphatases and associated proteins	A09180 Brite Hierarchies	7	187	389	11539	0.443601	1.11039	[DKAch06a19864.t1, DKAch12a27215.t1, DKAch02a08699.t1, DKAch14a22585.t1, DKAch03a26530.t1, DKAch05a16868.t1, DKAch01a01568.t1]	0.93473
00100 Steroid biosynthesis	A09100 Metabolism	1	187	36	11539	0.44517	1.71405	[DKAch05a15297.t1]	0.92158
A09150 Organismal Systems	A09150 Organismal Systems	5	187	278	11539	0.470813	1.10982	[DKAch02a08949.t1, DKAch02a08699.t1, DKAch03a26044.t1, DKAch03a26530.t1, DKAch05a16868.t1]	0.95786
B 09159 Environmental adaptation	A09150 Organismal Systems	5	187	278	11539	0.470813	1.10982	[DKAch02a08949.t1, DKAch02a08699.t1, DKAch03a26044.t1, DKAch03a26530.t1, DKAch05a16868.t1]	0.95786
00130 Ubiquinone and other terpenoid-quinone biosynthesis	A09100 Metabolism	1	187	39	11539	0.471794	1.5822	[DKAch02a07766.t1]	0.927861
00190 Oxidative phosphorylation	A09100 Metabolism	3	187	158	11539	0.473736	1.17163	[DKAch03a25282.t1, DKAch08a32917.t1, DKAch08a32963.t1]	0.916407
00640 Propanoate metabolism	A09100 Metabolism	1	187	45	11539	0.521288	1.37124	[DKAch08a32977.t1]	0.992129
00561 Glycerolipid metabolism	A09100 Metabolism	2	187	108	11539	0.525117	1.1427	[DKAch06a20826.t1, DKAch14a22960.t1]	0.983553
B 09194 Poorly characterized	A09190 Not Included in Pathway or Brite	1	187	47	11539	0.536739	1.31289	[DKAch03a23599.t1]	0.989612
B 09123 Folding, sorting and degradation	A09120 Genetic Information Processing	12	187	747	11539	0.555664	0.991259	[DKAch15y11576.t1, DKAch11a05631.t1, DKAch02a09654.t1, DKAch15y10404.t1, DKAch06a19677.t1, DKAch15x13803.t1, DKAch13a04508.t1, DKAch13a03612.t1, DKAch03a25452.t1, DKAch15x12687.t1, DKAch02a09996.t1, DKAch02a10057.t1]	1.00874
04812 Cytoskeleton proteins	A09180 Brite Hierarchies	4	187	244	11539	0.56108	1.01157	[DKAch14a22868.t1, DKAch06a19683.t1, DKAch07a36348.t1, DKAch07a36635.t1]	1.00314
00010 Glycolysis / Gluconeogenesis	A09100 Metabolism	3	187	181	11539	0.565116	1.02275	[DKAch04a30961.t1, DKAch07a34754.t1, DKAch04a31447.t1]	0.995278
01007 Amino acid related enzymes	A09180 Brite Hierarchies	2	187	118	11539	0.573154	1.04586	[DKAch06a21066.t1, DKAch06a21482.t1]	0.99459
00860 Porphyrin and chlorophyll metabolism	A09100 Metabolism	1	187	54	11539	0.587012	1.1427	[DKAch06a21482.t1]	1.00388
04130 SNARE interactions in vesicular transport	A09120 Genetic Information Processing	1	187	55	11539	0.593736	1.12193	[DKAch11a05631.t1]	1.00087
03016 Transfer RNA biogenesis	A09180 Brite Hierarchies	4	187	255	11539	0.596101	0.967935	[DKAch06a19815.t1, DKAch12a28562.t1, DKAch09a30365.t1, DKAch09a30340.t1]	0.990703
03021 Transcription machinery	A09180 Brite Hierarchies	5	187	330	11539	0.623253	0.934938	[DKAch15y12344.t1, DKAch15y11877.t1, DKAch15x14538.t1, DKAch15x14108.t1, DKAch15y12343.t1]	1.02144
00250 Alanine, aspartate and glutamate metabolism	A09100 Metabolism	1	187	60	11539	0.625759	1.02843	[DKAch09a30478.t1]	1.0115
03013 Nucleocytoplasmic transport	A09120 Genetic Information Processing	2	187	131	11539	0.630205	0.942075	[DKAch06a19815.t1, DKAch09a30365.t1]	1.00492
00770 Pantothenate and CoA biosynthesis	A09100 Metabolism	1	187	61	11539	0.631856	1.01157	[DKAch02a09319.t1]	0.99412
00310 Lysine degradation	A09100 Metabolism	1	187	63	11539	0.643754	0.979458	[DKAch05a14757.t1]	0.999513
00020 Citrate cycle (TCA cycle)	A09100 Metabolism	1	187	66	11539	0.660888	0.934938	[DKAch04a31447.t1]	1.01279
00071 Fatty acid degradation	A09100 Metabolism	1	187	66	11539	0.660888	0.934938	[DKAch05a14757.t1]	1.01279
03050 Proteasome	A09120 Genetic Information Processing	1	187	67	11539	0.666415	0.920983	[DKAch06a19677.t1]	0.995405
B 09106 Metabolism of other amino acids	A09100 Metabolism	4	187	284	11539	0.680073	0.869097	[DKAch02a09319.t1, DKAch08a34594.t1, DKAch01a01581.t1, DKAch08a32977.t1]	1.00311
B 09122 Translation	A09120 Genetic Information Processing	11	187	754	11539	0.684758	0.900218	[DKAch06a21248.t1, DKAch15x14220.t1, DKAch06a19815.t1, DKAch03a26360.t1, DKAch13a03611.t1, DKAch12a27215.t1, DKAch06a20052.t1, DKAch15y12000.t1, DKAch03a24408.t1, DKAch01a01775.t1, DKAch09a30365.t1]	0.997548
B 09181 Protein families: metabolism	A09180 Brite Hierarchies	33	187	2168	11539	0.68531	0.93925	[DKAch14a22960.t1, DKAch03a23619.t1, DKAch06a21482.t1, DKAch03a23677.t1, DKAch13a03620.t1, DKAch05a16868.t1, DKAch15x12687.t1, DKAch07a34795.t1, DKAch13a05055.t1, DKAch12a27215.t1, DKAch04a32137.t1, DKAch02a08949.t1, DKAch02a08699.t1, DKAch05a15607.t1, DKAch05a15297.t1, DKAch12a26776.t1, DKAch15x14108.t1, DKAch14a21982.t1, DKAch06a19864.t1, DKAch04a31703.t1, DKAch06a20826.t1, DKAch07a36331.t1, DK…	0.986177
00460 Cyanoamino acid metabolism	A09100 Metabolism	1	187	77	11539	0.71699	0.801375	[DKAch01a01581.t1]	1.01934
00240 Pyrimidine metabolism	A09100 Metabolism	1	187	80	11539	0.730618	0.771324	[DKAch02a09319.t1]	1.02634
00330 Arginine and proline metabolism	A09100 Metabolism	1	187	81	11539	0.735014	0.761801	[DKAch06a19690.t1]	1.02037
00710 Carbon fixation in photosynthetic organisms	A09100 Metabolism	1	187	81	11539	0.735014	0.761801	[DKAch04a31447.t1]	1.02037
01001 Protein kinases	A09180 Brite Hierarchies	8	187	587	11539	0.741566	0.840966	[DKAch04a31703.t1, DKAch02a08949.t1, DKAch15y11877.t1, DKAch15y10404.t1, DKAch12a26776.t1, DKAch15x14108.t1, DKAch15x12687.t1, DKAch01a01568.t1]	1.0058
B 09104 Nucleotide metabolism	A09100 Metabolism	2	187	166	11539	0.75429	0.743444	[DKAch05a15607.t1, DKAch02a09319.t1]	1.01143
A09180 Brite Hierarchies	A09180 Brite Hierarchies	136	187	8617	11539	0.761059	0.973889	[DKAch12a28465.t1, DKAch10a19428.t1, DKAch03a24408.t1, DKAch01a01775.t1, DKAch12a28304.t1, DKAch07a34795.t1, DKAch06a20778.t1, DKAch08a34386.t1, DKAch08a34122.t1, DKAch07a36584.t1, DKAch15x13803.t1, DKAch07a36381.t1, DKAch13a04458.t1, DKAch11a05631.t1, DKAch12a27446.t1, DKAch15y12000.t1, DKAch03a25442.t1, DKAch13a03611.t1, DKAch15x13416.t1, DKAch01a01041.t1, DKAch12a26710.t1, DKAch04a32758.t1, DK…	1.00904
00380 Tryptophan metabolism	A09100 Metabolism	1	187	88	11539	0.763852	0.701203	[DKAch05a14757.t1]	1.00149
00260 Glycine, serine and threonine metabolism	A09100 Metabolism	1	187	93	11539	0.782517	0.663504	[DKAch06a21696.t1]	1.01469
03015 mRNA surveillance pathway	A09120 Genetic Information Processing	2	187	186	11539	0.807806	0.663504	[DKAch12a27215.t1, DKAch03a24408.t1]	1.0361
00562 Inositol phosphate metabolism	A09100 Metabolism	1	187	102	11539	0.812493	0.60496	[DKAch04a31083.t1]	1.03091
00940 Phenylpropanoid biosynthesis	A09100 Metabolism	2	187	193	11539	0.823948	0.639439	[DKAch04a32388.t1, DKAch02a07766.t1]	1.03432
03051 Proteasome	A09180 Brite Hierarchies	1	187	107	11539	0.827332	0.57669	[DKAch06a19677.t1]	1.02763
04031 GTP-binding proteins	A09180 Brite Hierarchies	1	187	108	11539	0.830156	0.571351	[DKAch01a01166.t1]	1.0204
00480 Glutathione metabolism	A09100 Metabolism	1	187	109	11539	0.832935	0.566109	[DKAch08a34594.t1]	1.01326
04146 Peroxisome	A09140 Cellular Processes	1	187	110	11539	0.835668	0.560963	[DKAch01a01899.t1]	1.00621
00230 Purine metabolism	A09100 Metabolism	1	187	113	11539	0.843604	0.54607	[DKAch05a15607.t1]	1.00551
04144 Endocytosis	A09140 Cellular Processes	2	187	216	11539	0.868776	0.571351	[DKAch05a14829.t1, DKAch01a01166.t1]	1.02516
B 09182 Protein families: genetic information processing	A09180 Brite Hierarchies	87	187	5822	11539	0.876522	0.922091	[DKAch12a28465.t1, DKAch03a26360.t1, DKAch07a35165.t1, DKAch01a01108.t1, DKAch02a09654.t1, DKAch10a19428.t1, DKAch03a24408.t1, DKAch01a01775.t1, DKAch09a30340.t1, DKAch02a08938.t1, DKAch15x14658.t1, DKAch12a28304.t1, DKAch15x14220.t1, DKAch06a20778.t1, DKAch15y10795.t1, DKAch12a27215.t1, DKAch01a01421.t1, DKAch01a03382.t1, DKAch08a34386.t1, DKAch07a36584.t1, DKAch03a24035.t1, DKAch13a04458.t1, DK…	1.02406
A09140 Cellular Processes	A09140 Cellular Processes	5	187	478	11539	0.891922	0.645459	[DKAch12a27215.t1, DKAch05a14829.t1, DKAch01a01899.t1, DKAch01a01166.t1, DKAch13a04458.t1]	1.03183
B 09141 Transport and catabolism	A09140 Cellular Processes	5	187	478	11539	0.891922	0.645459	[DKAch12a27215.t1, DKAch05a14829.t1, DKAch01a01899.t1, DKAch01a01166.t1, DKAch13a04458.t1]	1.03183
A09100 Metabolism	A09100 Metabolism	43	187	3079	11539	0.892614	0.861758	[DKAch12a27472.t1, DKAch14a22960.t1, DKAch04a32388.t1, DKAch06a21482.t1, DKAch03a23677.t1, DKAch13a03620.t1, DKAch08a32977.t1, DKAch03a24771.t1, DKAch15y10309.t1, DKAch07a34795.t1, DKAch09a30478.t1, DKAch04a30961.t1, DKAch09a29121.t1, DKAch15y12487.t1, DKAch07a34754.t1, DKAch08a33620.t1, DKAch06a19690.t1, DKAch05a15607.t1, DKAch04a31083.t1, DKAch05a15297.t1, DKAch07a34842.t1, DKAch06a21696.t1, DK…	1.01277
00564 Glycerophospholipid metabolism	A09100 Metabolism	1	187	137	11539	0.894791	0.450408	[DKAch06a20723.t1]	1.00557
B 09103 Lipid metabolism	A09100 Metabolism	5	187	482	11539	0.895998	0.640103	[DKAch06a20826.t1, DKAch14a22960.t1, DKAch05a15297.t1, DKAch06a20723.t1, DKAch05a14757.t1]	0.997432
B 09108 Metabolism of cofactors and vitamins	A09100 Metabolism	3	187	324	11539	0.900134	0.571351	[DKAch06a21482.t1, DKAch02a07766.t1, DKAch02a09319.t1]	0.992672
00270 Cysteine and methionine metabolism	A09100 Metabolism	1	187	149	11539	0.913736	0.414133	[DKAch13a04715.t1]	0.998341
03019 Messenger RNA biogenesis	A09180 Brite Hierarchies	6	187	599	11539	0.927986	0.618089	[DKAch06a20480.t1, DKAch06a19815.t1, DKAch12a27215.t1, DKAch03a25486.t1, DKAch03a24408.t1, DKAch09a30365.t1]	1.00461
03041 Spliceosome	A09180 Brite Hierarchies	4	187	443	11539	0.932446	0.557164	[DKAch01a01421.t1, DKAch01a02021.t1, DKAch08a33046.t1, DKAch03a25486.t1]	1.00026
A09120 Genetic Information Processing	A09120 Genetic Information Processing	24	187	1923	11539	0.93926	0.77012	[DKAch11a05631.t1, DKAch06a21248.t1, DKAch06a19815.t1, DKAch03a26360.t1, DKAch02a09654.t1, DKAch15y12000.t1, DKAch06a19677.t1, DKAch03a24408.t1, DKAch01a01775.t1, DKAch15x12687.t1, DKAch02a09996.t1, DKAch15y11576.t1, DKAch15x14220.t1, DKAch13a03611.t1, DKAch12a27215.t1, DKAch01a01421.t1, DKAch06a20052.t1, DKAch15y10404.t1, DKAch15x13803.t1, DKAch09a30365.t1, DKAch13a04508.t1, DKAch13a03612.t1, DK…	0.998493
00520 Amino sugar and nucleotide sugar metabolism	A09100 Metabolism	1	187	182	11539	0.950083	0.339043	[DKAch09a30882.t1]	1.00098
01003 Glycosyltransferases	A09180 Brite Hierarchies	2	187	327	11539	0.971029	0.377406	[DKAch13a05055.t1, DKAch13a03620.t1]	1.014
B 09101 Carbohydrate metabolism	A09100 Metabolism	10	187	1040	11539	0.977663	0.593326	[DKAch09a30478.t1, DKAch04a30961.t1, DKAch11a07146.t1, DKAch07a34754.t1, DKAch09a30882.t1, DKAch04a31083.t1, DKAch04a31447.t1, DKAch06a20112.t1, DKAch05a14757.t1, DKAch08a32977.t1]	1.01197
03040 Spliceosome	A09120 Genetic Information Processing	1	187	233	11539	0.978635	0.264832	[DKAch01a01421.t1]	1.00417
03036 Chromosome and associated proteins	A09180 Brite Hierarchies	7	187	859	11539	0.98817	0.502842	[DKAch12a27215.t1, DKAch02a08699.t1, DKAch01a02021.t1, DKAch01a01166.t1, DKAch03a26530.t1, DKAch05a16868.t1, DKAch02a08938.t1]	1.00521
B 09121 Transcription	A09120 Genetic Information Processing	1	187	348	11539	0.996892	0.177316	[DKAch01a01421.t1]	1.00541
03400 DNA repair and recombination proteins	A09180 Brite Hierarchies	1	187	429	11539	0.99921	0.143837	[DKAch04a32318.t1]	0.99921

## Sheet: M6
Term Name	MainClass	GeneHitsInSelectedSet	AllGenesInSelectedSet	GeneHitsInBackground	AllGenesInBackground	p-value	enrichFactor	GeneListInSelectedSets	corrected p-value(BH method)
00999 Biosynthesis of various secondary metabolites - part 1	A09100 Metabolism	2	114	10	11539	0.00413426	20.2439	[DKAch13a03629.t1, DKAch13a03624.t1]	0.491977
00340 Histidine metabolism	A09100 Metabolism	3	114	35	11539	0.00488348	8.67594	[DKAch15x12757.t1, DKAch15y12098.t1, DKAch15y10476.t1]	0.290567
00910 Nitrogen metabolism	A09100 Metabolism	3	114	43	11539	0.00869748	7.06181	[DKAch09a30476.t1, DKAch02a07599.t1, DKAch02a07601.t1]	0.345
00280 Valine, leucine and isoleucine degradation	A09100 Metabolism	3	114	65	11539	0.026343	4.67166	[DKAch05a16039.t1, DKAch15y12098.t1, DKAch03a23820.t1]	0.783706
04812 Cytoskeleton proteins	A09180 Brite Hierarchies	6	114	244	11539	0.0338754	2.489	[DKAch04a31464.t1, DKAch11a05647.t1, DKAch02a07696.t1, DKAch14a22874.t1, DKAch01a01986.t1, DKAch12a26599.t1]	0.806235
00460 Cyanoamino acid metabolism	A09100 Metabolism	3	114	77	11539	0.0405504	3.94361	[DKAch10a19429.t1, DKAch01a01580.t1, DKAch03a24349.t1]	0.804249
04147 Exosome	A09180 Brite Hierarchies	12	114	699	11539	0.0430044	1.73767	[DKAch03a23671.t1, DKAch06a20781.t1, DKAch02a09667.t1, DKAch15x14330.t1, DKAch13a04202.t1, DKAch09a30476.t1, DKAch05a14990.t1, DKAch04a31464.t1, DKAch11a05647.t1, DKAch15y12123.t1, DKAch02a07696.t1, DKAch10a18599.t1]	0.731074
A09100 Metabolism	A09100 Metabolism	39	114	3079	11539	0.0452641	1.28209	[DKAch01a01951.t1, DKAch06a20527.t1, DKAch03a24349.t1, DKAch15y12374.t1, DKAch13a04315.t1, DKAch03a23820.t1, DKAch02a07599.t1, DKAch13a03624.t1, DKAch05a15418.t1, DKAch02a09667.t1, DKAch09a30476.t1, DKAch01a02844.t1, DKAch10a19429.t1, DKAch11a05595.t1, DKAch08a33568.t1, DKAch11a06762.t1, DKAch15x12757.t1, DKAch05a14823.t1, DKAch04a31069.t1, DKAch01a00596.t1, DKAch07a36201.t1, DKAch03a23546.t1, DK…	0.673303
03110 Chaperones and folding catalysts	A09180 Brite Hierarchies	7	114	332	11539	0.0462216	2.13414	[DKAch04a32750.t1, DKAch01a01922.t1, DKAch10a18793.t1, DKAch04a32444.t1, DKAch12a26837.t1, DKAch04a31113.t1, DKAch10a18599.t1]	0.611153
A09140 Cellular Processes	A09140 Cellular Processes	9	114	478	11539	0.046858	1.9058	[DKAch01a02429.t1, DKAch12a28430.t1, DKAch15x14330.t1, DKAch05a14990.t1, DKAch04a31464.t1, DKAch01a02186.t1, DKAch15y12123.t1, DKAch02a07696.t1, DKAch03a23546.t1]	0.55761
B 09141 Transport and catabolism	A09140 Cellular Processes	9	114	478	11539	0.046858	1.9058	[DKAch01a02429.t1, DKAch12a28430.t1, DKAch15x14330.t1, DKAch05a14990.t1, DKAch04a31464.t1, DKAch01a02186.t1, DKAch15y12123.t1, DKAch02a07696.t1, DKAch03a23546.t1]	0.55761
99985 Amino acid metabolism	A09190 Not Included in Pathway or Brite	1	114	5	11539	0.0484395	20.2439	[DKAch11a05605.t1]	0.480358
00380 Tryptophan metabolism	A09100 Metabolism	3	114	88	11539	0.056334	3.45066	[DKAch11a05595.t1, DKAch01a00596.t1, DKAch15y12098.t1]	0.515673
04131 Membrane trafficking	A09180 Brite Hierarchies	16	114	1084	11539	0.0669465	1.49401	[DKAch05a15410.t1, DKAch07a36585.t1, DKAch10a18599.t1, DKAch15x14435.t1, DKAch04a32080.t1, DKAch15y12223.t1, DKAch06a20781.t1, DKAch15x14330.t1, DKAch13a04202.t1, DKAch02a08240.t1, DKAch06a19657.t1, DKAch05a14990.t1, DKAch15y12123.t1, DKAch02a07696.t1, DKAch14a22800.t1, DKAch04a31810.t1]	0.569045
03010 Ribosome	A09120 Genetic Information Processing	6	114	293	11539	0.0701616	2.07275	[DKAch13a03576.t1, DKAch13a04202.t1, DKAch01a00943.t1, DKAch02a08265.t1, DKAch01a00627.t1, DKAch06a21550.t1]	0.556615
B 09105 Amino acid metabolism	A09100 Metabolism	10	114	597	11539	0.0707272	1.69547	[DKAch11a05595.t1, DKAch15x12757.t1, DKAch09a30476.t1, DKAch01a00596.t1, DKAch03a24349.t1, DKAch05a16039.t1, DKAch15y12098.t1, DKAch03a23820.t1, DKAch05a15812.t1, DKAch15y10476.t1]	0.526034
00190 Oxidative phosphorylation	A09100 Metabolism	4	114	158	11539	0.0712488	2.56251	[DKAch12a28430.t1, DKAch01a02186.t1, DKAch01a02756.t1, DKAch02a08801.t1]	0.498742
B 09183 Protein families: signaling and cellular processes	A09180 Brite Hierarchies	26	114	1977	11539	0.0716716	1.33116	[DKAch03a23671.t1, DKAch04a32208.t1, DKAch15y10546.t1, DKAch03a26484.t1, DKAch12a26599.t1, DKAch06a20781.t1, DKAch02a09667.t1, DKAch13a04202.t1, DKAch09a30476.t1, DKAch05a14990.t1, DKAch14a23347.t1, DKAch11a05647.t1, DKAch15y12123.t1, DKAch02a07696.t1, DKAch14a22874.t1, DKAch15x12823.t1, DKAch10a19429.t1, DKAch10a18599.t1, DKAch04a32080.t1, DKAch02a08902.t1, DKAch05a15233.t1, DKAch15x14330.t1, DK…	0.473829
B 09102 Energy metabolism	A09100 Metabolism	7	114	374	11539	0.0770229	1.89448	[DKAch12a28430.t1, DKAch09a30476.t1, DKAch01a02186.t1, DKAch01a02756.t1, DKAch02a07599.t1, DKAch02a07601.t1, DKAch02a08801.t1]	0.482407
03011 Ribosome	A09180 Brite Hierarchies	6	114	318	11539	0.0949745	1.9098	[DKAch13a03576.t1, DKAch13a04202.t1, DKAch01a00943.t1, DKAch02a08265.t1, DKAch01a00627.t1, DKAch06a21550.t1]	0.565098
04145 Phagosome	A09140 Cellular Processes	3	114	110	11539	0.0951409	2.76053	[DKAch12a28430.t1, DKAch04a31464.t1, DKAch01a02186.t1]	0.539132
03430 Mismatch repair	A09120 Genetic Information Processing	2	114	53	11539	0.0963605	3.8196	[DKAch15y12106.t1, DKAch15x14317.t1]	0.521222
00603 Glycosphingolipid biosynthesis - globo and isoglobo series	A09100 Metabolism	1	114	11	11539	0.103505	9.20175	[DKAch02a09595.t1]	0.535527
01003 Glycosyltransferases	A09180 Brite Hierarchies	6	114	327	11539	0.104933	1.85723	[DKAch01a02725.t1, DKAch15y12374.t1, DKAch13a04315.t1, DKAch13a03629.t1, DKAch15x14564.t1, DKAch13a03624.t1]	0.520295
00250 Alanine, aspartate and glutamate metabolism	A09100 Metabolism	2	114	60	11539	0.118501	3.37398	[DKAch09a30476.t1, DKAch03a24349.t1]	0.564063
00430 Taurine and hypotaurine metabolism	A09100 Metabolism	1	114	13	11539	0.121149	7.7861	[DKAch10a19429.t1]	0.554491
00770 Pantothenate and CoA biosynthesis	A09100 Metabolism	2	114	61	11539	0.121761	3.31867	[DKAch05a16039.t1, DKAch15y12098.t1]	0.53665
00310 Lysine degradation	A09100 Metabolism	2	114	63	11539	0.128346	3.21331	[DKAch11a05595.t1, DKAch15y12098.t1]	0.545472
03030 DNA replication	A09120 Genetic Information Processing	2	114	67	11539	0.141758	3.02147	[DKAch15y12106.t1, DKAch15x14317.t1]	0.581697
B 09101 Carbohydrate metabolism	A09100 Metabolism	14	114	1040	11539	0.144983	1.36257	[DKAch11a05595.t1, DKAch08a33568.t1, DKAch11a06762.t1, DKAch04a31069.t1, DKAch06a20527.t1, DKAch07a36201.t1, DKAch03a23546.t1, DKAch15y12374.t1, DKAch15y12098.t1, DKAch15x14564.t1, DKAch04a32049.t1, DKAch02a09667.t1, DKAch09a30476.t1, DKAch02a09595.t1]	0.575099
00903 Limonene and pinene degradation	A09100 Metabolism	1	114	16	11539	0.146972	6.32621	[DKAch15y12098.t1]	0.564182
00500 Starch and sucrose metabolism	A09100 Metabolism	4	114	213	11539	0.159721	1.90083	[DKAch11a06762.t1, DKAch06a20527.t1, DKAch15y12374.t1, DKAch15x14564.t1]	0.593961
04144 Endocytosis	A09140 Cellular Processes	4	114	216	11539	0.165396	1.87443	[DKAch15x14330.t1, DKAch05a14990.t1, DKAch15y12123.t1, DKAch02a07696.t1]	0.596428
99996 General function prediction only	A09190 Not Included in Pathway or Brite	1	114	19	11539	0.172042	5.32733	[DKAch15x13130.t1]	0.602146
03420 Nucleotide excision repair	A09120 Genetic Information Processing	2	114	78	11539	0.179979	2.59537	[DKAch15y12106.t1, DKAch15x14317.t1]	0.611928
03440 Homologous recombination	A09120 Genetic Information Processing	2	114	78	11539	0.179979	2.59537	[DKAch15y12106.t1, DKAch15x14317.t1]	0.611928
00290 Valine, leucine and isoleucine biosynthesis	A09100 Metabolism	1	114	21	11539	0.188348	4.81997	[DKAch05a16039.t1]	0.605768
00966 Glucosinolate biosynthesis	A09100 Metabolism	1	114	21	11539	0.188348	4.81997	[DKAch05a16039.t1]	0.605768
00330 Arginine and proline metabolism	A09100 Metabolism	2	114	81	11539	0.190665	2.49924	[DKAch15y12098.t1, DKAch05a15812.t1]	0.581774
04030 G protein-coupled receptors	A09180 Brite Hierarchies	1	114	24	11539	0.212213	4.21747	[DKAch02a08902.t1]	0.631332
04075 Plant hormone signal transduction	A09130 Environmental Information Processing	5	114	325	11539	0.218548	1.55722	[DKAch14a22222.t1, DKAch09a29758.t1, DKAch03a24860.t1, DKAch15y12497.t1, DKAch15x14678.t1]	0.634322
00630 Glyoxylate and dicarboxylate metabolism	A09100 Metabolism	2	114	91	11539	0.226815	2.2246	[DKAch09a30476.t1, DKAch03a23546.t1]	0.642642
99977 Transport	A09190 Not Included in Pathway or Brite	1	114	29	11539	0.250451	3.49032	[DKAch10a19268.t1]	0.693107
00590 Arachidonic acid metabolism	A09100 Metabolism	1	114	30	11539	0.257874	3.37398	[DKAch10a19429.t1]	0.697433
B 09132 Signal transduction	A09130 Environmental Information Processing	7	114	523	11539	0.258976	1.35475	[DKAch14a22222.t1, DKAch09a29758.t1, DKAch03a24860.t1, DKAch07a36201.t1, DKAch15y12497.t1, DKAch15x14678.t1, DKAch04a32049.t1]	0.684848
00520 Amino sugar and nucleotide sugar metabolism	A09100 Metabolism	3	114	182	11539	0.268132	1.66845	[DKAch08a33568.t1, DKAch04a31069.t1, DKAch04a32049.t1]	0.693645
00600 Sphingolipid metabolism	A09100 Metabolism	1	114	32	11539	0.272504	3.1631	[DKAch02a09595.t1]	0.689957
99997 Function unknown	A09190 Not Included in Pathway or Brite	1	114	33	11539	0.279711	3.06725	[DKAch15x13130.t1]	0.693451
00760 Nicotinate and nicotinamide metabolism	A09100 Metabolism	1	114	33	11539	0.279711	3.06725	[DKAch01a02844.t1]	0.693451
04031 GTP-binding proteins	A09180 Brite Hierarchies	2	114	108	11539	0.289084	1.87443	[DKAch15x14330.t1, DKAch15y12123.t1]	0.68802
00561 Glycerolipid metabolism	A09100 Metabolism	2	114	108	11539	0.289084	1.87443	[DKAch15y12098.t1, DKAch02a09595.t1]	0.68802
04146 Peroxisome	A09140 Cellular Processes	2	114	110	11539	0.296405	1.84035	[DKAch01a02429.t1, DKAch03a23546.t1]	0.678311
B 09110 Biosynthesis of other secondary metabolites	A09100 Metabolism	5	114	371	11539	0.304655	1.36414	[DKAch05a16039.t1, DKAch13a03629.t1, DKAch13a03624.t1, DKAch15x14294.t1, DKAch05a15418.t1]	0.684036
B 09106 Metabolism of other amino acids	A09100 Metabolism	4	114	284	11539	0.308549	1.42562	[DKAch10a19429.t1, DKAch01a01580.t1, DKAch03a24349.t1, DKAch15y12098.t1]	0.679952
00513 Various types of N-glycan biosynthesis	A09100 Metabolism	1	114	39	11539	0.321493	2.59537	[DKAch13a04315.t1]	0.695593
00790 Folate biosynthesis	A09100 Metabolism	1	114	41	11539	0.334879	2.46876	[DKAch02a07390.t1]	0.711617
B 09103 Lipid metabolism	A09100 Metabolism	6	114	482	11539	0.341175	1.25999	[DKAch10a19429.t1, DKAch01a01951.t1, DKAch05a14823.t1, DKAch15y12098.t1, DKAch03a23820.t1, DKAch02a09595.t1]	0.712278
A09130 Environmental Information Processing	A09130 Environmental Information Processing	7	114	584	11539	0.355516	1.21325	[DKAch14a22222.t1, DKAch09a29758.t1, DKAch03a24860.t1, DKAch07a36201.t1, DKAch15y12497.t1, DKAch15x14678.t1, DKAch04a32049.t1]	0.729422
A09190 Not Included in Pathway or Brite	A09190 Not Included in Pathway or Brite	7	114	589	11539	0.363661	1.20295	[DKAch11a05605.t1, DKAch15x13130.t1, DKAch03a25652.t1, DKAch05a15561.t1, DKAch10a19268.t1, DKAch12a27498.t1, DKAch01a01467.t1]	0.733486
B 09194 Poorly characterized	A09190 Not Included in Pathway or Brite	1	114	47	11539	0.373486	2.1536	[DKAch15x13130.t1]	0.740748
00906 Carotenoid biosynthesis	A09100 Metabolism	1	114	47	11539	0.373486	2.1536	[DKAch01a00596.t1]	0.740748
04090 CD molecules	A09180 Brite Hierarchies	1	114	48	11539	0.379701	2.10874	[DKAch10a19429.t1]	0.728781
00220 Arginine biosynthesis	A09100 Metabolism	1	114	48	11539	0.379701	2.10874	[DKAch09a30476.t1]	0.728781
00564 Glycerophospholipid metabolism	A09100 Metabolism	2	114	137	11539	0.393342	1.47765	[DKAch01a01951.t1, DKAch05a14823.t1]	0.73137
03000 Transcription factors	A09180 Brite Hierarchies	7	114	609	11539	0.396373	1.16344	[DKAch15y11061.t1, DKAch15x13320.t1, DKAch08a33209.t1, DKAch15y12106.t1, DKAch15x14317.t1, DKAch15y12497.t1, DKAch15x14678.t1]	0.725668
B 09108 Metabolism of cofactors and vitamins	A09100 Metabolism	4	114	324	11539	0.398516	1.24962	[DKAch01a02844.t1, DKAch05a16039.t1, DKAch15y12098.t1, DKAch02a07390.t1]	0.718537
B 09191 Unclassified: metabolism	A09190 Not Included in Pathway or Brite	5	114	427	11539	0.414744	1.18524	[DKAch11a05605.t1, DKAch03a25652.t1, DKAch05a15561.t1, DKAch12a27498.t1, DKAch01a01467.t1]	0.736635
B 09107 Glycan biosynthesis and metabolism	A09100 Metabolism	2	114	144	11539	0.417575	1.40582	[DKAch13a04315.t1, DKAch02a09595.t1]	0.730756
00061 Fatty acid biosynthesis	A09100 Metabolism	1	114	56	11539	0.42727	1.80749	[DKAch03a23820.t1]	0.736886
03018 RNA degradation	A09120 Genetic Information Processing	2	114	150	11539	0.437959	1.34959	[DKAch02a09667.t1, DKAch10a17520.t1]	0.744531
00410 beta-Alanine metabolism	A09100 Metabolism	1	114	61	11539	0.455146	1.65933	[DKAch15y12098.t1]	0.76285
02000 Transporters	A09180 Brite Hierarchies	9	114	858	11539	0.476485	1.06174	[DKAch04a32080.t1, DKAch04a32208.t1, DKAch05a15233.t1, DKAch15y10546.t1, DKAch14a23347.t1, DKAch01a01235.t1, DKAch15x12823.t1, DKAch06a19598.t1, DKAch03a26484.t1]	0.787524
00020 Citrate cycle (TCA cycle)	A09100 Metabolism	1	114	66	11539	0.481676	1.53363	[DKAch11a05595.t1]	0.785197
00071 Fatty acid degradation	A09100 Metabolism	1	114	66	11539	0.481676	1.53363	[DKAch15y12098.t1]	0.785197
B 09104 Nucleotide metabolism	A09100 Metabolism	2	114	166	11539	0.490365	1.21951	[DKAch01a02844.t1, DKAch03a24565.t1]	0.778046
00051 Fructose and mannose metabolism	A09100 Metabolism	1	114	72	11539	0.511826	1.40582	[DKAch04a31069.t1]	0.801412
99980 Enzymes with EC numbers	A09190 Not Included in Pathway or Brite	4	114	377	11539	0.514194	1.07394	[DKAch03a25652.t1, DKAch05a15561.t1, DKAch12a27498.t1, DKAch01a01467.t1]	0.794663
00052 Galactose metabolism	A09100 Metabolism	1	114	76	11539	0.530954	1.33183	[DKAch02a09595.t1]	0.810045
04120 Ubiquitin mediated proteolysis	A09120 Genetic Information Processing	2	114	180	11539	0.533666	1.12466	[DKAch13a03994.t1, DKAch13a04202.t1]	0.803877
00010 Glycolysis / Gluconeogenesis	A09100 Metabolism	2	114	181	11539	0.536663	1.11845	[DKAch02a09667.t1, DKAch15y12098.t1]	0.798286
01002 Peptidases and inhibitors	A09180 Brite Hierarchies	4	114	394	11539	0.549241	1.02761	[DKAch10a19429.t1, DKAch03a24349.t1, DKAch05a15631.t1, DKAch12a26837.t1]	0.806909
00240 Pyrimidine metabolism	A09100 Metabolism	1	114	80	11539	0.549338	1.26524	[DKAch01a02844.t1]	0.797211
04016 MAPK signaling pathway - plant	A09130 Environmental Information Processing	2	114	189	11539	0.560164	1.0711	[DKAch09a29758.t1, DKAch04a32049.t1]	0.803126
B 09193 Unclassified: signaling and cellular processes	A09190 Not Included in Pathway or Brite	1	114	84	11539	0.567008	1.20499	[DKAch10a19268.t1]	0.803262
00940 Phenylpropanoid biosynthesis	A09100 Metabolism	2	114	193	11539	0.571596	1.0489	[DKAch15x14294.t1, DKAch05a15418.t1]	0.800234
00053 Ascorbate and aldarate metabolism	A09100 Metabolism	1	114	86	11539	0.575584	1.17697	[DKAch15y12098.t1]	0.796448
B 09124 Replication and repair	A09120 Genetic Information Processing	2	114	197	11539	0.582814	1.02761	[DKAch15y12106.t1, DKAch15x14317.t1]	0.797182
03032 DNA replication proteins	A09180 Brite Hierarchies	2	114	200	11539	0.591086	1.01219	[DKAch15y12106.t1, DKAch15x14317.t1]	0.79931
B 09122 Translation	A09120 Genetic Information Processing	7	114	754	11539	0.622635	0.939702	[DKAch13a03576.t1, DKAch13a04202.t1, DKAch02a07696.t1, DKAch01a00943.t1, DKAch02a08265.t1, DKAch01a00627.t1, DKAch06a21550.t1]	0.832511
00562 Inositol phosphate metabolism	A09100 Metabolism	1	114	102	11539	0.638396	0.992346	[DKAch07a36201.t1]	0.844101
04070 Phosphatidylinositol signaling system	A09130 Environmental Information Processing	1	114	105	11539	0.649102	0.963993	[DKAch07a36201.t1]	0.848826
00480 Glutathione metabolism	A09100 Metabolism	1	114	109	11539	0.66289	0.928617	[DKAch10a19429.t1]	0.857434
00230 Purine metabolism	A09100 Metabolism	1	114	113	11539	0.676141	0.895746	[DKAch03a24565.t1]	0.86517
01007 Amino acid related enzymes	A09180 Brite Hierarchies	1	114	118	11539	0.691981	0.857791	[DKAch05a16039.t1]	0.876018
B 09109 Metabolism of terpenoids and polyketides	A09100 Metabolism	2	114	263	11539	0.737367	0.769729	[DKAch01a00596.t1, DKAch15y12098.t1]	0.923649
01009 Protein phosphatases and associated proteins	A09180 Brite Hierarchies	3	114	389	11539	0.744426	0.780612	[DKAch01a00351.t1, DKAch02a09171.t1, DKAch01a02876.t1]	0.922778
00620 Pyruvate metabolism	A09100 Metabolism	1	114	139	11539	0.750537	0.728196	[DKAch15y12098.t1]	0.920762
03036 Chromosome and associated proteins	A09180 Brite Hierarchies	7	114	859	11539	0.753978	0.824837	[DKAch15x14435.t1, DKAch13a04034.t1, DKAch15y12223.t1, DKAch06a19657.t1, DKAch04a31464.t1, DKAch03a23641.t1, DKAch01a02876.t1]	0.915544
03029 Mitochondrial biogenesis	A09180 Brite Hierarchies	4	114	517	11539	0.757639	0.783128	[DKAch13a04202.t1, DKAch14a22800.t1, DKAch06a19598.t1, DKAch03a26484.t1]	0.910697
00199 Cytochrome P450	A09180 Brite Hierarchies	1	114	142	11539	0.757947	0.712812	[DKAch01a01580.t1]	0.901957
00270 Cysteine and methionine metabolism	A09100 Metabolism	1	114	149	11539	0.774399	0.679324	[DKAch05a16039.t1]	0.912411
04121 Ubiquitin system	A09180 Brite Hierarchies	5	114	693	11539	0.822412	0.730298	[DKAch13a03994.t1, DKAch11a05450.t1, DKAch13a04202.t1, DKAch05a15095.t1, DKAch15y12182.t1]	0.959481
03015 mRNA surveillance pathway	A09120 Genetic Information Processing	1	114	186	11539	0.844603	0.54419	[DKAch02a07696.t1]	0.975803
03019 Messenger RNA biogenesis	A09180 Brite Hierarchies	4	114	599	11539	0.849793	0.675922	[DKAch02a09667.t1, DKAch04a31464.t1, DKAch02a07696.t1, DKAch10a17520.t1]	0.972359
B 09123 Folding, sorting and degradation	A09120 Genetic Information Processing	5	114	747	11539	0.8688	0.677505	[DKAch13a03994.t1, DKAch02a09667.t1, DKAch13a04202.t1, DKAch10a18599.t1, DKAch10a17520.t1]	0.98464
B 09181 Protein families: metabolism	A09180 Brite Hierarchies	17	114	2168	11539	0.884446	0.793694	[DKAch10a19429.t1, DKAch08a33356.t1, DKAch01a02725.t1, DKAch01a00351.t1, DKAch02a09171.t1, DKAch03a24349.t1, DKAch12a26837.t1, DKAch15y12374.t1, DKAch13a04315.t1, DKAch13a03629.t1, DKAch15x14564.t1, DKAch13a03624.t1, DKAch01a01580.t1, DKAch05a15631.t1, DKAch05a16039.t1, DKAch14a22800.t1, DKAch01a02876.t1]	0.992916
04626 Plant-pathogen interaction	A09150 Organismal Systems	1	114	221	11539	0.890904	0.458006	[DKAch14a22028.t1]	0.990819
03016 Transfer RNA biogenesis	A09180 Brite Hierarchies	1	114	255	11539	0.922713	0.396938	[DKAch10a17520.t1]	1.01669
03400 DNA repair and recombination proteins	A09180 Brite Hierarchies	2	114	429	11539	0.929045	0.471885	[DKAch15y12106.t1, DKAch15x14317.t1]	1.01428
04141 Protein processing in endoplasmic reticulum	A09120 Genetic Information Processing	1	114	264	11539	0.929466	0.383406	[DKAch10a18599.t1]	1.00551
01001 Protein kinases	A09180 Brite Hierarchies	3	114	587	11539	0.934312	0.517305	[DKAch08a33356.t1, DKAch02a09171.t1, DKAch14a22800.t1]	1.00165
A09150 Organismal Systems	A09150 Organismal Systems	1	114	278	11539	0.938825	0.364098	[DKAch14a22028.t1]	0.997501
B 09159 Environmental adaptation	A09150 Organismal Systems	1	114	278	11539	0.938825	0.364098	[DKAch14a22028.t1]	0.997501
A09120 Genetic Information Processing	A09120 Genetic Information Processing	13	114	1923	11539	0.955352	0.68427	[DKAch13a03994.t1, DKAch15y12106.t1, DKAch15x14317.t1, DKAch10a18599.t1, DKAch02a08265.t1, DKAch06a21550.t1, DKAch13a03576.t1, DKAch02a09667.t1, DKAch13a04202.t1, DKAch02a07696.t1, DKAch01a00943.t1, DKAch01a00627.t1, DKAch10a17520.t1]	0.997254
03021 Transcription machinery	A09180 Brite Hierarchies	1	114	330	11539	0.964003	0.306725	[DKAch08a33209.t1]	0.997534
B 09182 Protein families: genetic information processing	A09180 Brite Hierarchies	48	114	5822	11539	0.970544	0.834512	[DKAch05a15410.t1, DKAch15y12106.t1, DKAch01a01922.t1, DKAch03a26484.t1, DKAch15x14435.t1, DKAch13a04034.t1, DKAch13a03576.t1, DKAch15y12223.t1, DKAch15y11061.t1, DKAch06a20781.t1, DKAch02a09667.t1, DKAch13a04202.t1, DKAch05a14990.t1, DKAch10a18793.t1, DKAch15y12123.t1, DKAch02a07696.t1, DKAch01a00627.t1, DKAch04a32750.t1, DKAch13a03994.t1, DKAch15x13320.t1, DKAch01a00351.t1, DKAch07a36585.t1, DK…	0.995644
03009 Ribosome biogenesis	A09180 Brite Hierarchies	1	114	416	11539	0.985106	0.243316	[DKAch01a00351.t1]	1.00195
03041 Spliceosome	A09180 Brite Hierarchies	1	114	443	11539	0.988726	0.228486	[DKAch06a19531.t1]	0.997106
A09180 Brite Hierarchies	A09180 Brite Hierarchies	74	114	8617	11539	0.992699	0.869238	[DKAch03a23671.t1, DKAch05a15410.t1, DKAch15y12106.t1, DKAch01a01922.t1, DKAch12a26599.t1, DKAch13a04034.t1, DKAch15y11061.t1, DKAch02a09667.t1, DKAch09a30476.t1, DKAch05a15631.t1, DKAch15x12823.t1, DKAch04a32750.t1, DKAch13a03994.t1, DKAch15x13320.t1, DKAch12a26837.t1, DKAch03a23641.t1, DKAch15y12182.t1, DKAch13a03629.t1, DKAch10a18599.t1, DKAch15x14564.t1, DKAch15x14678.t1, DKAch04a32080.t1, DK…	0.992699

## Sheet: M7
Term Name	MainClass	GeneHitsInSelectedSet	AllGenesInSelectedSet	GeneHitsInBackground	AllGenesInBackground	p-value	enrichFactor	GeneListInSelectedSets	corrected p-value(BH method)
00592 alpha-Linolenic acid metabolism	A09100 Metabolism	4	102	68	11539	0.00303894	6.65456	[DKAch05a16821.t1, DKAch02a09246.t1, DKAch13a05321.t1, DKAch13a04029.t1]	0.319089
00030 Pentose phosphate pathway	A09100 Metabolism	3	102	60	11539	0.0159461	5.65637	[DKAch03a23730.t1, DKAch15x14375.t1, DKAch14a22064.t1]	0.837172
99980 Enzymes with EC numbers	A09190 Not Included in Pathway or Brite	8	102	377	11539	0.0183868	2.40058	[DKAch05a14834.t1, DKAch06a21601.t1, DKAch10a18858.t1, DKAch12a27114.t1, DKAch10a18857.t1, DKAch07a35087.t1, DKAch10a17516.t1, DKAch01a01046.t1]	0.643538
03012 Translation factors	A09180 Brite Hierarchies	5	102	188	11539	0.0254892	3.00871	[DKAch05a17225.t1, DKAch01a00698.t1, DKAch08a33181.t1, DKAch07a35933.t1, DKAch01a02093.t1]	0.66909
00730 Thiamine metabolism	A09100 Metabolism	2	102	29	11539	0.0269022	7.80189	[DKAch15x13000.t1, DKAch13a04481.t1]	0.564946
03013 Nucleocytoplasmic transport	A09120 Genetic Information Processing	4	102	131	11539	0.028731	3.45427	[DKAch04a31072.t1, DKAch05a16809.t1, DKAch08a33181.t1, DKAch06a19896.t1]	0.502792
00052 Galactose metabolism	A09100 Metabolism	3	102	76	11539	0.02962	4.46556	[DKAch03a23730.t1, DKAch08a34628.t1, DKAch14a22064.t1]	0.444301
A09190 Not Included in Pathway or Brite	A09190 Not Included in Pathway or Brite	10	102	589	11539	0.0351271	1.92067	[DKAch05a14834.t1, DKAch07a36835.t1, DKAch06a21601.t1, DKAch10a18858.t1, DKAch12a27114.t1, DKAch10a18857.t1, DKAch07a35087.t1, DKAch02a08689.t1, DKAch10a17516.t1, DKAch01a01046.t1]	0.461043
B 09191 Unclassified: metabolism	A09190 Not Included in Pathway or Brite	8	102	427	11539	0.0351547	2.11948	[DKAch05a14834.t1, DKAch06a21601.t1, DKAch10a18858.t1, DKAch12a27114.t1, DKAch10a18857.t1, DKAch07a35087.t1, DKAch10a17516.t1, DKAch01a01046.t1]	0.410138
00220 Arginine biosynthesis	A09100 Metabolism	2	102	48	11539	0.0671313	4.71364	[DKAch12a28390.t1, DKAch14a22766.t1]	0.704879
03015 mRNA surveillance pathway	A09120 Genetic Information Processing	4	102	186	11539	0.0825675	2.43285	[DKAch05a17225.t1, DKAch05a16809.t1, DKAch05a15073.t1, DKAch06a19896.t1]	0.788145
00410 beta-Alanine metabolism	A09100 Metabolism	2	102	61	11539	0.10128	3.7091	[DKAch12a28842.t1, DKAch13a05321.t1]	0.886196
00071 Fatty acid degradation	A09100 Metabolism	2	102	66	11539	0.115464	3.4281	[DKAch13a05321.t1, DKAch13a04029.t1]	0.932594
99973 Transcription	A09190 Not Included in Pathway or Brite	1	102	15	11539	0.124766	7.54183	[DKAch02a08689.t1]	0.935749
03060 Protein export	A09120 Genetic Information Processing	2	102	70	11539	0.127154	3.23221	[DKAch01a01264.t1, DKAch09a29888.t1]	0.890075
00591 Linoleic acid metabolism	A09100 Metabolism	1	102	18	11539	0.147804	6.28486	[DKAch02a09246.t1]	0.969962
04990 Domain-containing proteins not elsewhere classified	A09180 Brite Hierarchies	1	102	18	11539	0.147804	6.28486	[DKAch02a09763.t1]	0.969962
00240 Pyrimidine metabolism	A09100 Metabolism	2	102	80	11539	0.157473	2.82819	[DKAch12a28842.t1, DKAch07a35055.t1]	0.918594
04121 Ubiquitin system	A09180 Brite Hierarchies	9	102	693	11539	0.158763	1.46919	[DKAch15x13116.t1, DKAch15y10842.t1, DKAch01a01137.t1, DKAch14a22015.t1, DKAch08a34559.t1, DKAch01a01138.t1, DKAch02a08689.t1, DKAch05a15819.t1, DKAch02a07603.t1]	0.877377
B 09108 Metabolism of cofactors and vitamins	A09100 Metabolism	5	102	324	11539	0.158985	1.74579	[DKAch02a09085.t1, DKAch02a09441.t1, DKAch15x13000.t1, DKAch12a28842.t1, DKAch13a04481.t1]	0.834671
01003 Glycosyltransferases	A09180 Brite Hierarchies	5	102	327	11539	0.163267	1.72978	[DKAch07a34886.t1, DKAch04a31056.t1, DKAch05a16853.t1, DKAch12a27209.t1, DKAch12a28084.t1]	0.816334
03029 Mitochondrial biogenesis	A09180 Brite Hierarchies	7	102	517	11539	0.172808	1.53171	[DKAch10a19192.t1, DKAch04a31299.t1, DKAch10a19406.t1, DKAch02a09851.t1, DKAch06a21611.t1, DKAch02a07255.t1, DKAch07a35933.t1]	0.824766
01040 Biosynthesis of unsaturated fatty acids	A09100 Metabolism	1	102	22	11539	0.177588	5.14216	[DKAch13a05321.t1]	0.81073
B 09104 Nucleotide metabolism	A09100 Metabolism	3	102	166	11539	0.181433	2.04447	[DKAch14a22064.t1, DKAch12a28842.t1, DKAch07a35055.t1]	0.793772
00010 Glycolysis / Gluconeogenesis	A09100 Metabolism	3	102	181	11539	0.215323	1.87504	[DKAch03a23730.t1, DKAch14a22064.t1, DKAch10a18451.t1]	0.904356
00520 Amino sugar and nucleotide sugar metabolism	A09100 Metabolism	3	102	182	11539	0.217631	1.86474	[DKAch07a34886.t1, DKAch08a34628.t1, DKAch14a22064.t1]	0.878893
99977 Transport	A09190 Not Included in Pathway or Brite	1	102	29	11539	0.227252	3.90095	[DKAch07a36835.t1]	0.883757
A09150 Organismal Systems	A09150 Organismal Systems	4	102	278	11539	0.231396	1.62773	[DKAch03a26455.t1, DKAch14a22015.t1, DKAch01a01449.t1, DKAch04a31656.t1]	0.867735
B 09159 Environmental adaptation	A09150 Organismal Systems	4	102	278	11539	0.231396	1.62773	[DKAch03a26455.t1, DKAch14a22015.t1, DKAch01a01449.t1, DKAch04a31656.t1]	0.867735
B 09192 Unclassified: genetic information processing	A09190 Not Included in Pathway or Brite	1	102	31	11539	0.240888	3.64927	[DKAch02a08689.t1]	0.843107
00600 Sphingolipid metabolism	A09100 Metabolism	1	102	32	11539	0.247616	3.53523	[DKAch14a22240.t1]	0.838699
04146 Peroxisome	A09140 Cellular Processes	2	102	110	11539	0.253957	2.05686	[DKAch01a02360.t1, DKAch13a05321.t1]	0.833296
01009 Protein phosphatases and associated proteins	A09180 Brite Hierarchies	5	102	389	11539	0.260675	1.45408	[DKAch03a23730.t1, DKAch12a27039.t1, DKAch09a29201.t1, DKAch05a15259.t1, DKAch14a23412.t1]	0.829421
03019 Messenger RNA biogenesis	A09180 Brite Hierarchies	7	102	599	11539	0.278592	1.32202	[DKAch04a31072.t1, DKAch03a23730.t1, DKAch05a17225.t1, DKAch05a16809.t1, DKAch08a33181.t1, DKAch05a15073.t1, DKAch06a19896.t1]	0.860358
00960 Tropane, piperidine and pyridine alkaloid biosynthesis	A09100 Metabolism	1	102	37	11539	0.280382	3.0575	[DKAch01a02564.t1]	0.841146
03000 Transcription factors	A09180 Brite Hierarchies	7	102	609	11539	0.292589	1.30032	[DKAch03a23609.t1, DKAch12a27200.t1, DKAch01a03270.t1, DKAch02a07430.t1, DKAch03a26020.t1, DKAch10a18065.t1, DKAch05a16261.t1]	0.853385
00513 Various types of N-glycan biosynthesis	A09100 Metabolism	1	102	39	11539	0.293089	2.9007	[DKAch12a28084.t1]	0.831739
00130 Ubiquinone and other terpenoid-quinone biosynthesis	A09100 Metabolism	1	102	39	11539	0.293089	2.9007	[DKAch02a09085.t1]	0.831739
00790 Folate biosynthesis	A09100 Metabolism	1	102	41	11539	0.305574	2.75921	[DKAch02a09441.t1]	0.822699
04626 Plant-pathogen interaction	A09150 Organismal Systems	3	102	221	11539	0.310541	1.53567	[DKAch03a26455.t1, DKAch01a01449.t1, DKAch04a31656.t1]	0.815169
04075 Plant hormone signal transduction	A09130 Environmental Information Processing	4	102	325	11539	0.323728	1.39234	[DKAch02a07430.t1, DKAch10a18858.t1, DKAch10a18857.t1, DKAch12a28595.t1]	0.82906
00640 Propanoate metabolism	A09100 Metabolism	1	102	45	11539	0.329892	2.51394	[DKAch13a05321.t1]	0.824731
00906 Carotenoid biosynthesis	A09100 Metabolism	1	102	47	11539	0.341734	2.40697	[DKAch08a33319.t1]	0.834466
00620 Pyruvate metabolism	A09100 Metabolism	2	102	139	11539	0.348564	1.62773	[DKAch03a23764.t1, DKAch10a18451.t1]	0.831801
00510 N-Glycan biosynthesis	A09100 Metabolism	1	102	49	11539	0.353367	2.30872	[DKAch12a28084.t1]	0.824524
B 09181 Protein families: metabolism	A09180 Brite Hierarchies	21	102	2168	11539	0.358346	1.09579	[DKAch03a23730.t1, DKAch12a27039.t1, DKAch03a23644.t1, DKAch06a21148.t1, DKAch07a36821.t1, DKAch12a27209.t1, DKAch12a28084.t1, DKAch10a19192.t1, DKAch07a34886.t1, DKAch04a31056.t1, DKAch10a18151.t1, DKAch08a33319.t1, DKAch05a16853.t1, DKAch12a28390.t1, DKAch09a29201.t1, DKAch05a15259.t1, DKAch01a01449.t1, DKAch14a23412.t1, DKAch12a28595.t1, DKAch02a07603.t1, DKAch14a22766.t1]	0.817964
04131 Membrane trafficking	A09180 Brite Hierarchies	11	102	1084	11539	0.361812	1.14797	[DKAch04a31072.t1, DKAch10a19192.t1, DKAch05a15206.t1, DKAch15y10829.t1, DKAch01a02928.t1, DKAch06a21611.t1, DKAch09a30473.t1, DKAch11a06177.t1, DKAch15x13100.t1, DKAch10a18451.t1, DKAch02a07603.t1]	0.808304
00270 Cysteine and methionine metabolism	A09100 Metabolism	2	102	149	11539	0.380427	1.51849	[DKAch15y10432.t1, DKAch15x12711.t1]	0.832185
04712 Circadian rhythm - plant	A09150 Organismal Systems	1	102	57	11539	0.397902	1.98469	[DKAch14a22015.t1]	0.852646
00900 Terpenoid backbone biosynthesis	A09100 Metabolism	1	102	59	11539	0.408552	1.91741	[DKAch10a17762.t1]	0.857959
02044 Secretion system	A09180 Brite Hierarchies	1	102	60	11539	0.413807	1.88546	[DKAch01a01264.t1]	0.851955
A09140 Cellular Processes	A09140 Cellular Processes	5	102	478	11539	0.416162	1.18334	[DKAch01a02360.t1, DKAch01a01264.t1, DKAch11a06177.t1, DKAch13a05321.t1, DKAch02a07603.t1]	0.840328
B 09141 Transport and catabolism	A09140 Cellular Processes	5	102	478	11539	0.416162	1.18334	[DKAch01a02360.t1, DKAch01a01264.t1, DKAch11a06177.t1, DKAch13a05321.t1, DKAch02a07603.t1]	0.840328
01001 Protein kinases	A09180 Brite Hierarchies	6	102	587	11539	0.41808	1.15633	[DKAch10a19192.t1, DKAch10a18151.t1, DKAch06a21148.t1, DKAch07a36821.t1, DKAch01a01449.t1, DKAch12a28595.t1]	0.812933
B 09131 Membrane transport	A09130 Environmental Information Processing	1	102	61	11539	0.419016	1.85455	[DKAch01a03217.t1]	0.799939
00770 Pantothenate and CoA biosynthesis	A09100 Metabolism	1	102	61	11539	0.419016	1.85455	[DKAch12a28842.t1]	0.799939
02010 ABC transporters	A09130 Environmental Information Processing	1	102	61	11539	0.419016	1.85455	[DKAch01a03217.t1]	0.799939
B 09103 Lipid metabolism	A09100 Metabolism	5	102	482	11539	0.423205	1.17352	[DKAch05a16821.t1, DKAch14a22240.t1, DKAch02a09246.t1, DKAch13a05321.t1, DKAch13a04029.t1]	0.766148
B 09101 Carbohydrate metabolism	A09100 Metabolism	10	102	1040	11539	0.439221	1.08776	[DKAch03a23730.t1, DKAch15x14375.t1, DKAch07a34886.t1, DKAch08a34628.t1, DKAch14a22064.t1, DKAch03a23764.t1, DKAch13a05163.t1, DKAch13a05321.t1, DKAch13a04043.t1, DKAch10a18451.t1]	0.781664
B 09106 Metabolism of other amino acids	A09100 Metabolism	3	102	284	11539	0.461048	1.19501	[DKAch15x14375.t1, DKAch12a28842.t1, DKAch13a05321.t1]	0.806834
A09100 Metabolism	A09100 Metabolism	28	102	3079	11539	0.467825	1.02877	[DKAch02a09085.t1, DKAch03a23730.t1, DKAch01a02564.t1, DKAch14a22064.t1, DKAch15x13000.t1, DKAch15x14375.t1, DKAch07a34886.t1, DKAch05a16821.t1, DKAch03a23764.t1, DKAch08a33319.t1, DKAch02a09246.t1, DKAch13a05321.t1, DKAch13a04043.t1, DKAch10a18451.t1, DKAch02a09441.t1, DKAch10a17762.t1, DKAch08a34628.t1, DKAch12a28842.t1, DKAch13a04481.t1, DKAch15y10432.t1, DKAch12a28084.t1, DKAch07a35055.t1, DK…	0.805273
00051 Fructose and mannose metabolism	A09100 Metabolism	1	102	72	11539	0.473374	1.57121	[DKAch03a23730.t1]	0.801681
04120 Ubiquitin mediated proteolysis	A09120 Genetic Information Processing	2	102	180	11539	0.474539	1.25697	[DKAch08a34559.t1, DKAch02a08689.t1]	0.790898
00970 Aminoacyl-tRNA biosynthesis	A09120 Genetic Information Processing	1	102	76	11539	0.491865	1.48852	[DKAch03a23644.t1]	0.806966
B 09122 Translation	A09120 Genetic Information Processing	7	102	754	11539	0.503204	1.05025	[DKAch04a31072.t1, DKAch05a17225.t1, DKAch05a16809.t1, DKAch03a23644.t1, DKAch08a33181.t1, DKAch05a15073.t1, DKAch06a19896.t1]	0.812868
00710 Carbon fixation in photosynthetic organisms	A09100 Metabolism	1	102	81	11539	0.514077	1.39664	[DKAch03a23764.t1]	0.81785
B 09193 Unclassified: signaling and cellular processes	A09190 Not Included in Pathway or Brite	1	102	84	11539	0.52694	1.34676	[DKAch07a36835.t1]	0.825802
00500 Starch and sucrose metabolism	A09100 Metabolism	2	102	213	11539	0.564819	1.06223	[DKAch14a22064.t1, DKAch13a05163.t1]	0.872147
04144 Endocytosis	A09140 Cellular Processes	2	102	216	11539	0.572463	1.04748	[DKAch11a06177.t1, DKAch02a07603.t1]	0.87114
A09130 Environmental Information Processing	A09130 Environmental Information Processing	5	102	584	11539	0.593501	0.968557	[DKAch01a03217.t1, DKAch02a07430.t1, DKAch10a18858.t1, DKAch10a18857.t1, DKAch12a28595.t1]	0.890252
04031 GTP-binding proteins	A09180 Brite Hierarchies	1	102	108	11539	0.618412	1.04748	[DKAch09a30473.t1]	0.914553
00480 Glutathione metabolism	A09100 Metabolism	1	102	109	11539	0.621817	1.03787	[DKAch15x14375.t1]	0.906816
04145 Phagosome	A09140 Cellular Processes	1	102	110	11539	0.625192	1.02843	[DKAch01a01264.t1]	0.899248
00230 Purine metabolism	A09100 Metabolism	1	102	113	11539	0.635138	1.00113	[DKAch14a22064.t1]	0.90121
04812 Cytoskeleton proteins	A09180 Brite Hierarchies	2	102	244	11539	0.639143	0.927274	[DKAch11a06177.t1, DKAch02a08689.t1]	0.894801
01007 Amino acid related enzymes	A09180 Brite Hierarchies	1	102	118	11539	0.651139	0.958707	[DKAch03a23644.t1]	0.899599
B 09123 Folding, sorting and degradation	A09120 Genetic Information Processing	6	102	747	11539	0.654412	0.908654	[DKAch04a31072.t1, DKAch03a23730.t1, DKAch01a01264.t1, DKAch09a29888.t1, DKAch08a34559.t1, DKAch02a08689.t1]	0.89238
B 09109 Metabolism of terpenoids and polyketides	A09100 Metabolism	2	102	263	11539	0.679623	0.860285	[DKAch10a17762.t1, DKAch08a33319.t1]	0.914877
04141 Protein processing in endoplasmic reticulum	A09120 Genetic Information Processing	2	102	264	11539	0.681648	0.857026	[DKAch04a31072.t1, DKAch01a01264.t1]	0.905988
01002 Peptidases and inhibitors	A09180 Brite Hierarchies	3	102	394	11539	0.681972	0.861377	[DKAch12a28390.t1, DKAch02a07603.t1, DKAch14a22766.t1]	0.895088
B 09132 Signal transduction	A09130 Environmental Information Processing	4	102	523	11539	0.685292	0.86522	[DKAch02a07430.t1, DKAch10a18858.t1, DKAch10a18857.t1, DKAch12a28595.t1]	0.888341
00040 Pentose and glucuronate interconversions	A09100 Metabolism	1	102	134	11539	0.697814	0.844235	[DKAch13a04043.t1]	0.893542
00199 Cytochrome P450	A09180 Brite Hierarchies	1	102	142	11539	0.718776	0.796672	[DKAch08a33319.t1]	0.909295
B 09107 Glycan biosynthesis and metabolism	A09100 Metabolism	1	102	144	11539	0.723787	0.785607	[DKAch12a28084.t1]	0.904734
03018 RNA degradation	A09120 Genetic Information Processing	1	102	150	11539	0.738297	0.754183	[DKAch03a23730.t1]	0.912014
02000 Transporters	A09180 Brite Hierarchies	6	102	858	11539	0.779444	0.791101	[DKAch10a19406.t1, DKAch03a25422.t1, DKAch10a19301.t1, DKAch01a03217.t1, DKAch06a19791.t1, DKAch02a09046.t1]	0.951646
B 09105 Amino acid metabolism	A09100 Metabolism	4	102	597	11539	0.780542	0.757973	[DKAch12a28390.t1, DKAch15y10432.t1, DKAch15x12711.t1, DKAch14a22766.t1]	0.942033
B 09183 Protein families: signaling and cellular processes	A09180 Brite Hierarchies	15	102	1977	11539	0.780667	0.858327	[DKAch10a19406.t1, DKAch03a25422.t1, DKAch10a19301.t1, DKAch01a01264.t1, DKAch09a30473.t1, DKAch06a19791.t1, DKAch02a09046.t1, DKAch15x14375.t1, DKAch01a03217.t1, DKAch11a06177.t1, DKAch12a28390.t1, DKAch02a08689.t1, DKAch02a09763.t1, DKAch10a18451.t1, DKAch14a22766.t1]	0.931478
B 09182 Protein families: genetic information processing	A09180 Brite Hierarchies	48	102	5822	11539	0.784767	0.932689	[DKAch04a31072.t1, DKAch03a23730.t1, DKAch02a09851.t1, DKAch15y10842.t1, DKAch01a01137.t1, DKAch01a00698.t1, DKAch12a27200.t1, DKAch03a23644.t1, DKAch08a33351.t1, DKAch08a33420.t1, DKAch08a33181.t1, DKAch03a26020.t1, DKAch07a36821.t1, DKAch10a19192.t1, DKAch04a31299.t1, DKAch15y10829.t1, DKAch01a02420.t1, DKAch11a06177.t1, DKAch07a35933.t1, DKAch09a29201.t1, DKAch01a02093.t1, DKAch02a08689.t1, DK…	0.925849
04016 MAPK signaling pathway - plant	A09130 Environmental Information Processing	1	102	189	11539	0.815848	0.598558	[DKAch12a28595.t1]	0.951823
03032 DNA replication proteins	A09180 Brite Hierarchies	1	102	200	11539	0.833263	0.565637	[DKAch07a36821.t1]	0.961458
04147 Exosome	A09180 Brite Hierarchies	4	102	699	11539	0.873157	0.647367	[DKAch15x14375.t1, DKAch12a28390.t1, DKAch10a18451.t1, DKAch14a22766.t1]	0.996537
03040 Spliceosome	A09120 Genetic Information Processing	1	102	233	11539	0.876308	0.485526	[DKAch05a16809.t1]	0.989379
03009 Ribosome biogenesis	A09180 Brite Hierarchies	2	102	416	11539	0.887304	0.543882	[DKAch08a33351.t1, DKAch09a29201.t1]	0.991137
03016 Transfer RNA biogenesis	A09180 Brite Hierarchies	1	102	255	11539	0.898685	0.443637	[DKAch03a23644.t1]	0.993284
A09180 Brite Hierarchies	A09180 Brite Hierarchies	70	102	8617	11539	0.93381	0.918988	[DKAch04a31072.t1, DKAch03a25422.t1, DKAch15y10842.t1, DKAch01a01137.t1, DKAch08a33351.t1, DKAch08a33181.t1, DKAch06a21148.t1, DKAch03a26020.t1, DKAch07a36821.t1, DKAch06a19791.t1, DKAch15x14375.t1, DKAch01a02420.t1, DKAch04a31056.t1, DKAch11a06177.t1, DKAch14a23412.t1, DKAch10a18451.t1, DKAch05a15819.t1, DKAch10a19406.t1, DKAch10a19301.t1, DKAch05a16809.t1, DKAch09a30473.t1, DKAch02a09046.t1, DK…	1.02135
A09120 Genetic Information Processing	A09120 Genetic Information Processing	12	102	1923	11539	0.934374	0.705944	[DKAch04a31072.t1, DKAch03a23730.t1, DKAch05a17225.t1, DKAch01a01264.t1, DKAch05a16809.t1, DKAch09a29888.t1, DKAch03a23644.t1, DKAch08a34559.t1, DKAch08a33181.t1, DKAch02a08689.t1, DKAch05a15073.t1, DKAch06a19896.t1]	1.01144
03021 Transcription machinery	A09180 Brite Hierarchies	1	102	330	11539	0.948841	0.34281	[DKAch08a33420.t1]	1.01661
03110 Chaperones and folding catalysts	A09180 Brite Hierarchies	1	102	332	11539	0.949768	0.340745	[DKAch12a27039.t1]	1.00733
B 09121 Transcription	A09120 Genetic Information Processing	1	102	348	11539	0.956608	0.325079	[DKAch05a16809.t1]	1.00444
B 09110 Biosynthesis of other secondary metabolites	A09100 Metabolism	1	102	371	11539	0.964855	0.304926	[DKAch01a02564.t1]	1.00307
B 09102 Energy metabolism	A09100 Metabolism	1	102	374	11539	0.96581	0.30248	[DKAch03a23764.t1]	0.994216
03400 DNA repair and recombination proteins	A09180 Brite Hierarchies	1	102	429	11539	0.979387	0.2637	[DKAch01a02420.t1]	0.998404
03041 Spliceosome	A09180 Brite Hierarchies	1	102	443	11539	0.981885	0.255367	[DKAch05a16809.t1]	0.991326
03036 Chromosome and associated proteins	A09180 Brite Hierarchies	3	102	859	11539	0.984407	0.39509	[DKAch07a36821.t1, DKAch03a25335.t1, DKAch04a31656.t1]	0.984407

## Sheet: M8
Term Name	MainClass	GeneHitsInSelectedSet	AllGenesInSelectedSet	GeneHitsInBackground	AllGenesInBackground	p-value	enrichFactor	GeneListInSelectedSets	corrected p-value(BH method)
00254 Aflatoxin biosynthesis	A09100 Metabolism	2	63	3	11539	8.77044e-05	122.106	[DKAch15y11352.t1, DKAch15x13603.t1]	0.00841962
04120 Ubiquitin mediated proteolysis	A09120 Genetic Information Processing	5	63	180	11539	0.0029567	5.08774	[DKAch01a00320.t1, DKAch07a34751.t1, DKAch15x13876.t1, DKAch15y11652.t1, DKAch08a33130.t1]	0.141921
04121 Ubiquitin system	A09180 Brite Hierarchies	9	63	693	11539	0.0124107	2.37868	[DKAch07a35139.t1, DKAch01a00320.t1, DKAch07a34751.t1, DKAch15x13876.t1, DKAch07a36008.t1, DKAch15y11652.t1, DKAch04a32338.t1, DKAch08a33130.t1, DKAch07a35979.t1]	0.397141
03000 Transcription factors	A09180 Brite Hierarchies	8	63	609	11539	0.0171863	2.40603	[DKAch15y11028.t1, DKAch02a09629.t1, DKAch01a01540.t1, DKAch04a31092.t1, DKAch07a36022.t1, DKAch15x13290.t1, DKAch07a36023.t1, DKAch10a17693.t1]	0.412472
B 09132 Signal transduction	A09130 Environmental Information Processing	7	63	523	11539	0.023298	2.45146	[DKAch15y11028.t1, DKAch02a09629.t1, DKAch01a01540.t1, DKAch07a36022.t1, DKAch02a08201.t1, DKAch15x13290.t1, DKAch10a17693.t1]	0.447321
00640 Propanoate metabolism	A09100 Metabolism	2	63	45	11539	0.0249838	8.14039	[DKAch15y11352.t1, DKAch15x13603.t1]	0.39974
00061 Fatty acid biosynthesis	A09100 Metabolism	2	63	56	11539	0.0374101	6.54138	[DKAch15y11352.t1, DKAch15x13603.t1]	0.513053
A09130 Environmental Information Processing	A09130 Environmental Information Processing	7	63	584	11539	0.039134	2.1954	[DKAch15y11028.t1, DKAch02a09629.t1, DKAch01a01540.t1, DKAch07a36022.t1, DKAch02a08201.t1, DKAch15x13290.t1, DKAch10a17693.t1]	0.469608
00620 Pyruvate metabolism	A09100 Metabolism	3	63	139	11539	0.0402251	3.95307	[DKAch15y11352.t1, DKAch03a25682.t1, DKAch15x13603.t1]	0.429067
B 09123 Folding, sorting and degradation	A09120 Genetic Information Processing	8	63	747	11539	0.0493479	1.96154	[DKAch07a35139.t1, DKAch10a18997.t1, DKAch14a23326.t1, DKAch01a00320.t1, DKAch07a34751.t1, DKAch15x13876.t1, DKAch15y11652.t1, DKAch08a33130.t1]	0.47374
99975 Protein processing	A09190 Not Included in Pathway or Brite	1	63	11	11539	0.0584689	16.6508	[DKAch03a26319.t1]	0.510274
00196 Photosynthesis - antenna proteins	A09100 Metabolism	1	63	15	11539	0.0788852	12.2106	[DKAch05a15657.t1]	0.631081
00380 Tryptophan metabolism	A09100 Metabolism	2	63	88	11539	0.0833119	4.1627	[DKAch10a18644.t1, DKAch03a25682.t1]	0.615227
00903 Limonene and pinene degradation	A09100 Metabolism	1	63	16	11539	0.0839208	11.4474	[DKAch03a25682.t1]	0.575457
00740 Riboflavin metabolism	A09100 Metabolism	1	63	19	11539	0.0988656	9.63993	[DKAch05a16591.t1]	0.63274
B 09108 Metabolism of cofactors and vitamins	A09100 Metabolism	4	63	324	11539	0.100451	2.26122	[DKAch05a16591.t1, DKAch03a25682.t1, DKAch02a08653.t1, DKAch01a01060.t1]	0.602708
04075 Plant hormone signal transduction	A09130 Environmental Information Processing	4	63	325	11539	0.101305	2.25426	[DKAch15y11028.t1, DKAch02a09629.t1, DKAch07a36022.t1, DKAch15x13290.t1]	0.572075
03110 Chaperones and folding catalysts	A09180 Brite Hierarchies	4	63	332	11539	0.107374	2.20673	[DKAch14a23326.t1, DKAch11a06363.t1, DKAch03a24858.t1, DKAch01a02314.t1]	0.572664
00966 Glucosinolate biosynthesis	A09100 Metabolism	1	63	21	11539	0.108695	8.72184	[DKAch10a18644.t1]	0.549197
04146 Peroxisome	A09140 Cellular Processes	2	63	110	11539	0.121083	3.33016	[DKAch01a01645.t1, DKAch12a28733.t1]	0.5812
00909 Sesquiterpenoid and triterpenoid biosynthesis	A09100 Metabolism	1	63	25	11539	0.128039	7.32635	[DKAch05a15434.t1]	0.585321
B 09110 Biosynthesis of other secondary metabolites	A09100 Metabolism	4	63	371	11539	0.144064	1.97476	[DKAch15y11352.t1, DKAch10a18644.t1, DKAch03a25682.t1, DKAch15x13603.t1]	0.628644
B 09192 Unclassified: genetic information processing	A09190 Not Included in Pathway or Brite	1	63	31	11539	0.156282	5.90835	[DKAch03a26319.t1]	0.652309
00760 Nicotinate and nicotinamide metabolism	A09100 Metabolism	1	63	33	11539	0.165495	5.55026	[DKAch02a08653.t1]	0.661981
04141 Protein processing in endoplasmic reticulum	A09120 Genetic Information Processing	3	63	264	11539	0.17458	2.08135	[DKAch07a35139.t1, DKAch14a23326.t1, DKAch07a34751.t1]	0.670388
00340 Histidine metabolism	A09100 Metabolism	1	63	35	11539	0.174609	5.23311	[DKAch03a25682.t1]	0.644711
00790 Folate biosynthesis	A09100 Metabolism	1	63	41	11539	0.201367	4.46729	[DKAch05a16591.t1]	0.715972
00190 Oxidative phosphorylation	A09100 Metabolism	2	63	158	11539	0.213374	2.31846	[DKAch15y12053.t1, DKAch15x14265.t1]	0.731568
01001 Protein kinases	A09180 Brite Hierarchies	5	63	587	11539	0.216041	1.56013	[DKAch13a04225.t1, DKAch15x13260.t1, DKAch14a22040.t1, DKAch11a05924.t1, DKAch15y10998.t1]	0.71517
04136 Autophagy - other	A09140 Cellular Processes	1	63	51	11539	0.244079	3.59135	[DKAch07a35979.t1]	0.781052
00860 Porphyrin and chlorophyll metabolism	A09100 Metabolism	1	63	54	11539	0.256448	3.39183	[DKAch01a01060.t1]	0.794162
A09140 Cellular Processes	A09140 Cellular Processes	4	63	478	11539	0.264005	1.53271	[DKAch14a23326.t1, DKAch01a01645.t1, DKAch12a28733.t1, DKAch07a35979.t1]	0.792016
B 09141 Transport and catabolism	A09140 Cellular Processes	4	63	478	11539	0.264005	1.53271	[DKAch14a23326.t1, DKAch01a01645.t1, DKAch12a28733.t1, DKAch07a35979.t1]	0.792016
B 09103 Lipid metabolism	A09100 Metabolism	4	63	482	11539	0.268864	1.51999	[DKAch15y11352.t1, DKAch03a25682.t1, DKAch11a06282.t1, DKAch15x13603.t1]	0.759147
04016 MAPK signaling pathway - plant	A09130 Environmental Information Processing	2	63	189	11539	0.276076	1.93819	[DKAch01a01540.t1, DKAch10a17693.t1]	0.757236
02044 Secretion system	A09180 Brite Hierarchies	1	63	60	11539	0.280592	3.05265	[DKAch10a18997.t1]	0.748247
00410 beta-Alanine metabolism	A09100 Metabolism	1	63	61	11539	0.284541	3.0026	[DKAch03a25682.t1]	0.738268
00770 Pantothenate and CoA biosynthesis	A09100 Metabolism	1	63	61	11539	0.284541	3.0026	[DKAch03a25682.t1]	0.738268
00194 Photosynthesis proteins	A09180 Brite Hierarchies	1	63	63	11539	0.292374	2.90728	[DKAch05a15657.t1]	0.719689
00310 Lysine degradation	A09100 Metabolism	1	63	63	11539	0.292374	2.90728	[DKAch03a25682.t1]	0.719689
00280 Valine, leucine and isoleucine degradation	A09100 Metabolism	1	63	65	11539	0.300122	2.81783	[DKAch03a25682.t1]	0.702724
00071 Fatty acid degradation	A09100 Metabolism	1	63	66	11539	0.303965	2.77513	[DKAch03a25682.t1]	0.694776
03060 Protein export	A09120 Genetic Information Processing	1	63	70	11539	0.319129	2.61655	[DKAch10a18997.t1]	0.712475
B 09102 Energy metabolism	A09100 Metabolism	3	63	374	11539	0.334846	1.46919	[DKAch05a15657.t1, DKAch15y12053.t1, DKAch15x14265.t1]	0.730574
04626 Plant-pathogen interaction	A09150 Organismal Systems	2	63	221	11539	0.34066	1.65755	[DKAch01a01540.t1, DKAch10a17693.t1]	0.726742
00970 Aminoacyl-tRNA biosynthesis	A09120 Genetic Information Processing	1	63	76	11539	0.341269	2.40998	[DKAch15y11701.t1]	0.712213
00052 Galactose metabolism	A09100 Metabolism	1	63	76	11539	0.341269	2.40998	[DKAch07a35445.t1]	0.712213
00240 Pyrimidine metabolism	A09100 Metabolism	1	63	80	11539	0.355633	2.28948	[DKAch01a01886.t1]	0.711266
01009 Protein phosphatases and associated proteins	A09180 Brite Hierarchies	3	63	389	11539	0.357422	1.41254	[DKAch14a23326.t1, DKAch02a07682.t1, DKAch10a19391.t1]	0.700255
00330 Arginine and proline metabolism	A09100 Metabolism	1	63	81	11539	0.359176	2.26122	[DKAch03a25682.t1]	0.689617
00053 Ascorbate and aldarate metabolism	A09100 Metabolism	1	63	86	11539	0.376603	2.12975	[DKAch03a25682.t1]	0.7089
00630 Glyoxylate and dicarboxylate metabolism	A09100 Metabolism	1	63	91	11539	0.393564	2.01273	[DKAch01a02840.t1]	0.72658
B 09109 Metabolism of terpenoids and polyketides	A09100 Metabolism	2	63	263	11539	0.422606	1.39284	[DKAch03a25682.t1, DKAch05a15434.t1]	0.765475
00562 Inositol phosphate metabolism	A09100 Metabolism	1	63	102	11539	0.429296	1.79567	[DKAch02a08201.t1]	0.763193
04070 Phosphatidylinositol signaling system	A09130 Environmental Information Processing	1	63	105	11539	0.438676	1.74437	[DKAch02a08201.t1]	0.765689
03051 Proteasome	A09180 Brite Hierarchies	1	63	107	11539	0.444845	1.71176	[DKAch14a23326.t1]	0.762592
00561 Glycerolipid metabolism	A09100 Metabolism	1	63	108	11539	0.447904	1.69591	[DKAch03a25682.t1]	0.754365
A09150 Organismal Systems	A09150 Organismal Systems	2	63	278	11539	0.450672	1.31769	[DKAch01a01540.t1, DKAch10a17693.t1]	0.74594
B 09159 Environmental adaptation	A09150 Organismal Systems	2	63	278	11539	0.450672	1.31769	[DKAch01a01540.t1, DKAch10a17693.t1]	0.74594
01007 Amino acid related enzymes	A09180 Brite Hierarchies	1	63	118	11539	0.4776	1.55219	[DKAch15y11701.t1]	0.76416
B 09101 Carbohydrate metabolism	A09100 Metabolism	6	63	1040	11539	0.507017	1.05668	[DKAch15y11352.t1, DKAch01a02840.t1, DKAch02a08201.t1, DKAch03a25682.t1, DKAch15x13603.t1, DKAch07a35445.t1]	0.797929
02000 Transporters	A09180 Brite Hierarchies	5	63	858	11539	0.507741	1.06736	[DKAch07a36675.t1, DKAch02a07304.t1, DKAch02a07592.t1, DKAch01a01233.t1, DKAch02a08201.t1]	0.78618
00564 Glycerophospholipid metabolism	A09100 Metabolism	1	63	137	11539	0.529755	1.33693	[DKAch11a06282.t1]	0.807246
B 09181 Protein families: metabolism	A09180 Brite Hierarchies	12	63	2168	11539	0.53003	1.01379	[DKAch13a04225.t1, DKAch14a23326.t1, DKAch15x13260.t1, DKAch05a15657.t1, DKAch14a22040.t1, DKAch02a07682.t1, DKAch10a18644.t1, DKAch11a05924.t1, DKAch15y11701.t1, DKAch09a29045.t1, DKAch10a19391.t1, DKAch15y10998.t1]	0.795045
03029 Mitochondrial biogenesis	A09180 Brite Hierarchies	3	63	517	11539	0.540924	1.06282	[DKAch14a23326.t1, DKAch07a35979.t1, DKAch10a18983.t1]	0.798903
B 09104 Nucleotide metabolism	A09100 Metabolism	1	63	166	11539	0.599635	1.10337	[DKAch01a01886.t1]	0.872197
99980 Enzymes with EC numbers	A09190 Not Included in Pathway or Brite	2	63	377	11539	0.614918	0.971664	[DKAch01a03065.t1, DKAch12a27265.t1]	0.881077
A09120 Genetic Information Processing	A09120 Genetic Information Processing	10	63	1923	11539	0.619585	0.952463	[DKAch07a35139.t1, DKAch10a18997.t1, DKAch14a23326.t1, DKAch01a00320.t1, DKAch07a34751.t1, DKAch10a18777.t1, DKAch15y11701.t1, DKAch15x13876.t1, DKAch15y11652.t1, DKAch08a33130.t1]	0.874709
A09190 Not Included in Pathway or Brite	A09190 Not Included in Pathway or Brite	3	63	589	11539	0.630673	0.932897	[DKAch01a03065.t1, DKAch03a26319.t1, DKAch12a27265.t1]	0.877459
00010 Glycolysis / Gluconeogenesis	A09100 Metabolism	1	63	181	11539	0.631662	1.01193	[DKAch03a25682.t1]	0.866279
00520 Amino sugar and nucleotide sugar metabolism	A09100 Metabolism	1	63	182	11539	0.633705	1.00637	[DKAch07a35445.t1]	0.85684
A09100 Metabolism	A09100 Metabolism	16	63	3079	11539	0.638579	0.951783	[DKAch15y11352.t1, DKAch01a01886.t1, DKAch01a02840.t1, DKAch05a16591.t1, DKAch10a18644.t1, DKAch15y12053.t1, DKAch03a25682.t1, DKAch02a08653.t1, DKAch15x14265.t1, DKAch01a01060.t1, DKAch07a35445.t1, DKAch05a15434.t1, DKAch05a15657.t1, DKAch02a08201.t1, DKAch11a06282.t1, DKAch15x13603.t1]	0.851439
03015 mRNA surveillance pathway	A09120 Genetic Information Processing	1	63	186	11539	0.641766	0.984724	[DKAch10a18777.t1]	0.843966
03012 Translation factors	A09180 Brite Hierarchies	1	63	188	11539	0.645731	0.974249	[DKAch10a18983.t1]	0.837705
00940 Phenylpropanoid biosynthesis	A09100 Metabolism	1	63	193	11539	0.655456	0.949009	[DKAch03a25682.t1]	0.838983
B 09191 Unclassified: metabolism	A09190 Not Included in Pathway or Brite	2	63	427	11539	0.682794	0.857886	[DKAch01a03065.t1, DKAch12a27265.t1]	0.862476
04144 Endocytosis	A09140 Cellular Processes	1	63	216	11539	0.696909	0.847957	[DKAch14a23326.t1]	0.868874
03041 Spliceosome	A09180 Brite Hierarchies	2	63	443	11539	0.702394	0.826902	[DKAch14a23326.t1, DKAch01a01704.t1]	0.864484
03040 Spliceosome	A09120 Genetic Information Processing	1	63	233	11539	0.724355	0.786089	[DKAch14a23326.t1]	0.880229
04812 Cytoskeleton proteins	A09180 Brite Hierarchies	1	63	244	11539	0.740795	0.750651	[DKAch15y10675.t1]	0.888953
03016 Transfer RNA biogenesis	A09180 Brite Hierarchies	1	63	255	11539	0.756268	0.71827	[DKAch15y11701.t1]	0.896318
A09180 Brite Hierarchies	A09180 Brite Hierarchies	45	63	8617	11539	0.773493	0.956498	[DKAch10a18997.t1, DKAch11a07181.t1, DKAch15x13260.t1, DKAch02a09629.t1, DKAch01a01540.t1, DKAch11a05924.t1, DKAch10a18777.t1, DKAch07a36022.t1, DKAch15y11701.t1, DKAch09a29045.t1, DKAch01a02059.t1, DKAch13a04225.t1, DKAch14a23326.t1, DKAch02a07304.t1, DKAch02a07592.t1, DKAch02a07682.t1, DKAch02a08201.t1, DKAch08a33934.t1, DKAch15x13290.t1, DKAch15y11652.t1, DKAch04a32338.t1, DKAch10a17693.t1, DK…	0.905553
B 09106 Metabolism of other amino acids	A09100 Metabolism	1	63	284	11539	0.792838	0.644925	[DKAch03a25682.t1]	0.917018
B 09182 Protein families: genetic information processing	A09180 Brite Hierarchies	29	63	5822	11539	0.796792	0.912333	[DKAch11a07181.t1, DKAch02a09629.t1, DKAch01a01540.t1, DKAch10a18777.t1, DKAch07a36022.t1, DKAch15y11701.t1, DKAch01a02059.t1, DKAch14a23326.t1, DKAch08a33934.t1, DKAch02a08201.t1, DKAch15x13290.t1, DKAch15y11652.t1, DKAch04a32338.t1, DKAch10a17693.t1, DKAch07a35979.t1, DKAch01a01704.t1, DKAch07a35139.t1, DKAch03a24858.t1, DKAch15y11028.t1, DKAch04a31092.t1, DKAch15x13876.t1, DKAch07a36008.t1, DK…	0.910619
01003 Glycosyltransferases	A09180 Brite Hierarchies	1	63	327	11539	0.837337	0.560118	[DKAch10a18644.t1]	0.945699
03021 Transcription machinery	A09180 Brite Hierarchies	1	63	330	11539	0.840064	0.555026	[DKAch08a33934.t1]	0.937746
B 09105 Amino acid metabolism	A09100 Metabolism	2	63	597	11539	0.844581	0.613597	[DKAch10a18644.t1, DKAch03a25682.t1]	0.931951
04131 Membrane trafficking	A09180 Brite Hierarchies	4	63	1084	11539	0.855212	0.675862	[DKAch14a23326.t1, DKAch11a07181.t1, DKAch02a08201.t1, DKAch07a35979.t1]	0.932959
B 09121 Transcription	A09120 Genetic Information Processing	1	63	348	11539	0.855505	0.526318	[DKAch14a23326.t1]	0.922792
B 09183 Protein families: signaling and cellular processes	A09180 Brite Hierarchies	8	63	1977	11539	0.867746	0.741158	[DKAch10a18997.t1, DKAch14a23326.t1, DKAch07a36675.t1, DKAch02a07304.t1, DKAch02a07592.t1, DKAch01a01233.t1, DKAch15y10675.t1, DKAch02a08201.t1]	0.925596
01002 Peptidases and inhibitors	A09180 Brite Hierarchies	1	63	394	11539	0.888611	0.46487	[DKAch09a29045.t1]	0.937436
03009 Ribosome biogenesis	A09180 Brite Hierarchies	1	63	416	11539	0.901683	0.440285	[DKAch14a23326.t1]	0.940887
03400 DNA repair and recombination proteins	A09180 Brite Hierarchies	1	63	429	11539	0.908685	0.426943	[DKAch01a02059.t1]	0.937997
B 09122 Translation	A09120 Genetic Information Processing	2	63	754	11539	0.924018	0.485832	[DKAch10a18777.t1, DKAch15y11701.t1]	0.943678
03019 Messenger RNA biogenesis	A09180 Brite Hierarchies	1	63	599	11539	0.965529	0.305774	[DKAch10a18777.t1]	0.975692
04147 Exosome	A09180 Brite Hierarchies	1	63	699	11539	0.980703	0.26203	[DKAch14a23326.t1]	0.980703

## Sheet: M9
Term Name	MainClass	GeneHitsInSelectedSet	AllGenesInSelectedSet	GeneHitsInBackground	AllGenesInBackground	p-value	enrichFactor	GeneListInSelectedSets	corrected p-value(BH method)
04131 Membrane trafficking	A09180 Brite Hierarchies	18	79	1084	11539	0.00030446	2.42541	[DKAch02a10046.t1, DKAch13a04584.t1, DKAch04a32831.t1, DKAch01a02942.t1, DKAch12a28629.t1, DKAch05a15524.t1, DKAch09a30300.t1, DKAch02a07338.t1, DKAch08a34447.t1, DKAch10a19417.t1, DKAch03a26397.t1, DKAch07a36558.t1, DKAch09a29634.t1, DKAch02a09266.t1, DKAch01a02614.t1, DKAch03a25360.t1, DKAch02a09986.t1, DKAch06a20468.t1]	0.0274014
04136 Autophagy - other	A09140 Cellular Processes	4	79	51	11539	0.00039835	11.4559	[DKAch10a19417.t1, DKAch04a32831.t1, DKAch09a29634.t1, DKAch12a28629.t1]	0.0179257
00232 Caffeine metabolism	A09100 Metabolism	1	79	2	11539	0.0136464	73.0316	[DKAch01a00830.t1]	0.409392
A09140 Cellular Processes	A09140 Cellular Processes	8	79	478	11539	0.0162607	2.44457	[DKAch10a19417.t1, DKAch01a00830.t1, DKAch04a32831.t1, DKAch09a29634.t1, DKAch10a19443.t1, DKAch12a28629.t1, DKAch07a34855.t1, DKAch15y11395.t1]	0.365866
B 09141 Transport and catabolism	A09140 Cellular Processes	8	79	478	11539	0.0162607	2.44457	[DKAch10a19417.t1, DKAch01a00830.t1, DKAch04a32831.t1, DKAch09a29634.t1, DKAch10a19443.t1, DKAch12a28629.t1, DKAch07a34855.t1, DKAch15y11395.t1]	0.365866
03015 mRNA surveillance pathway	A09120 Genetic Information Processing	4	79	186	11539	0.0385742	3.14115	[DKAch01a00774.t1, DKAch13a04322.t1, DKAch05a16001.t1, DKAch06a19873.t1]	0.578613
03013 Nucleocytoplasmic transport	A09120 Genetic Information Processing	3	79	131	11539	0.0606821	3.34496	[DKAch01a00364.t1, DKAch12a28284.t1, DKAch03a26051.t1]	0.780199
00030 Pentose phosphate pathway	A09100 Metabolism	2	79	60	11539	0.063488	4.86878	[DKAch03a25604.t1, DKAch14a22286.t1]	0.71424
03450 Non-homologous end-joining	A09120 Genetic Information Processing	1	79	12	11539	0.0791684	12.1719	[DKAch13a03644.t1]	0.791684
00440 Phosphonate and phosphinate metabolism	A09100 Metabolism	1	79	14	11539	0.0917475	10.4331	[DKAch02a08311.t1]	0.825728
00052 Galactose metabolism	A09100 Metabolism	2	79	76	11539	0.0954165	3.84377	[DKAch03a25769.t1, DKAch03a25604.t1]	0.780681
B 09104 Nucleotide metabolism	A09100 Metabolism	3	79	166	11539	0.10511	2.6397	[DKAch01a00830.t1, DKAch01a02555.t1, DKAch04a32734.t1]	0.788327
04141 Protein processing in endoplasmic reticulum	A09120 Genetic Information Processing	4	79	264	11539	0.106988	2.21308	[DKAch13a04584.t1, DKAch03a26397.t1, DKAch03a26564.t1, DKAch09a30050.t1]	0.740689
A09150 Organismal Systems	A09150 Organismal Systems	4	79	278	11539	0.122889	2.10163	[DKAch12a26615.t1, DKAch06a19796.t1, DKAch01a01938.t1, DKAch09a29065.t1]	0.789999
B 09159 Environmental adaptation	A09150 Organismal Systems	4	79	278	11539	0.122889	2.10163	[DKAch12a26615.t1, DKAch06a19796.t1, DKAch01a01938.t1, DKAch09a29065.t1]	0.789999
B 09122 Translation	A09120 Genetic Information Processing	8	79	754	11539	0.143116	1.54974	[DKAch01a00774.t1, DKAch13a04322.t1, DKAch01a00364.t1, DKAch01a03249.t1, DKAch12a28284.t1, DKAch03a26051.t1, DKAch05a16001.t1, DKAch06a19873.t1]	0.805029
B 09181 Protein families: metabolism	A09180 Brite Hierarchies	19	79	2168	11539	0.145664	1.28007	[DKAch02a09683.t1, DKAch01a02072.t1, DKAch12a26615.t1, DKAch15x14174.t1, DKAch01a00697.t1, DKAch12a28623.t1, DKAch01a01621.t1, DKAch09a29065.t1, DKAch05a17148.t1, DKAch10a19417.t1, DKAch01a01718.t1, DKAch08a33425.t1, DKAch01a03249.t1, DKAch03a25604.t1, DKAch03a26564.t1, DKAch15y11222.t1, DKAch14a22072.t1, DKAch06a19873.t1, DKAch09a30050.t1]	0.77116
00511 Other glycan degradation	A09100 Metabolism	1	79	24	11539	0.152142	6.08597	[DKAch14a23310.t1]	0.760712
04146 Peroxisome	A09140 Cellular Processes	2	79	110	11539	0.173717	2.6557	[DKAch01a00830.t1, DKAch07a34855.t1]	0.82287
00230 Purine metabolism	A09100 Metabolism	2	79	113	11539	0.181069	2.58519	[DKAch01a00830.t1, DKAch01a02555.t1]	0.814812
01003 Glycosyltransferases	A09180 Brite Hierarchies	4	79	327	11539	0.185563	1.78671	[DKAch02a09683.t1, DKAch15x14174.t1, DKAch08a33425.t1, DKAch03a26564.t1]	0.795269
00062 Fatty acid elongation	A09100 Metabolism	1	79	30	11539	0.186457	4.86878	[DKAch01a01938.t1]	0.76278
04626 Plant-pathogen interaction	A09150 Organismal Systems	3	79	221	11539	0.192789	1.98276	[DKAch12a26615.t1, DKAch01a01938.t1, DKAch09a29065.t1]	0.754392
04121 Ubiquitin system	A09180 Brite Hierarchies	7	79	693	11539	0.195386	1.47539	[DKAch01a02072.t1, DKAch15x12999.t1, DKAch11a05756.t1, DKAch09a30219.t1, DKAch15y11222.t1, DKAch09a30050.t1, DKAch01a02227.t1]	0.732696
00600 Sphingolipid metabolism	A09100 Metabolism	1	79	32	11539	0.197588	4.56448	[DKAch14a23310.t1]	0.711318
00760 Nicotinate and nicotinamide metabolism	A09100 Metabolism	1	79	33	11539	0.203097	4.42616	[DKAch03a25802.t1]	0.703028
01001 Protein kinases	A09180 Brite Hierarchies	6	79	587	11539	0.213139	1.49298	[DKAch01a02072.t1, DKAch12a26615.t1, DKAch10a19417.t1, DKAch14a22072.t1, DKAch01a00697.t1, DKAch09a29065.t1]	0.710465
03019 Messenger RNA biogenesis	A09180 Brite Hierarchies	6	79	599	11539	0.226383	1.46307	[DKAch01a00774.t1, DKAch13a04322.t1, DKAch03a25604.t1, DKAch12a28284.t1, DKAch05a16001.t1, DKAch06a19873.t1]	0.727661
00565 Ether lipid metabolism	A09100 Metabolism	1	79	38	11539	0.230086	3.84377	[DKAch02a08311.t1]	0.714061
A09120 Genetic Information Processing	A09120 Genetic Information Processing	16	79	1923	11539	0.234571	1.2153	[DKAch13a04584.t1, DKAch13a04322.t1, DKAch11a05756.t1, DKAch13a03644.t1, DKAch01a00774.t1, DKAch03a26397.t1, DKAch01a00364.t1, DKAch01a03249.t1, DKAch03a25604.t1, DKAch12a28284.t1, DKAch03a26051.t1, DKAch03a26564.t1, DKAch05a16001.t1, DKAch06a19873.t1, DKAch09a30050.t1, DKAch01a02227.t1]	0.703714
00513 Various types of N-glycan biosynthesis	A09100 Metabolism	1	79	39	11539	0.235375	3.74521	[DKAch03a26564.t1]	0.683346
B 09123 Folding, sorting and degradation	A09120 Genetic Information Processing	7	79	747	11539	0.249641	1.36873	[DKAch13a04584.t1, DKAch03a26397.t1, DKAch03a25604.t1, DKAch03a26564.t1, DKAch11a05756.t1, DKAch09a30050.t1, DKAch01a02227.t1]	0.702116
B 09107 Glycan biosynthesis and metabolism	A09100 Metabolism	2	79	144	11539	0.258972	2.02866	[DKAch03a26564.t1, DKAch14a23310.t1]	0.706286
B 09182 Protein families: genetic information processing	A09180 Brite Hierarchies	43	79	5822	11539	0.275717	1.07879	[DKAch04a32831.t1, DKAch01a02942.t1, DKAch15x12999.t1, DKAch12a28629.t1, DKAch11a05756.t1, DKAch12a27003.t1, DKAch15x14399.t1, DKAch08a34447.t1, DKAch05a17148.t1, DKAch05a15803.t1, DKAch01a00774.t1, DKAch05a15203.t1, DKAch01a03249.t1, DKAch12a28284.t1, DKAch03a26051.t1, DKAch15y11222.t1, DKAch03a25360.t1, DKAch05a16001.t1, DKAch02a09986.t1, DKAch06a20468.t1, DKAch01a02227.t1, DKAch02a10046.t1, DK…	0.72984
00195 Photosynthesis	A09100 Metabolism	1	79	47	11539	0.276412	3.10773	[DKAch05a17148.t1]	0.710772
B 09101 Carbohydrate metabolism	A09100 Metabolism	9	79	1040	11539	0.280513	1.26401	[DKAch03a25769.t1, DKAch01a02729.t1, DKAch15x14174.t1, DKAch01a02942.t1, DKAch03a25604.t1, DKAch09a29225.t1, DKAch14a22286.t1, DKAch12a26995.t1, DKAch06a19613.t1]	0.701282
01002 Peptidases and inhibitors	A09180 Brite Hierarchies	4	79	394	11539	0.283895	1.48288	[DKAch01a01718.t1, DKAch15y11222.t1, DKAch12a28623.t1, DKAch09a30050.t1]	0.690555
00510 N-Glycan biosynthesis	A09100 Metabolism	1	79	49	11539	0.286326	2.98088	[DKAch03a26564.t1]	0.678141
03009 Ribosome biogenesis	A09180 Brite Hierarchies	4	79	416	11539	0.317974	1.40445	[DKAch01a00364.t1, DKAch12a28284.t1, DKAch10a17610.t1, DKAch12a27003.t1]	0.733787
04712 Circadian rhythm - plant	A09150 Organismal Systems	1	79	57	11539	0.324661	2.56251	[DKAch06a19796.t1]	0.730487
00250 Alanine, aspartate and glutamate metabolism	A09100 Metabolism	1	79	60	11539	0.338506	2.43439	[DKAch04a32734.t1]	0.743062
B 09131 Membrane transport	A09130 Environmental Information Processing	1	79	61	11539	0.343059	2.39448	[DKAch05a15400.t1]	0.735126
02010 ABC transporters	A09130 Environmental Information Processing	1	79	61	11539	0.343059	2.39448	[DKAch05a15400.t1]	0.735126
04120 Ubiquitin mediated proteolysis	A09120 Genetic Information Processing	2	79	180	11539	0.349951	1.62293	[DKAch11a05756.t1, DKAch01a02227.t1]	0.71581
00194 Photosynthesis proteins	A09180 Brite Hierarchies	1	79	63	11539	0.352071	2.31846	[DKAch05a17148.t1]	0.704142
04040 Ion channels	A09180 Brite Hierarchies	1	79	63	11539	0.352071	2.31846	[DKAch02a07338.t1]	0.704142
00010 Glycolysis / Gluconeogenesis	A09100 Metabolism	2	79	181	11539	0.352441	1.61396	[DKAch03a25604.t1, DKAch06a19613.t1]	0.674886
A09180 Brite Hierarchies	A09180 Brite Hierarchies	61	79	8617	11539	0.35486	1.03399	[DKAch02a09683.t1, DKAch04a32831.t1, DKAch12a28629.t1, DKAch12a27003.t1, DKAch15x14399.t1, DKAch08a34447.t1, DKAch01a01718.t1, DKAch05a15400.t1, DKAch15y11222.t1, DKAch05a16001.t1, DKAch06a19633.t1, DKAch12a26615.t1, DKAch13a04322.t1, DKAch05a15524.t1, DKAch04a32620.t1, DKAch09a29065.t1, DKAch10a19417.t1, DKAch08a33425.t1, DKAch03a26397.t1, DKAch01a00830.t1, DKAch01a00364.t1, DKAch09a29634.t1, DK…	0.665362
00520 Amino sugar and nucleotide sugar metabolism	A09100 Metabolism	2	79	182	11539	0.354927	1.60509	[DKAch01a02729.t1, DKAch15x14174.t1]	0.651906
00280 Valine, leucine and isoleucine degradation	A09100 Metabolism	1	79	65	11539	0.360961	2.24713	[DKAch01a01261.t1]	0.64973
04016 MAPK signaling pathway - plant	A09130 Environmental Information Processing	2	79	189	11539	0.372234	1.54564	[DKAch12a26615.t1, DKAch08a34596.t1]	0.656884
00051 Fructose and mannose metabolism	A09100 Metabolism	1	79	72	11539	0.391139	2.02866	[DKAch03a25604.t1]	0.676972
00970 Aminoacyl-tRNA biosynthesis	A09120 Genetic Information Processing	1	79	76	11539	0.407747	1.92189	[DKAch01a03249.t1]	0.692401
03440 Homologous recombination	A09120 Genetic Information Processing	1	79	78	11539	0.415883	1.87261	[DKAch13a03644.t1]	0.693138
00240 Pyrimidine metabolism	A09100 Metabolism	1	79	80	11539	0.423908	1.82579	[DKAch04a32734.t1]	0.693668
00500 Starch and sucrose metabolism	A09100 Metabolism	2	79	213	11539	0.430077	1.37149	[DKAch09a29225.t1, DKAch12a26995.t1]	0.691196
04144 Endocytosis	A09140 Cellular Processes	2	79	216	11539	0.43712	1.35244	[DKAch10a19443.t1, DKAch15y11395.t1]	0.690189
00562 Inositol phosphate metabolism	A09100 Metabolism	1	79	102	11539	0.50531	1.43199	[DKAch01a02942.t1]	0.784102
04070 Phosphatidylinositol signaling system	A09130 Environmental Information Processing	1	79	105	11539	0.515492	1.39108	[DKAch01a02942.t1]	0.786343
03016 Transfer RNA biogenesis	A09180 Brite Hierarchies	2	79	255	11539	0.524155	1.14559	[DKAch01a03249.t1, DKAch03a26051.t1]	0.786232
02000 Transporters	A09180 Brite Hierarchies	6	79	858	11539	0.539924	1.02142	[DKAch05a15400.t1, DKAch02a07517.t1, DKAch07a34855.t1, DKAch06a19633.t1, DKAch15x14629.t1, DKAch15y12444.t1]	0.796609
01007 Amino acid related enzymes	A09180 Brite Hierarchies	1	79	118	11539	0.557272	1.23782	[DKAch01a03249.t1]	0.808943
A09130 Environmental Information Processing	A09130 Environmental Information Processing	4	79	584	11539	0.571922	1.00043	[DKAch12a26615.t1, DKAch01a02942.t1, DKAch05a15400.t1, DKAch08a34596.t1]	0.817032
00564 Glycerophospholipid metabolism	A09100 Metabolism	1	79	137	11539	0.612014	1.06616	[DKAch02a08311.t1]	0.860644
00199 Cytochrome P450	A09180 Brite Hierarchies	1	79	142	11539	0.625272	1.02861	[DKAch01a01621.t1]	0.865761
03018 RNA degradation	A09120 Genetic Information Processing	1	79	150	11539	0.645561	0.973755	[DKAch03a25604.t1]	0.88031
B 09103 Lipid metabolism	A09100 Metabolism	3	79	482	11539	0.647018	0.909108	[DKAch02a08311.t1, DKAch01a01938.t1, DKAch14a23310.t1]	0.869129
03021 Transcription machinery	A09180 Brite Hierarchies	2	79	330	11539	0.664967	0.885232	[DKAch05a16001.t1, DKAch15x14399.t1]	0.880103
03029 Mitochondrial biogenesis	A09180 Brite Hierarchies	3	79	517	11539	0.693769	0.847563	[DKAch05a15803.t1, DKAch04a32831.t1, DKAch12a28629.t1]	0.904916
B 09132 Signal transduction	A09130 Environmental Information Processing	3	79	523	11539	0.701308	0.837839	[DKAch12a26615.t1, DKAch01a02942.t1, DKAch08a34596.t1]	0.901682
03036 Chromosome and associated proteins	A09180 Brite Hierarchies	5	79	859	11539	0.709722	0.850194	[DKAch02a10046.t1, DKAch10a17610.t1, DKAch06a19873.t1, DKAch09a30300.t1, DKAch15x14399.t1]	0.899647
03012 Translation factors	A09180 Brite Hierarchies	1	79	188	11539	0.728055	0.776932	[DKAch05a17148.t1]	0.910069
A09100 Metabolism	A09100 Metabolism	19	79	3079	11539	0.741143	0.901332	[DKAch03a25769.t1, DKAch01a02729.t1, DKAch15x14174.t1, DKAch01a02942.t1, DKAch01a02555.t1, DKAch01a01938.t1, DKAch14a23310.t1, DKAch04a32734.t1, DKAch05a17148.t1, DKAch01a00830.t1, DKAch03a25604.t1, DKAch03a26564.t1, DKAch09a29225.t1, DKAch01a01261.t1, DKAch14a22286.t1, DKAch02a08311.t1, DKAch03a25802.t1, DKAch12a26995.t1, DKAch06a19613.t1]	0.913739
B 09124 Replication and repair	A09120 Genetic Information Processing	1	79	197	11539	0.744628	0.741438	[DKAch13a03644.t1]	0.905629
03032 DNA replication proteins	A09180 Brite Hierarchies	1	79	200	11539	0.749928	0.730316	[DKAch13a03644.t1]	0.899913
01009 Protein phosphatases and associated proteins	A09180 Brite Hierarchies	2	79	389	11539	0.750916	0.750968	[DKAch03a25604.t1, DKAch06a19873.t1]	0.889243
03400 DNA repair and recombination proteins	A09180 Brite Hierarchies	2	79	429	11539	0.797958	0.680948	[DKAch04a32620.t1, DKAch13a03644.t1]	0.932679
B 09106 Metabolism of other amino acids	A09100 Metabolism	1	79	284	11539	0.861302	0.514307	[DKAch02a08311.t1]	0.99381
B 09108 Metabolism of cofactors and vitamins	A09100 Metabolism	1	79	324	11539	0.89541	0.450813	[DKAch03a25802.t1]	1.02009
03110 Chaperones and folding catalysts	A09180 Brite Hierarchies	1	79	332	11539	0.901162	0.43995	[DKAch10a19277.t1]	1.01381
B 09105 Amino acid metabolism	A09100 Metabolism	2	79	597	11539	0.920816	0.489324	[DKAch01a01261.t1, DKAch04a32734.t1]	1.02313
B 09110 Biosynthesis of other secondary metabolites	A09100 Metabolism	1	79	371	11539	0.925028	0.393702	[DKAch01a00830.t1]	1.01527
B 09102 Energy metabolism	A09100 Metabolism	1	79	374	11539	0.926608	0.390544	[DKAch05a17148.t1]	1.00476
99980 Enzymes with EC numbers	A09190 Not Included in Pathway or Brite	1	79	377	11539	0.928155	0.387436	[DKAch05a16064.t1]	0.994451
B 09191 Unclassified: metabolism	A09190 Not Included in Pathway or Brite	1	79	427	11539	0.94967	0.342069	[DKAch05a16064.t1]	1.00553
03041 Spliceosome	A09180 Brite Hierarchies	1	79	443	11539	0.955103	0.329714	[DKAch10a19277.t1]	0.999527
B 09183 Protein families: signaling and cellular processes	A09180 Brite Hierarchies	8	79	1977	11539	0.971651	0.59105	[DKAch01a00830.t1, DKAch05a15400.t1, DKAch02a07517.t1, DKAch07a34855.t1, DKAch06a19633.t1, DKAch15x14629.t1, DKAch15y12444.t1, DKAch02a07338.t1]	1.00516
A09190 Not Included in Pathway or Brite	A09190 Not Included in Pathway or Brite	1	79	589	11539	0.98429	0.247985	[DKAch05a16064.t1]	1.00666
03000 Transcription factors	A09180 Brite Hierarchies	1	79	609	11539	0.98641	0.239841	[DKAch05a15203.t1]	0.997493
04147 Exosome	A09180 Brite Hierarchies	1	79	699	11539	0.992945	0.20896	[DKAch01a00830.t1]	0.992945

## Sheet: M10
Term Name	MainClass	GeneHitsInSelectedSet	AllGenesInSelectedSet	GeneHitsInBackground	AllGenesInBackground	p-value	enrichFactor	GeneListInSelectedSets	corrected p-value(BH method)
B 09182 Protein families: genetic information processing	A09180 Brite Hierarchies	48	68	5822	11539	0.000575547	1.39903	[DKAch06a21738.t1, DKAch01a02430.t1, DKAch06a20852.t1, DKAch07a34980.t1, DKAch02a07687.t1, DKAch07a36179.t1, DKAch15x13153.t1, DKAch13a04052.t1, DKAch08a33661.t1, DKAch03a23459.t1, DKAch04a31450.t1, DKAch10a19247.t1, DKAch11a05867.t1, DKAch13a04190.t1, DKAch03a24654.t1, DKAch01a00965.t1, DKAch09a30369.t1, DKAch09a29100.t1, DKAch02a09160.t1, DKAch02a07434.t1, DKAch02a09617.t1, DKAch07a35430.t1, DK…	0.0466193
01053 Biosynthesis of siderophore group nonribosomal peptides	A09100 Metabolism	1	68	1	11539	0.00589306	169.691	[DKAch06a21738.t1]	0.238669
00513 Various types of N-glycan biosynthesis	A09100 Metabolism	2	68	39	11539	0.0220377	8.70211	[DKAch12a28644.t1, DKAch03a23459.t1]	0.595019
00130 Ubiquinone and other terpenoid-quinone biosynthesis	A09100 Metabolism	2	68	39	11539	0.0220377	8.70211	[DKAch06a21738.t1, DKAch07a36563.t1]	0.595019
04131 Membrane trafficking	A09180 Brite Hierarchies	12	68	1084	11539	0.0233782	1.8785	[DKAch05a15195.t1, DKAch01a02430.t1, DKAch11a05547.t1, DKAch01a00534.t1, DKAch13a04382.t1, DKAch07a36179.t1, DKAch15x13153.t1, DKAch13a04052.t1, DKAch05a16123.t1, DKAch03a23459.t1, DKAch07a35430.t1, DKAch01a00930.t1]	0.378727
A09180 Brite Hierarchies	A09180 Brite Hierarchies	57	68	8617	11539	0.0500705	1.12248	[DKAch06a21738.t1, DKAch01a02430.t1, DKAch01a03125.t1, DKAch07a34980.t1, DKAch04a31450.t1, DKAch11a05867.t1, DKAch06a21031.t1, DKAch02a08287.t1, DKAch12a28644.t1, DKAch03a24654.t1, DKAch01a00965.t1, DKAch06a20565.t1, DKAch09a29100.t1, DKAch02a09160.t1, DKAch02a07434.t1, DKAch07a35430.t1, DKAch13a03876.t1, DKAch03a23835.t1, DKAch11a05547.t1, DKAch10a18814.t1, DKAch05a14892.t1, DKAch10a17890.t1, DK…	0.675952
03050 Proteasome	A09120 Genetic Information Processing	2	68	67	11539	0.0592208	5.06541	[DKAch02a07687.t1, DKAch13a03876.t1]	0.685269
04141 Protein processing in endoplasmic reticulum	A09120 Genetic Information Processing	4	68	264	11539	0.0700453	2.57108	[DKAch05a14892.t1, DKAch06a19823.t1, DKAch03a23459.t1, DKAch01a00930.t1]	0.709209
B 09123 Folding, sorting and degradation	A09120 Genetic Information Processing	8	68	747	11539	0.0713837	1.81731	[DKAch05a14892.t1, DKAch02a07687.t1, DKAch01a02026.t1, DKAch11a07161.t1, DKAch06a19823.t1, DKAch03a23459.t1, DKAch13a03876.t1, DKAch01a00930.t1]	0.642453
99973 Transcription	A09190 Not Included in Pathway or Brite	1	68	15	11539	0.0848903	11.3127	[DKAch05a16139.t1]	0.687612
A09120 Genetic Information Processing	A09120 Genetic Information Processing	16	68	1923	11539	0.0907199	1.41189	[DKAch05a14892.t1, DKAch02a07687.t1, DKAch01a02026.t1, DKAch10a17890.t1, DKAch11a07161.t1, DKAch08a33661.t1, DKAch03a23459.t1, DKAch11a05867.t1, DKAch03a25553.t1, DKAch01a00930.t1, DKAch02a09084.t1, DKAch06a19823.t1, DKAch01a00685.t1, DKAch11a05766.t1, DKAch13a03876.t1, DKAch05a16500.t1]	0.668028
03009 Ribosome biogenesis	A09180 Brite Hierarchies	5	68	416	11539	0.0981208	2.03956	[DKAch09a30369.t1, DKAch09a29100.t1, DKAch13a05412.t1, DKAch11a05867.t1, DKAch15y11294.t1]	0.662315
00630 Glyoxylate and dicarboxylate metabolism	A09100 Metabolism	2	68	91	11539	0.100376	3.72948	[DKAch15y11172.t1, DKAch12a27512.t1]	0.625422
04990 Domain-containing proteins not elsewhere classified	A09180 Brite Hierarchies	1	68	18	11539	0.100996	9.42729	[DKAch03a23835.t1]	0.584333
00260 Glycine, serine and threonine metabolism	A09100 Metabolism	2	68	93	11539	0.104095	3.64927	[DKAch15y11172.t1, DKAch12a27512.t1]	0.562112
99999 Others	A09190 Not Included in Pathway or Brite	1	68	22	11539	0.122036	7.71324	[DKAch15y10241.t1]	0.617807
03051 Proteasome	A09180 Brite Hierarchies	2	68	107	11539	0.131102	3.1718	[DKAch02a07687.t1, DKAch13a03876.t1]	0.62466
03110 Chaperones and folding catalysts	A09180 Brite Hierarchies	4	68	332	11539	0.131835	2.04447	[DKAch13a04190.t1, DKAch05a14892.t1, DKAch06a19823.t1, DKAch02a07434.t1]	0.593256
04144 Endocytosis	A09140 Cellular Processes	3	68	216	11539	0.134617	2.35682	[DKAch13a04382.t1, DKAch07a36179.t1, DKAch13a04052.t1]	0.573892
00670 One carbon pool by folate	A09100 Metabolism	1	68	25	11539	0.137497	6.78765	[DKAch15y11172.t1]	0.556863
B 09122 Translation	A09120 Genetic Information Processing	7	68	754	11539	0.154421	1.57538	[DKAch10a17890.t1, DKAch08a33661.t1, DKAch01a00685.t1, DKAch11a05867.t1, DKAch03a25553.t1, DKAch05a16500.t1, DKAch02a09084.t1]	0.595626
B 09192 Unclassified: genetic information processing	A09190 Not Included in Pathway or Brite	1	68	31	11539	0.167619	5.47391	[DKAch05a16139.t1]	0.617141
03029 Mitochondrial biogenesis	A09180 Brite Hierarchies	5	68	517	11539	0.188336	1.64111	[DKAch06a21738.t1, DKAch15y11504.t1, DKAch09a29100.t1, DKAch03a25553.t1, DKAch15x13740.t1]	0.663271
00564 Glycerophospholipid metabolism	A09100 Metabolism	2	68	137	11539	0.193211	2.47724	[DKAch13a04052.t1, DKAch10a19245.t1]	0.652087
00565 Ether lipid metabolism	A09100 Metabolism	1	68	38	11539	0.201452	4.46556	[DKAch13a04052.t1]	0.652706
01002 Peptidases and inhibitors	A09180 Brite Hierarchies	4	68	394	11539	0.202221	1.72275	[DKAch13a04190.t1, DKAch01a00534.t1, DKAch02a07687.t1, DKAch13a03876.t1]	0.629996
B 09107 Glycan biosynthesis and metabolism	A09100 Metabolism	2	68	144	11539	0.208244	2.35682	[DKAch12a28644.t1, DKAch03a23459.t1]	0.624731
03010 Ribosome	A09120 Genetic Information Processing	3	68	293	11539	0.248639	1.73745	[DKAch03a25553.t1, DKAch05a16500.t1, DKAch02a09084.t1]	0.719278
00510 N-Glycan biosynthesis	A09100 Metabolism	1	68	49	11539	0.251901	3.46309	[DKAch03a23459.t1]	0.703585
03011 Ribosome	A09180 Brite Hierarchies	3	68	318	11539	0.288642	1.60086	[DKAch03a25553.t1, DKAch05a16500.t1, DKAch02a09084.t1]	0.779333
B 09108 Metabolism of cofactors and vitamins	A09100 Metabolism	3	68	324	11539	0.298337	1.57121	[DKAch06a21738.t1, DKAch15y11172.t1, DKAch07a36563.t1]	0.779527
A09140 Cellular Processes	A09140 Cellular Processes	4	68	478	11539	0.310762	1.42001	[DKAch13a04382.t1, DKAch07a36179.t1, DKAch13a04052.t1, DKAch03a24503.t1]	0.786615
B 09141 Transport and catabolism	A09140 Cellular Processes	4	68	478	11539	0.310762	1.42001	[DKAch13a04382.t1, DKAch07a36179.t1, DKAch13a04052.t1, DKAch03a24503.t1]	0.786615
04040 Ion channels	A09180 Brite Hierarchies	1	68	63	11539	0.311588	2.69351	[DKAch06a21738.t1]	0.742313
00970 Aminoacyl-tRNA biosynthesis	A09120 Genetic Information Processing	1	68	76	11539	0.362798	2.23278	[DKAch10a17890.t1]	0.839617
00460 Cyanoamino acid metabolism	A09100 Metabolism	1	68	77	11539	0.366578	2.20378	[DKAch15y11172.t1]	0.824799
00710 Carbon fixation in photosynthetic organisms	A09100 Metabolism	1	68	81	11539	0.381478	2.09495	[DKAch13a05339.t1]	0.835127
02000 Transporters	A09180 Brite Hierarchies	6	68	858	11539	0.394199	1.18665	[DKAch15y11504.t1, DKAch06a20565.t1, DKAch01a03125.t1, DKAch02a07502.t1, DKAch06a21031.t1, DKAch15x13740.t1]	0.840267
00053 Ascorbate and aldarate metabolism	A09100 Metabolism	1	68	86	11539	0.399618	1.97315	[DKAch07a34922.t1]	0.829976
00562 Inositol phosphate metabolism	A09100 Metabolism	1	68	102	11539	0.454216	1.66364	[DKAch05a16016.t1]	0.919787
04070 Phosphatidylinositol signaling system	A09130 Environmental Information Processing	1	68	105	11539	0.463894	1.61611	[DKAch05a16016.t1]	0.916474
03400 DNA repair and recombination proteins	A09180 Brite Hierarchies	3	68	429	11539	0.466305	1.18665	[DKAch02a09168.t1, DKAch02a08880.t1, DKAch02a09160.t1]	0.899303
03019 Messenger RNA biogenesis	A09180 Brite Hierarchies	4	68	599	11539	0.473153	1.13316	[DKAch01a02026.t1, DKAch08a33661.t1, DKAch01a00685.t1, DKAch11a05766.t1]	0.891289
04146 Peroxisome	A09140 Cellular Processes	1	68	110	11539	0.47965	1.54265	[DKAch03a24503.t1]	0.882992
03008 Ribosome biogenesis in eukaryotes	A09120 Genetic Information Processing	1	68	111	11539	0.482746	1.52875	[DKAch11a05867.t1]	0.868943
03041 Spliceosome	A09180 Brite Hierarchies	3	68	443	11539	0.487659	1.14915	[DKAch01a03338.t1, DKAch01a00685.t1, DKAch11a05766.t1]	0.858703
01007 Amino acid related enzymes	A09180 Brite Hierarchies	1	68	118	11539	0.503915	1.43806	[DKAch10a17890.t1]	0.86845
03013 Nucleocytoplasmic transport	A09120 Genetic Information Processing	1	68	131	11539	0.540989	1.29535	[DKAch01a00685.t1]	0.91292
00620 Pyruvate metabolism	A09100 Metabolism	1	68	139	11539	0.562433	1.2208	[DKAch13a05339.t1]	0.929736
03036 Chromosome and associated proteins	A09180 Brite Hierarchies	5	68	859	11539	0.578014	0.987725	[DKAch03a24654.t1, DKAch13a05412.t1, DKAch04a31450.t1, DKAch01a03428.t1, DKAch10a19247.t1]	0.936383
01003 Glycosyltransferases	A09180 Brite Hierarchies	2	68	327	11539	0.578378	1.03787	[DKAch12a28644.t1, DKAch02a08287.t1]	0.918601
04121 Ubiquitin system	A09180 Brite Hierarchies	4	68	693	11539	0.589776	0.979458	[DKAch01a00534.t1, DKAch07a34980.t1, DKAch11a07161.t1, DKAch02a09617.t1]	0.91869
03018 RNA degradation	A09120 Genetic Information Processing	1	68	150	11539	0.590314	1.13127	[DKAch01a02026.t1]	0.902178
B 09132 Signal transduction	A09130 Environmental Information Processing	3	68	523	11539	0.601099	0.973372	[DKAch01a00965.t1, DKAch11a06719.t1, DKAch05a16016.t1]	0.901649
00190 Oxidative phosphorylation	A09100 Metabolism	1	68	158	11539	0.609485	1.07399	[DKAch03a26190.t1]	0.897605
B 09102 Energy metabolism	A09100 Metabolism	2	68	374	11539	0.65208	0.907439	[DKAch13a05339.t1, DKAch03a26190.t1]	0.943187
04120 Ubiquitin mediated proteolysis	A09120 Genetic Information Processing	1	68	180	11539	0.657763	0.942729	[DKAch11a07161.t1]	0.934716
00520 Amino sugar and nucleotide sugar metabolism	A09100 Metabolism	1	68	182	11539	0.661848	0.932369	[DKAch07a34922.t1]	0.924306
03015 mRNA surveillance pathway	A09120 Genetic Information Processing	1	68	186	11539	0.669876	0.912318	[DKAch08a33661.t1]	0.91966
03012 Translation factors	A09180 Brite Hierarchies	1	68	188	11539	0.673819	0.902613	[DKAch06a20852.t1]	0.909655
04016 MAPK signaling pathway - plant	A09130 Environmental Information Processing	1	68	189	11539	0.675773	0.897837	[DKAch11a06719.t1]	0.897338
A09130 Environmental Information Processing	A09130 Environmental Information Processing	3	68	584	11539	0.676098	0.871701	[DKAch01a00965.t1, DKAch11a06719.t1, DKAch05a16016.t1]	0.883289
B 09101 Carbohydrate metabolism	A09100 Metabolism	5	68	1040	11539	0.745462	0.815823	[DKAch13a05339.t1, DKAch15y11172.t1, DKAch05a16016.t1, DKAch12a27512.t1, DKAch07a34922.t1]	0.958452
03040 Spliceosome	A09120 Genetic Information Processing	1	68	233	11539	0.751228	0.728288	[DKAch11a05766.t1]	0.950773
03016 Transfer RNA biogenesis	A09180 Brite Hierarchies	1	68	255	11539	0.782175	0.665456	[DKAch10a17890.t1]	0.97471
B 09103 Lipid metabolism	A09100 Metabolism	2	68	482	11539	0.783086	0.704113	[DKAch13a04052.t1, DKAch10a19245.t1]	0.96106
B 09109 Metabolism of terpenoids and polyketides	A09100 Metabolism	1	68	263	11539	0.79246	0.645214	[DKAch06a21738.t1]	0.958049
B 09106 Metabolism of other amino acids	A09100 Metabolism	1	68	284	11539	0.817238	0.597504	[DKAch15y11172.t1]	0.973475
B 09183 Protein families: signaling and cellular processes	A09180 Brite Hierarchies	9	68	1977	11539	0.846147	0.772494	[DKAch06a21738.t1, DKAch15y11504.t1, DKAch13a04382.t1, DKAch06a20565.t1, DKAch01a03125.t1, DKAch02a07502.t1, DKAch06a21031.t1, DKAch15x13740.t1, DKAch03a23835.t1]	0.993303
B 09181 Protein families: metabolism	A09180 Brite Hierarchies	10	68	2168	11539	0.846845	0.782708	[DKAch12a28644.t1, DKAch13a04190.t1, DKAch01a00534.t1, DKAch10a18814.t1, DKAch02a07687.t1, DKAch10a17890.t1, DKAch02a08880.t1, DKAch11a06719.t1, DKAch13a03876.t1, DKAch02a08287.t1]	0.97992
04075 Plant hormone signal transduction	A09130 Environmental Information Processing	1	68	325	11539	0.857509	0.522127	[DKAch01a00965.t1]	0.978285
03021 Transcription machinery	A09180 Brite Hierarchies	1	68	330	11539	0.861778	0.514216	[DKAch05a17405.t1]	0.9695
01001 Protein kinases	A09180 Brite Hierarchies	2	68	587	11539	0.867399	0.578164	[DKAch10a18814.t1, DKAch11a06719.t1]	0.962456
A09190 Not Included in Pathway or Brite	A09190 Not Included in Pathway or Brite	2	68	589	11539	0.868671	0.576201	[DKAch05a16139.t1, DKAch15y10241.t1]	0.950842
B 09105 Amino acid metabolism	A09100 Metabolism	2	68	597	11539	0.873649	0.56848	[DKAch15y11172.t1, DKAch12a27512.t1]	0.943541
B 09121 Transcription	A09120 Genetic Information Processing	1	68	348	11539	0.876128	0.487618	[DKAch11a05766.t1]	0.933768
03000 Transcription factors	A09180 Brite Hierarchies	2	68	609	11539	0.880798	0.557278	[DKAch01a00965.t1, DKAch01a03428.t1]	0.926554
01009 Protein phosphatases and associated proteins	A09180 Brite Hierarchies	1	68	389	11539	0.903561	0.436224	[DKAch02a08880.t1]	0.938313
B 09191 Unclassified: metabolism	A09190 Not Included in Pathway or Brite	1	68	427	11539	0.923594	0.397403	[DKAch15y10241.t1]	0.946976
A09100 Metabolism	A09100 Metabolism	12	68	3079	11539	0.970653	0.661349	[DKAch12a28644.t1, DKAch06a21738.t1, DKAch13a05339.t1, DKAch15y11172.t1, DKAch07a36563.t1, DKAch03a26190.t1, DKAch05a16016.t1, DKAch13a04052.t1, DKAch03a23459.t1, DKAch12a27512.t1, DKAch07a34922.t1, DKAch10a19245.t1]	0.982786
04147 Exosome	A09180 Brite Hierarchies	1	68	699	11539	0.985907	0.242763	[DKAch13a04382.t1]	0.985907

[truncated: 16 more sheets: M11, M12, M13, M14, M15, M16, M17, M18, M19, M20, M21, M22, M23, M24, M25, M11_22_23]
