# Supplementary material for: Comparative transcriptome analysis of persimmon somatic mutants (Diospyros kaki) identifies regulatory networks for fruit maturation and size
Source: Front Plant Sci. 2024 Aug 2;15:1448851. doi: 10.3389/fpls.2024.1448851 (PMC11327018; doi:10.3389/fpls.2024.1448851)
Supplement: Supplementary file 9 [file Table_4.xlsx]

## Sheet: Sup.Table2
S table 2-List of primers used for qRT-PCR.
Name	Sequence	Gene function
GAPDH_F	AGCTCTTCCACCTCTCCAGT	Reference gene
GAPDH_R	TGCTAGCTGCACAACCAACT
Chr06_19545_F	AGCCCGTCACAACAACAAGA	probable WRKY transcription factor 70
Chr06_19545_R	TACATGGGTGGATCGGTTGC
Chr13_03800_F	GCAGTAACTCTGGCCACCAA	Ethylene receptor 2
Chr13_03800_R	GCAAAGTGGGCAATGTGGAG
Chr10_18648_F	TCGTTTGATGCATTCCCGGA	Ethylene-responsive transcription factor ERF011-like
Chr10_18648_R	GCGCCATCGGAAGTTTCTTC
Chr08_33287_F	TCGTCTAGGTTCGTCGAAGC	pectin acetylesterase 8-like
Chr08_33287_R	TCGCCTGTGAATGATGACCC
Chr15x12652_F	AAAGCCGTCTGGTTTTGGGA	Ethylene receptor 2
Chr15x12652_R	AAGAACAGCCACAGCAAGGA
