# Supplementary material for: Comparative transcriptome analysis of persimmon somatic mutants (Diospyros kaki) identifies regulatory networks for fruit maturation and size
Source: Front Plant Sci. 2024 Aug 2;15:1448851. doi: 10.3389/fpls.2024.1448851 (PMC11327018; doi:10.3389/fpls.2024.1448851)
Supplement: Supplementary file 10 [file Table_5.xlsx]

## Sheet: Sup.Table3
S table 3-Summary of RNA‐seq reads mapping.
#	SampleID	Total reads	% GC	Q20(%)	Q30(%)	total mapped reads	% of mapped reads
1	Hiratanenashi_3_1	74148942	0.47	98.2	94.7	61047800	82.3313
2	Hiratanenashi_3_2	58539648	0.477	98.5	95.3	48182123	82.3068
3	Hiratanenashi_7_1	70288246	0.473	98.4	95.1	58207460	82.8125
4	Hiratanenashi_7_2	75979406	0.477	98.5	95.3	63206742	83.1893
5	Hiratanenashi_12_1	75961748	0.479	98.3	95	63537678	83.6443
6	Hiratanenashi_12_2	75635912	0.476	98.4	95.2	62878004	83.1325
7	Hiratanenashi_16_1	76172764	0.47	98.5	95.4	62857869	82.5201
8	Hiratanenashi_16_2	76218816	0.477	98.5	95.4	63065679	82.7429
9	Hiratanenashi_21_1	75918258	0.485	98.3	94.9	63889378	84.1555
10	Hiratanenashi_21_2	71898212	0.483	98.4	95.1	60429996	84.0494
11	Hiratanenashi_23_1	76221458	0.497	98.5	95.5	65095304	85.4029
12	Hiratanenashi_23_2	76018964	0.488	98.4	95.1	64291487	84.573
13	Ohtanenashi_3_1	75754500	0.477	98.3	95	62775384	82.8669
14	Ohtanenashi_3_2	76100986	0.476	98.3	94.9	62965486	82.7394
15	Ohtanenashi_7_1	75765248	0.475	98.6	95.7	62729587	82.7947
16	Ohtanenashi_7_2	65755080	0.475	98.2	94.7	54578256	83.0023
17	Ohtanenashi_12_1	75580122	0.471	98.1	94.5	62543762	82.7516
18	Ohtanenashi_12_2	75753716	0.475	98.3	95	62629472	82.6751
19	Ohtanenashi_16_1	76040258	0.478	98	94.3	62861533	82.6688
20	Ohtanenashi_16_2	75576050	0.481	98.4	95.2	62777583	83.0654
21	Ohtanenashi_21_1	75842808	0.485	98.4	95.1	63754284	84.0611
22	Ohtanenashi_21_2	75988106	0.494	98.2	94.7	64715846	85.1658
23	Ohtanenashi_23_1	75819004	0.491	98.7	95.8	64273760	84.7726
24	Ohtanenashi_23_2	74900306	0.494	98.5	95.5	63676698	85.0153
25	Tonewase_3_1	65827638	0.48	98.4	95.1	54718912	83.1245
26	Tonewase_3_2	68107236	0.476	98.5	95.5	56679353	83.2208
27	Tonewase_7_1	75867462	0.48	98.6	95.8	63748750	84.0265
28	Tonewase_7_2	76277338	0.476	98.3	95	63780408	83.6165
29	Tonewase_12_1	76309294	0.472	98.3	94.9	63604415	83.3508
30	Tonewase_12_2	76012502	0.475	98.5	95.5	63185372	83.125
31	Tonewase_16_1	73738850	0.491	98.4	95.2	61935717	83.9933
32	Tonewase_16_2	75898324	0.484	98.5	95.5	63420476	83.5598
33	Tonewase_21_1	76222868	0.489	98.3	94.9	64545656	84.6802
34	Tonewase_21_2	75575374	0.496	98.5	95.5	64307029	85.0899
